# Supplementary material for: Integrating transcriptomics and metabolomics to reveal the protective effect and mechanism of Bushen Kangshuai Granules on the elderly people
Source: Front Pharmacol. 2024 Jul 29;15:1361284. doi: 10.3389/fphar.2024.1361284 (PMC11317404; doi:10.3389/fphar.2024.1361284)
Supplement: Supplementary file 2 [file Table1.xlsx]

## Sheet: catalogue
Integrating transcriptomics and metabolomics to reveal the clinical efficacy and mechanisms of BSAG Granules in treating aging
Tabel S6	DEGs betwween group A and B
Tabel S7	DEGs betwween group B and C
Tabel S8	The results of Wien's analysis
Tabel S9	Results of gene expression trends

## Sheet: Tabel S6
id	nq-1_count	nq-2_count	nq-3_count	nq-4_count	nq-5_count	nq-6_count	nq-7_count	nq-8_count	nq-9_count	nq-10_count	nl-1_count	nl-2_count	nl-3_count	nl-4_count	nl-5_count	nl-6_count	nl-7_count	nl-8_count	nl-9_count	nl-10_count	nq-1_fpkm	nq-2_fpkm	nq-3_fpkm	nq-4_fpkm	nq-5_fpkm	nq-6_fpkm	nq-7_fpkm	nq-8_fpkm	nq-9_fpkm	nq-10_fpkm	nl-1_fpkm	nl-2_fpkm	nl-3_fpkm	nl-4_fpkm	nl-5_fpkm	nl-6_fpkm	nl-7_fpkm	nl-8_fpkm	nl-9_fpkm	nl-10_fpkm		nq_mean		nl_mean	log2(fc)	PValue	FDR	Symbol	log2(fc)
ENSG00000171148	2041	2116	1478	1834	1772	1549	1413	2120	1669	2181	1030	971	1040	819	925	999	965	910	978	809	55.19	55.2	45.33	58.35	58.05	50.9	47.33	63.93	57.09	58.81	28.41	28.17	28.53	27.18	28.39	29.41	28.04	28.2	28.45	25.43	HEMGN	55.018	HEMGN	28.021	-0.973395	1.36203e-60	2.43627e-56	TADA3	-0.973395
ENSG00000122566	5018	5959	3984	4446	4316	4112	5236	5358	4010	5906	9516	10038	9885	8430	8374	8121	10168	7439	8995	9609	114.17	136.27	103.78	121.1	115.92	111.16	139.26	133.5	114.86	141.02	212.49	224.65	215.24	221.48	219.48	197.21	237.05	184.51	203.24	243.26	FNDC10	123.104	FNDC10	215.861	0.810225	2.81971e-58	2.52181e-54	HNRNPA2B1	0.810225
ENSG00000088205	444	677	467	480	538	468	536	597	437	721	1298	1234	1437	1194	1123	1129	1382	822	1289	1293	7.39	11.4	8.91	9.19	10.71	9.41	10.59	10.87	9.15	12.1	22.11	22.24	23.51	24.15	21.46	20.14	24.63	15.33	22.57	26.62	CAVIN2	9.972	CAVIN2	22.276	1.15954	3.24391e-57	1.93413e-53	DDX18	1.15954
ENSG00000178950	2856	2887	2368	2584	2719	2390	2382	3173	2425	3316	1704	1620	1608	1469	1669	1662	1841	1610	1550	1674	71.19	72.42	53.41	54.16	62.03	50.97	57.67	65.83	57.42	62.78	33.68	32.51	29.07	35.01	36.25	33.12	33.51	31.38	28.42	35.73	LY6E	60.788	LY6E	32.868	-0.887103	1.0446e-54	4.67118e-51	GAK	-0.887103
ENSG00000123124	424	573	428	456	475	386	518	555	339	595	1220	1161	1252	1026	1036	947	1273	775	1249	1165	6.84	9.57	8.64	9.13	9.93	7.66	11.62	10.73	8.66	10.06	21.94	22.69	21.74	21.63	21.21	17.26	24.41	15.69	23.5	25.4	C2orf88	9.284	C2orf88	21.547	1.21467	4.64515e-53	1.3848e-49	WWP1	1.21467
ENSG00000122565	734	851	504	524	545	502	685	675	489	695	1551	1490	1636	1579	1489	1246	1444	1222	1561	1468	22.28	26.46	18.73	19.82	20.48	19.78	26.46	24.28	20.23	22.66	51.57	50.17	51.59	61.4	54.61	42.24	49.37	44.88	53.21	56.57	PSD3	22.118	PSD3	51.561	1.22106	7.83683e-53	2.00253e-49	CBX3	1.22106
ENSG00000165322	112	206	128	155	167	96	180	204	128	188	525	486	507	453	521	424	630	388	494	543	1.44	2.66	1.88	3.14	2.47	1.48	2.72	2.95	2.46	2.32	6.72	7.06	6.39	6.91	8.21	5.77	8.81	6.45	7.36	8.99	MFAP3L	2.352	MFAP3L	7.267	1.62747	2.96368e-50	5.89015e-47	ARHGAP12	1.62747
ENSG00000285043	1032	876	429	727	807	791	574	910	704	1068	288	297	209	281	281	247	302	173	279	232	26.13	22.48	13.03	21.85	24.51	24.97	17.81	26.46	23.14	27.61	7.64	8.18	5.36	9.03	8.61	6.91	8.45	5.08	7.67	7.22	PDE5A	22.799	PDE5A	7.415	-1.62045	1.48328e-49	2.54857e-46	AC093512.2	-1.62045
ENSG00000137871	136	243	187	170	186	156	229	212	123	255	588	604	557	450	515	511	617	478	670	603	2.07	3.87	3.43	3.05	3.24	2.86	4.57	3.53	2.3	3.78	9.21	9.74	8.13	8.34	9.12	8.67	10.13	8.19	10.83	10.88	ENKUR	3.27	ENKUR	9.324	1.51166	1.5673e-49	2.54857e-46	ZNF280D	1.51166
ENSG00000234857	1497	1475	1080	1323	1235	1250	1322	1579	1237	1473	784	772	834	489	770	637	696	636	717	650	22.64	22.6	19.33	23.76	22.41	23.57	24.51	26.96	24.31	22.74	12.42	12.71	12.8	9.21	13.81	10.66	11.63	11.13	11.78	12.12	IL17RE	23.283	IL17RE	11.827	-0.977193	3.32993e-49	4.96354e-46	HNRNPUL2-BSCL2	-0.977193
ENSG00000163867	242	452	296	235	367	273	394	400	251	402	958	1071	953	841	908	792	1132	774	1029	1037	2.9	5.55	4.5	4.02	5.96	5.42	6.23	5.92	4.35	5.5	14.19	15.62	13.6	13.66	13.95	11.7	18.11	11.85	15	16.5	EPS8L1	5.035	EPS8L1	14.418	1.51781	8.68686e-49	1.19524e-45	ZMYM6	1.51781
ENSG00000100941	1105	1685	1084	1036	1147	998	1322	1377	1026	1415	2944	2765	2720	2500	2653	2098	3127	2284	2629	2645	20.24	30.44	24.92	26.13	26.66	24.94	31.81	31.09	25.8	29.05	55.47	55.55	51.16	55.82	57.04	43.47	63.13	47.41	51.86	58.59	GGTA1	27.108	GGTA1	53.95	0.992904	1.97328e-48	2.52115e-45	PNN	0.992904
ENSG00000116809	826	715	438	526	617	510	494	655	596	629	280	310	318	247	298	288	282	221	261	264	19.3	16.77	12.03	14.31	16.82	14.12	13.49	16.46	17.23	14.31	7.94	8.49	7.37	7.99	8.66	7.09	8	5.91	7.01	7.76	PGRMC1	15.484	PGRMC1	7.622	-1.02254	2.87423e-48	3.42742e-45	ZBTB17	-1.02254
ENSG00000070047	1568	1339	976	1002	1363	1085	997	1465	1192	1653	830	792	738	647	705	675	780	575	715	769	18.01	15.65	13.1	13.55	18.43	15.47	13.87	18.81	17.69	19	9.82	9.71	8.44	9.1	9.49	8.41	9.71	7.41	8.68	10.63	TNFSF4	16.358	TNFSF4	9.14	-0.83973	1.49399e-47	1.67019e-44	PHRF1	-0.83973
ENSG00000163902	4757	4359	3250	3599	3459	3398	3335	3913	3487	4507	2771	2449	2353	2097	2336	2300	2481	2170	2378	2199	127.23	118.29	102.54	115.08	116.68	113.79	108.31	121.21	120.66	123.51	78.71	71.96	63.96	69.12	74.67	67.42	72.66	67.32	69.44	71.8	BEND2	116.73	BEND2	70.706	-0.723271	2.49501e-47	2.62519e-44	RPN1	-0.723271
ENSG00000213281	426	574	476	483	590	497	538	638	484	725	1105	1173	1231	1018	1011	999	1354	962	1145	1152	5.96	8.14	7.88	8.02	9.9	8.67	9.22	10.08	8.8	10.35	16.19	17.87	17.47	17.72	16.76	15.46	20.94	15.57	17.39	19.86	ABTB2	8.702	ABTB2	17.523	1.00983	6.07265e-47	6.03452e-44	NRAS	1.00983
ENSG00000143952	223	289	194	209	244	218	301	262	221	268	527	573	556	533	530	510	621	429	568	549	4.08	5.91	3.87	3.83	4.93	3.69	6.01	4.57	4.74	3.91	8.57	10.17	8.31	10.08	10.98	9.1	11.54	8.31	10.22	11.36	TRAPPC3L	4.554	TRAPPC3L	9.864	1.11504	1.34909e-46	1.27006e-43	VPS54	1.11504
ENSG00000114416	476	715	437	494	480	437	608	594	475	642	1344	1230	1278	1001	1105	1063	1209	848	1078	1134	13.08	19.67	13.21	19.55	15.41	17.76	20.62	18.06	20.49	19.47	37.04	33.12	31.43	37.66	36.84	31.49	39.37	34.5	33.88	45.14	LOX	17.732	LOX	36.047	1.02352	5.67905e-45	5.07906e-42	FXR1	1.02352
ENSG00000204439	742	719	554	699	658	564	523	691	620	729	342	361	421	296	264	365	373	246	329	320	18.1	17.77	15.99	20.24	19.25	17.15	15.64	19.03	19.65	18.15	8.74	9.59	10.42	8.98	7.63	9.85	10.06	6.94	8.71	9.62	PLOD2	18.097	PLOD2	9.054	-0.999123	7.38126e-45	6.28708e-42	C6orf47	-0.999123
ENSG00000180448	14376	13397	11072	11911	12685	10164	11506	12967	11174	13905	7223	6385	6900	6095	7400	6158	6948	7404	6778	6398	241.85	234.39	195.56	210.07	226.7	188.41	213.46	217.81	219.06	211.99	114.42	104.37	105.17	113.97	134.93	103.92	116.56	130.85	110.93	119.3	WASF3	215.93	WASF3	115.442	-0.903395	1.67665e-44	1.36319e-41	ARHGAP45	-0.903395
ENSG00000080824	2127	4046	2042	2346	2242	2097	2742	3043	2450	2872	7808	6698	6618	5944	6390	6262	7263	4846	6605	6626	41.52	79.45	47.42	55.05	57.36	52.62	67.51	68.46	68.2	59.27	163.28	144.82	131.87	145.97	148.07	136.85	159.17	109.89	144.47	165.56	PROS1	59.686	PROS1	144.995	1.28054	2.02975e-44	1.57853e-41	HSP90AA1	1.28054
ENSG00000182544	619	591	372	411	506	451	413	586	424	568	289	273	286	245	302	259	253	235	274	273	21.32	20.73	15.11	16.75	20.83	19.35	17.36	22.66	18.95	19.93	10.37	10.2	9.94	10.46	12.32	9.84	9.6	9.36	10.24	11.55	CLDN9	19.299	CLDN9	10.388	-0.893608	3.95086e-44	2.94454e-41	MFSD5	-0.893608
ENSG00000156256	189	410	289	330	332	267	362	383	252	425	952	943	1028	913	854	832	1099	732	1010	865	3.9	8.57	7.04	8.08	8.2	6.86	9.13	8.9	6.76	8.94	20.52	21.15	21.48	23.37	20.88	18.94	25.03	17.65	22.57	21.95	PRKAR2B	7.638	PRKAR2B	21.354	1.48324	8.63397e-44	6.17743e-41	USP16	1.48324
ENSG00000114738	3552	2985	2547	2645	2671	2640	2336	3286	2588	3321	1694	1623	1647	1380	1603	1652	1743	1681	1730	1531	90.24	74.64	83.99	92.4	92.16	102.73	82.15	108.58	100.27	105.18	48.58	46.88	46.97	45.35	51.26	54.56	54.81	50.38	54.88	51.93	COL12A1	93.234	COL12A1	50.56	-0.88286	1.64613e-43	1.13247e-40	MAPKAPK3	-0.88286
ENSG00000078808	2682	2554	1626	1866	1897	1780	1553	2311	1762	2441	1327	1080	1172	976	1119	1084	1331	1003	1191	1106	85.21	81.97	62.29	71.68	71.8	70.74	60.34	83.6	72.08	79.24	46.41	39.17	38.26	39.36	43.02	38.29	47.24	37.06	41.36	43.55	ELOVL7	73.895	ELOVL7	41.372	-0.836822	4.15411e-43	2.66263e-40	SDF4	-0.836822
ENSG00000175054	121	336	233	215	251	220	284	292	185	299	837	872	949	800	742	815	919	570	926	920	0.9	2.76	2.82	2	2.39	2.2	2.78	2.6	1.91	2.4	6.6	7.49	7.51	8.25	9.91	6.9	9.99	5.07	7.79	9.14	ZNF385D	2.276	ZNF385D	7.865	1.78895	4.16803e-43	2.66263e-40	ATR	1.78895
ENSG00000101161	2666	2305	1531	1458	1912	1531	1638	2024	1651	2242	1136	1089	1187	994	1003	1075	1083	799	1026	1020	52.94	46.4	35.97	34.37	45.54	37.91	39.88	45.38	42.6	45.45	23.63	23.55	23.92	24.56	23.61	23.62	23.78	18.36	22.13	24.97	TRIM58	42.644	TRIM58	23.213	-0.87741	6.9039e-43	4.25828e-40	PRPF6	-0.87741
ENSG00000198839	113	208	131	139	151	128	129	150	153	158	349	364	386	353	320	337	371	285	400	401	4.19	7.14	4.52	5.21	5.4	5.32	5.3	5.14	6.12	5.49	13.17	13.4	11.9	13.82	12.01	12.82	13.54	10.31	14.33	16.35	KCND3	5.383	KCND3	13.165	1.29023	8.90459e-43	5.30921e-40	ZNF277	1.29023
ENSG00000081154	909	1075	698	788	741	638	886	873	670	1003	1784	1775	1904	1541	1535	1301	1790	1303	1833	1661	27.41	32.28	25.36	28.22	27.94	25.68	32.85	30.56	26.31	33.32	59.76	58.47	57.6	58.82	55.63	45.45	59.96	44.99	58.95	63.54	LTBP1	28.993	LTBP1	56.317	0.957866	1.18974e-42	6.86482e-40	PCNP	0.957866
ENSG00000214253	1013	805	485	572	695	493	538	836	627	846	342	280	300	291	307	308	308	271	287	256	70.42	56.75	39.73	46.95	57.68	42.71	45.74	65.62	56.76	59.83	24.86	21.03	21.08	25.14	25.15	23.56	23.61	21.86	21.68	22.04	SH3BGRL2	54.219	SH3BGRL2	23.001	-1.2371	5.13378e-42	2.86962e-39	FIS1	-1.2371
ENSG00000145782	410	529	357	383	426	341	422	455	341	442	843	945	1164	733	773	773	901	639	873	879	9.04	12.97	11.28	13.66	15.67	12.69	16.23	14.66	12.13	13.14	25.36	27.13	28.54	26.15	23.29	21.8	27.6	20.23	26.59	28.19	PROZ	13.147	PROZ	25.488	0.955085	2.15132e-41	1.13178e-38	ATG12	0.955085
ENSG00000067248	139	222	165	155	207	175	240	249	195	242	472	518	530	444	463	498	551	391	559	503	1.8	2.92	2.53	2.39	3.22	2.83	3.82	3.65	3.29	3.2	6.41	7.32	6.98	7.17	7.12	7.15	7.9	5.87	8.2	8.04	POSTN	2.965	POSTN	7.216	1.28317	2.47102e-41	1.26283e-38	DHX29	1.28317
ENSG00000136628	402	748	492	478	531	454	593	579	396	629	1437	1394	1501	1218	1260	1144	1442	891	1222	1439	5	9.44	7.24	7.06	7.93	7.05	9.05	8.14	6.4	7.99	18.73	18.89	18.96	18.86	18.59	15.75	19.84	12.89	16.52	22.13	AP001273.2	7.53	AP001273.2	18.116	1.26654	3.18257e-41	1.5813e-38	EPRS1	1.26654
ENSG00000166189	458	458	282	336	382	343	300	460	328	461	201	151	222	177	147	216	174	131	160	158	10.31	10.45	7.51	8.98	10.31	9.63	8.28	11.69	9.59	10.59	4.74	3.7	5.07	4.96	3.92	5.38	4.33	3.41	3.91	4.38	SCRG1	9.734	SCRG1	4.38	-1.1521	3.37388e-41	1.63104e-38	HPS6	-1.1521
ENSG00000063244	3433	2935	2157	2373	2655	2324	2376	3047	2395	3328	2043	1708	1759	1574	1759	1517	1914	1588	1685	1624	111.14	100.34	74.48	80.5	92.64	81.75	87.18	97.94	95.14	93.37	62.69	56.09	58.18	61.82	64.14	55.52	61.48	53.29	55.07	57.85	PAPPA	91.448	PAPPA	58.613	-0.641731	6.65269e-41	3.13149e-38	U2AF2	-0.641731
ENSG00000169223	3505	3315	1957	2315	2489	2350	2001	2687	2296	2716	1455	1425	1489	1214	1359	1437	1352	1233	1310	1348	139.51	138.92	108.01	126.13	135.75	126.21	107.5	141.46	136.42	124.32	58.73	59.83	58.48	57.41	62.51	67.22	57.94	54.67	54.25	63.04	AC010323.1	128.423	AC010323.1	59.408	-1.11217	1.32105e-40	6.05889e-38	LMAN2	-1.11217
ENSG00000100982	1693	1478	1066	1177	1214	1059	1043	1314	1072	1421	701	654	816	634	705	760	645	592	663	687	40.71	36.35	29.11	31.96	34.09	30.83	29.26	34.93	32.36	33.35	17.35	16.68	19.49	19.45	20.28	19.7	17.25	16.26	16.56	20.69	MMD	33.295	MMD	18.371	-0.857875	1.41057e-40	6.3077e-38	PCIF1	-0.857875
ENSG00000142039	1456	1300	952	1147	1403	1221	931	1337	1175	1433	772	806	784	638	725	680	727	667	710	681	27.49	23.95	21.99	25.01	32.68	27.94	21.67	28.09	28.04	26.81	15.08	16.57	15.75	14.89	16.07	14.11	15.64	14.45	14.42	17.02	CA2	26.367	CA2	15.4	-0.775803	2.59662e-40	1.11107e-37	CCDC97	-0.775803
ENSG00000169217	1901	1713	1303	1405	1353	1246	1275	1696	1452	1952	1049	924	1050	921	1011	913	997	828	906	896	40.47	38.93	32.89	36.86	35.35	35.25	33.1	39.32	40.59	44.27	20.4	19.79	21.37	21.9	21.58	21.32	21.75	18.9	19.83	21.05	PARD3	37.703	PARD3	20.789	-0.858859	2.60888e-40	1.11107e-37	CD2BP2	-0.858859
ENSG00000109184	111	213	125	123	124	114	171	160	127	153	443	437	415	361	358	363	379	255	410	425	1.53	3.05	2.68	4.44	2.3	2.53	3.03	3.48	3.66	2.22	8.81	7.67	6.48	6.73	6.7	6.26	6.97	5.13	6.76	7.66	SPX	2.892	SPX	6.917	1.25808	3.73403e-40	1.55327e-37	DCUN1D4	1.25808
ENSG00000169251	133	246	178	178	181	165	230	232	169	240	475	533	496	475	451	425	548	362	518	516	2.93	5.63	5.23	4.92	5.61	4.8	7.73	7.07	6.27	6.14	12.21	12.8	11.76	14.28	11.95	11.84	14.03	9.44	12.4	15.33	RNF222	5.633	RNF222	12.604	1.16191	7.06393e-40	2.80825e-37	NMD3	1.16191
ENSG00000015479	1349	2331	1614	1479	1687	1379	1960	1985	1463	2210	4212	3973	4093	3510	3755	3116	4294	2950	4126	3907	31.76	51.69	47.54	43.02	48.91	37.05	59.99	53.99	41.08	49.22	111.84	110.25	101.27	106.54	110.94	89.14	128.67	86.66	104	129.81	THBS1	46.425	THBS1	107.912	1.21688	7.06499e-40	2.80825e-37	MATR3	1.21688
ENSG00000186063	595	823	568	644	661	511	650	635	525	883	1387	1352	1652	1086	1216	1103	1530	997	1482	1295	12.1	17.06	13.78	15.55	16.13	12.96	16.21	14.58	13.87	18.33	29.54	29.95	34.09	27.48	29.32	24.82	34.43	23.46	32.73	32.46	CTF1	15.057	CTF1	29.828	0.986233	2.94347e-39	1.14456e-36	AIDA	0.986233
ENSG00000111652	674	719	478	474	537	479	456	626	497	689	404	334	318	323	313	333	362	269	350	361	23.19	24.69	20	20.07	22.62	21.47	20.88	26.03	23.48	25.01	14.9	13.8	11.5	14.84	14.28	12.51	13.83	10.86	13.27	16.94	ABI3BP	22.744	ABI3BP	13.673	-0.734156	6.02333e-39	2.29233e-36	COPS7A	-0.734156
ENSG00000053900	247	370	237	224	226	233	248	318	212	279	614	528	618	456	533	591	611	421	573	590	5.68	9.21	6.45	6.13	6.23	6.69	8.63	9.09	6.34	7.28	15.47	13.22	15.21	13.05	16.26	15.25	16.86	11.86	14.32	17.78	C7orf61	7.173	C7orf61	14.928	1.05737	8.79867e-39	3.27879e-36	ANAPC4	1.05737
ENSG00000132952	272	441	282	250	294	260	390	271	256	375	824	765	958	647	737	651	894	567	804	837	3.5	5.99	4.13	3.72	4.36	4.18	5.91	3.93	4.11	4.83	10.78	10.53	12.15	10.06	10.8	8.91	12.32	8.21	10.89	12.89	SPTB	4.466	SPTB	10.754	1.26782	1.19003e-38	4.34411e-36	USPL1	1.26782
ENSG00000170144	2212	2968	2224	2290	2438	2190	2676	2954	1893	3216	6248	5512	5168	5015	5073	4320	7455	5529	6318	5828	44.07	54.3	47.75	52.06	58.27	52.33	61.47	63.28	47.93	67.74	113.2	103.93	96.58	110.23	104.57	87.9	137.5	102.05	113.14	124.3	MAP3K7CL	54.92	MAP3K7CL	109.34	0.993418	1.68317e-38	6.02137e-36	HNRNPA3	0.993418
ENSG00000065548	336	615	302	287	354	339	353	427	287	396	1022	854	920	803	835	731	953	793	967	948	10.01	18.56	10.64	10.25	13.35	12.64	13.2	14.46	11.54	12.09	33.92	29.4	28.6	30.01	29.61	24.09	32.86	28.54	31.94	35.92	TUBB1	12.674	TUBB1	30.489	1.26642	1.85407e-38	6.50268e-36	ZC3H15	1.26642
ENSG00000152601	2614	4777	3396	3833	3454	3561	4948	4467	3380	4509	10264	10371	10807	9102	8737	8879	10645	8620	10683	9964	31.59	58.93	59.14	70.81	57.79	68.95	88.44	72.93	63.37	67.39	145.27	160.97	152.08	157.22	139.6	142.28	163.14	138.86	166.49	170.75	FOSB	63.934	FOSB	153.666	1.26514	3.91838e-38	1.34785e-35	MBNL1	1.26514
ENSG00000112473	1019	865	647	688	795	706	759	873	712	998	633	491	531	428	512	441	534	453	492	456	27.63	23.63	21.21	22.34	25.81	23.95	25.03	26.26	24.61	27.32	18.62	14.68	14.89	14.73	16.92	13.02	16.04	14.47	15.24	15.13	COL1A1	24.779	COL1A1	15.374	-0.688625	4.45556e-38	1.50371e-35	SLC39A7	-0.688625
ENSG00000114120	240	384	319	355	405	304	421	502	355	547	1035	1000	1027	914	907	916	1173	752	1036	1069	3.11	4.69	4.8	7	6.66	5.67	6.62	7.29	6.63	8.89	17.16	16.47	14.57	17.62	15.22	14.55	19.87	12.38	17.18	18.68	EGF	6.136	EGF	16.37	1.41568	5.93114e-38	1.96464e-35	SLC25A36	1.41568
ENSG00000128915	187	298	240	245	264	248	317	306	235	425	803	711	711	640	590	650	790	488	752	793	1.71	2.61	2.55	3.16	3.36	4.36	3.81	4.37	4.09	3.97	10.28	8.23	8.25	8.85	7.27	7.37	9.94	5.51	8.96	9.7	METTL7B	3.399	METTL7B	8.436	1.31145	8.21072e-38	2.67027e-35	ICE2	1.31145
ENSG00000140497	2615	2314	1912	1800	2197	2017	1782	2510	2138	2640	1524	1516	1464	1226	1476	1225	1341	1268	1365	1540	65	61.34	58.75	58.64	68.13	64.01	54.87	76.92	71.16	72.53	39.36	41.74	37.85	40.13	44.7	33.92	38.21	37.72	37.05	47.76	PDGFRA	65.135	PDGFRA	39.844	-0.70907	2.64873e-37	8.46032e-35	SCAMP2	-0.70907
ENSG00000178074	80	130	114	115	109	125	144	127	115	146	350	309	303	294	276	261	323	263	345	335	1.31	2.16	2.21	2.24	2.14	2.56	2.89	2.35	2.45	2.44	6.01	5.52	5.04	6	5.36	4.73	5.85	4.99	6.14	6.77	ANGPT2	2.275	ANGPT2	5.641	1.31008	5.30322e-37	1.66419e-34	C2orf69	1.31008
ENSG00000111530	420	717	578	546	607	519	691	687	515	789	1578	1516	1545	1237	1288	1267	1647	960	1413	1528	4.99	8.9	7.09	6.72	8.11	7.6	9.54	8.68	7.07	7.91	20.38	19.3	17.88	17.62	18.56	15.38	22.29	13.43	18.72	24.09	IGKV1-37	7.661	IGKV1-37	18.765	1.29244	9.29802e-37	2.86748e-34	CAND1	1.29244
ENSG00000103653	9340	8968	6656	6915	7550	6385	5884	7452	6774	7983	4336	4124	4790	3383	4187	4435	3824	3844	3672	3318	268.13	259.05	228.12	236.8	259.06	226.55	208.38	241.75	253.82	233.43	131.63	127.83	139.15	118.83	141.92	140.2	119.57	123.78	113.92	113.58	TTLL2	241.509	TTLL2	127.041	-0.926783	1.01055e-36	3.06369e-34	CSK	-0.926783
ENSG00000115504	65	86	94	93	90	74	108	115	89	132	277	298	303	244	221	219	263	179	279	239	0.96	1.03	1.97	2.12	2.02	1.66	3.33	2.6	2.4	2.28	5.45	5.54	5.47	7.11	5.16	2.99	5.8	3.04	6.24	4.29	BIRC5	2.037	BIRC5	5.109	1.32659	1.08843e-36	3.2448e-34	EHBP1	1.32659
ENSG00000147202	124	157	140	193	168	173	179	162	165	189	450	452	442	343	378	366	517	374	489	476	1.5	1.71	2.02	2.82	2.3	2.67	2.6	2.36	2.62	2.42	5.95	5.84	5.13	5.45	5.33	4.96	6.7	5.33	6.73	7.53	H2BC8	2.302	H2BC8	5.895	1.3566	1.33013e-36	3.90033e-34	DIAPH2	1.3566
ENSG00000213676	3136	2855	1963	2298	2768	2146	2064	2831	2332	3205	1693	1651	1675	1417	1663	1615	1782	1594	1673	1528	72.53	66.87	53.73	63.04	76.68	61.87	58.41	73.81	70.01	75.6	40.96	41.55	39.37	40.79	45.58	41.31	45.58	42.65	41.99	43.57	TDRP	67.255	TDRP	42.335	-0.667791	1.79929e-36	5.19094e-34	ATF6B	-0.667791
ENSG00000167977	714	688	583	623	692	588	497	710	598	858	367	454	469	350	394	377	392	355	375	445	17.75	17.34	17.15	18.39	20.63	18.23	15.15	19.93	19.32	21.77	9.56	12.29	11.83	10.83	11.61	10.37	10.77	10.21	10.12	13.63	KCNQ3	18.566	KCNQ3	11.122	-0.739247	2.10186e-36	5.96761e-34	KCTD5	-0.739247
ENSG00000163719	2087	1982	1558	1621	1729	1593	1579	1715	1635	2132	1126	1137	1149	1000	1072	1155	1175	1123	1142	917	54.63	52.94	49.77	50.66	55.32	52.39	51.82	51.37	56.24	57.81	32.23	33.58	31.24	33.01	35.34	33.89	34.47	34.07	33.35	29.52	MCUR1	53.295	MCUR1	33.07	-0.688477	3.34116e-36	9.33802e-34	MTMR14	-0.688477
ENSG00000133131	154	220	178	210	199	181	249	242	187	291	697	649	521	500	521	450	815	633	736	565	3.85	5.43	5.61	6.93	6.39	6.2	8.53	7.41	6.64	7.79	20.21	19.81	14.49	17.13	17.08	13.86	25.96	21.35	22.83	19.27	ELN	6.478	ELN	19.199	1.56741	3.6417e-36	1.00214e-33	MORC4	1.56741
ENSG00000168385	1972	2498	1645	1730	1777	1646	2180	2038	1631	2476	4384	3717	3776	3508	3234	3156	3939	2686	3907	3600	38.35	48.73	44.57	45.03	49.06	45.34	57.02	52.99	47.98	54.12	107.09	91.47	92.24	94.98	80.46	81.66	94.88	72.61	96.01	98.28	HSD17B14	48.319	HSD17B14	90.968	0.912769	3.71521e-36	1.00688e-33	SEPTIN2	0.912769
ENSG00000143401	427	556	385	450	472	356	480	538	459	617	1011	997	1006	874	905	808	997	628	1039	1055	8.61	11.12	9.81	10.65	11.34	8.93	12.15	12.31	11.74	12.49	22.9	21.24	21.47	22.15	20.46	18.28	19.84	14.33	22.17	25.46	SMIM1	10.915	SMIM1	20.83	0.932351	4.5684e-36	1.21963e-33	ANP32E	0.932351
ENSG00000111596	634	802	521	547	591	493	626	592	516	786	1226	1162	1326	993	1107	931	1262	798	1194	1187	15.55	18.5	16.06	16.79	20.8	17.89	21.35	19.1	20.19	22.43	34.08	35.93	36.08	34.23	35.22	27.27	37.95	25.06	33.05	36.6	CCDC200	18.866	CCDC200	33.547	0.830395	5.42026e-36	1.42577e-33	CNOT2	0.830395
ENSG00000188529	745	1141	834	750	843	788	975	1018	825	1146	2111	1968	2121	1558	1656	1534	2140	1354	1779	2066	17.09	26.74	22.11	19.31	22.93	24.02	28.41	25.67	24.18	27.01	47.37	44.6	44.43	40.8	41.43	35.81	47.69	33.46	41.92	54.46	SUSD2	23.747	SUSD2	43.197	0.863186	5.80865e-36	1.49893e-33	SRSF10	0.863186
ENSG00000169220	4404	4092	3112	3309	2983	3077	2650	3234	3003	3167	1706	1918	1756	1418	1564	1591	1299	1538	1516	1403	140.43	132.13	115.76	124.97	113.86	121.43	103.79	114.16	124.12	101.62	55.83	63.75	55.63	54.75	57.89	54.56	43.95	55.36	50.49	53.81	OR6N2	119.227	OR6N2	54.602	-1.12669	5.86602e-36	1.49893e-33	RGS14	-1.12669
ENSG00000110697	3121	2454	2043	2355	2472	2297	2105	3220	2272	3198	1595	1518	1446	1353	1596	1530	1521	1433	1417	1331	44.8	35.7	38.44	49.74	55.2	45.5	49.45	59.36	48.96	59.39	30.73	28.87	25.68	36.54	32.72	29.92	35	33.23	28.8	34.31	RNF103-CHMP3	48.654	RNF103-CHMP3	31.58	-0.623547	8.92469e-36	2.24839e-33	PITPNM1	-0.623547
ENSG00000157637	2569	2216	1769	2112	2722	2021	1746	2417	1840	2730	1322	1484	1165	1096	1199	1184	1354	1247	1282	1251	48.12	32.93	31.57	39.25	52.25	38.51	32.86	41.98	38.94	42.58	22.24	24.76	18.33	23.14	22.53	20.85	23.05	23.81	20.3	25.35	H2BC18	39.899	H2BC18	22.436	-0.830537	1.0046e-35	2.49574e-33	SLC38A10	-0.830537
ENSG00000130706	1530	1239	683	862	966	856	710	1100	843	1252	498	391	440	421	524	444	478	369	395	424	65.06	52.83	34.2	44.07	49.49	46.08	37.08	54.17	46.89	55.05	23.07	18.82	19.37	22.9	27.09	21.28	23.57	18.55	18.94	22.98	ITGA11	48.492	ITGA11	21.657	-1.16291	1.3963e-35	3.42132e-33	ADRM1	-1.16291
ENSG00000078902	1296	1188	980	1173	1081	972	997	1157	1156	1500	583	772	621	668	638	679	645	600	641	563	22.88	24.06	20.39	26.65	25.32	22.09	21.37	24.32	27.69	28.43	11.26	14.03	11.88	14.7	13.3	12.94	12.25	11.7	12.27	12.26	ARMC3	24.32	ARMC3	12.659	-0.94198	6.84949e-35	1.65563e-32	TOLLIP	-0.94198
ENSG00000072310	976	784	662	579	994	689	758	820	642	987	519	388	378	341	444	367	371	371	410	344	15.77	12.94	11.06	11.16	17.77	13.45	13.74	13.96	12.25	14.82	9.3	6.82	5.59	6.09	9.21	6.57	6.48	6.21	7.91	8.51	GABRE	13.692	GABRE	7.269	-0.913504	7.30561e-35	1.74234e-32	SREBF1	-0.913504
ENSG00000166200	163	454	233	277	299	253	315	326	244	362	855	826	836	800	754	698	813	659	901	863	4.59	13.63	9.02	10.7	13	11	13.27	12.42	11.9	11.83	27.96	27.49	26.29	28.97	27.24	23.61	28.66	21.86	29.3	30.42	CALHM5	11.136	CALHM5	27.18	1.28731	7.616e-35	1.79247e-32	COPS2	1.28731
ENSG00000121892	480	1027	724	776	762	765	999	939	719	1040	2452	2274	2472	2130	2161	2044	2643	1439	2455	2331	4.12	8.92	7.44	8.1	8	8.09	10.7	9.28	8.09	9.18	22.45	21.8	21.73	22.95	22.65	19.49	25.93	14.52	22.9	26.12	SLC25A18	8.192	SLC25A18	22.054	1.42875	7.90237e-35	1.83571e-32	PDS5A	1.42875
ENSG00000119912	138	226	160	152	170	191	230	226	139	271	458	469	546	402	400	414	498	344	491	470	1.64	2.72	2.03	1.96	2.13	2.58	3.06	3.05	2.27	3.55	5.22	5.46	6.26	5.56	5.17	5.62	6.23	4.28	5.92	6.17		2.499		5.589	1.16124	9.26261e-35	2.12411e-32	IDE	1.16124
ENSG00000168802	1847	1894	1529	1625	1668	1529	1413	1898	1611	2244	1286	1111	1098	1119	981	1162	1160	820	1065	869	48.98	46.92	43.62	47.17	51.96	48.76	44.47	54.21	52.57	55.5	35.4	32.06	26.92	36.38	28.81	30.5	32.76	22.65	29.52	27.35		49.416		30.235	-0.708759	1.07227e-34	2.42781e-32	CHTF8	-0.708759
ENSG00000149792	891	701	519	595	749	621	570	841	695	917	464	456	471	400	422	415	416	327	411	411	27.43	21.81	20.07	22.73	28.94	26.7	21.72	31.46	28.92	30.08	16.06	15.83	14.27	15.69	15.81	14.17	15.04	12.16	14.32	15.13		25.986		14.848	-0.807466	1.15028e-34	2.57189e-32	MRPL49	-0.807466
ENSG00000168256	885	815	641	787	872	710	609	788	679	981	459	418	456	407	452	476	465	464	470	448	24.55	22.22	23.3	28.47	30.16	26.41	23.25	26.71	26	29.2	13.68	12.05	12.74	13.86	15.88	14.14	14.06	15.16	14.12	14.53		26.027		14.022	-0.892317	1.36037e-34	3.00407e-32	NKIRAS2	-0.892317
ENSG00000163728	386	750	574	578	631	511	704	722	544	734	1612	1826	2191	1533	1418	1427	2003	1079	1654	1557	6.05	12.15	10.79	12.22	12.71	11.54	14.07	12.54	13.46	16.37	28.1	33.03	32.07	28.28	24.7	27.62	33.95	19.24	26.21	28.28		12.19		28.148	1.20733	1.61721e-34	3.52769e-32	TTC14	1.20733
ENSG00000164134	158	299	187	188	194	179	236	226	171	276	585	665	652	538	471	429	674	349	663	677	1.55	3.01	2.21	2.27	2.35	2.22	2.94	2.56	2.22	2.79	6.06	7.22	6.67	6.67	5.51	4.78	7.41	4	7.16	8.3		2.412		6.378	1.40287	1.96023e-34	4.22442e-32	NAA15	1.40287
ENSG00000105063	5154	4409	3144	3880	4349	3823	3539	5267	3918	5525	3142	3050	2979	2426	2638	2535	2755	2636	2853	2730	83.67	71.04	62.8	79.92	87.02	78.66	74.18	99	86.98	93.71	52.46	52.49	48.44	47.57	50.94	45.57	46.26	47.24	47.97	54.06		81.698		49.3	-0.728713	2.58049e-34	5.49491e-32	PPP6R1	-0.728713
ENSG00000163104	105	195	180	169	217	161	210	238	185	273	595	641	646	514	489	534	643	342	562	636	1.25	2.35	2.6	2.66	3.3	2.56	3.55	3.51	3.04	3.47	7.89	8.49	8.19	7.95	7.35	7.28	8.69	4.9	7.73	9.81		2.829		7.828	1.46835	2.8156e-34	5.89932e-32	SMARCAD1	1.46835
ENSG00000123416	5979	5992	4715	5137	5594	4977	4284	6103	4461	6064	3993	3706	3675	3540	3560	3732	3580	3219	3692	3333	222.5	226.22	207.61	226.78	249.73	231	195.49	256.42	216.11	231.14	155.77	150.05	138.66	163.79	156.95	153.84	147.43	138.52	149.09	152.63		226.3		150.673	-0.586816	3.07509e-34	6.32231e-32	TUBA1B	-0.586816
ENSG00000147854	426	602	373	387	460	441	523	603	448	561	994	1049	989	843	870	832	1073	695	961	1046	7.34	10.26	8.06	7.74	9.99	9.39	10.98	12.36	10.38	10.17	17.86	20.43	17.84	18.44	18.57	16.83	21.68	13.69	19.02	24.24		9.667		18.86	0.96419	3.67124e-34	7.46221e-32	UHRF2	0.96419
ENSG00000141965	635	701	568	638	689	612	585	843	719	937	376	511	435	388	393	375	433	310	388	414	4.03	4.51	4.26	4.8	5.24	4.84	4.55	6.04	5.93	6.07	2.5	3.53	2.8	3.06	2.95	2.63	3.04	2.27	2.67	3.24		5.027		2.869	-0.80915	4.18727e-34	8.41547e-32	FEM1A	-0.80915
ENSG00000010256	1599	1207	745	1035	1226	1052	876	1303	949	1450	637	539	627	512	655	549	603	553	552	556	61.83	46.41	33.57	47.06	57.44	50.66	41.08	56.23	48.33	57	25.45	22.71	24.59	24.17	29.87	23.15	25.59	24.27	23.04	26.14		49.961		24.898	-1.00477	5.61965e-34	1.11687e-31	UQCRC1	-1.00477
ENSG00000131475	738	648	333	508	476	423	439	558	415	618	273	257	271	210	239	284	246	198	276	230	41.18	36.65	21.91	33.82	32.06	29.52	30.36	35.26	30.46	35.23	16.23	15.71	15.62	14.61	16.1	17.64	15.2	12.96	16.88	15.84		32.645		15.679	-1.05803	5.9665e-34	1.17278e-31	VPS25	-1.05803
ENSG00000170571	1121	1871	1753	1769	2104	1598	2195	2023	1772	2109	4615	5182	5395	3986	4361	4472	4724	4417	5355	4894	16.3	27.66	31.09	32.5	41.27	32.3	40.88	35.18	34.78	35.83	72.43	83.28	82.27	74.6	79.64	75.37	78.82	76.07	86.41	90.37		32.779		79.926	1.28589	6.78453e-34	1.31907e-31	EMB	1.28589
ENSG00000168283	357	527	336	407	406	313	419	534	360	579	1038	1115	1027	936	834	826	974	581	966	996	7.32	9.13	6.8	8.73	9.21	6.66	8.78	10.3	7.98	10.1	22.24	21.11	20.2	22.18	19.56	15.62	19.77	12.63	20.32	21.87		8.501		19.55	1.20146	7.20938e-34	1.3866e-31	BMI1	1.20146
ENSG00000116977	632	1158	901	805	1041	937	1040	1136	805	1129	2361	2206	2694	2411	2176	2619	2015	1956	2394	2455	7.64	11.94	17.09	17.15	19.95	17.3	21.95	17.6	15.67	19.66	39.14	30.61	34.02	35.24	31.43	38.19	32.02	33.46	40.81	39.24		16.595		35.416	1.09365	7.44196e-34	1.41611e-31	LGALS8	1.09365
ENSG00000074800	12798	9676	5502	7409	8154	7263	6492	8727	6596	9977	4234	4256	4334	3826	4316	4324	4438	3678	4244	3926	447.12	340.97	229.22	309.61	347.34	319.5	279.6	348.76	307.72	362.9	153.02	163.27	154.61	168.03	178.01	166.32	170.29	147.65	161.24	168.29		329.274		163.073	-1.01377	7.67246e-34	1.4446e-31	ENO1	-1.01377
ENSG00000198836	184	434	320	356	306	287	413	407	285	430	1036	936	1031	991	988	987	1184	692	1129	985	2.13	5.16	4.42	5.63	4.59	4.45	6.43	5.72	4.45	5.58	13.31	12.28	12.91	15.15	14.88	13.06	16.32	9.92	15.16	14.18		4.856		13.717	1.49812	8.3123e-34	1.54877e-31	OPA1	1.49812
ENSG00000108604	2299	2030	1303	1339	1583	1440	1302	1629	1445	1906	993	991	1071	879	861	956	866	827	901	830	65.23	64.43	51.92	48.54	59.1	59.91	51.78	60.73	63.71	63.19	29.38	32.6	33.4	31.17	30.59	30.59	30.42	30.23	29.4	30.48		58.854		30.826	-0.932993	8.62847e-34	1.59111e-31	SMARCD2	-0.932993
ENSG00000167635	286	597	324	374	415	324	425	533	360	530	1185	1164	1162	1005	928	1020	1065	639	1056	1117	5.16	10.92	6.83	7.96	8.97	7.27	9.4	10.79	8.4	9.75	22.32	22.82	21.2	22.48	19.86	20.32	21.29	13.29	20.67	24.82		8.545		20.907	1.29083	9.04103e-34	1.65017e-31	ZNF146	1.29083
ENSG00000134900	505	738	620	536	790	536	897	768	670	895	2176	2044	2089	1751	1706	1524	2276	1115	2128	2141	10.85	17.1	13.4	9.32	15.39	11.35	17.77	16.24	14.21	14.85	33.55	36.94	34.34	32.04	33.43	28.79	37.45	18.99	34.03	46.1		14.048		33.566	1.25664	1.49238e-33	2.69638e-31	TPP2	1.25664
ENSG00000135241	245	383	333	354	278	265	384	335	231	359	890	829	875	749	649	874	810	706	876	727	4.37	6.66	7.02	8.15	6.3	6.17	9.25	7.61	5.91	7.03	20.49	16.04	15.36	17.57	13.7	18.64	17	18.09	20.11	16.37		6.847		17.337	1.34031	1.53975e-33	2.75416e-31	PNPLA8	1.34031
ENSG00000135315	39	89	56	101	86	82	75	81	76	100	248	281	314	214	201	239	238	225	248	237	0.47	1.08	0.78	1.41	1.43	1.95	1.32	1.27	1.16	1.68	4.11	3.79	3.93	3.13	2.8	3.48	3.29	3.06	4.24	3.69		1.255		3.552	1.50094	1.64774e-33	2.91813e-31	CEP162	1.50094
ENSG00000167674	910	912	517	542	653	512	556	684	604	799	349	346	387	317	342	384	323	311	322	268	25.71	25.65	16.56	17.97	22.03	17.71	19.74	21.06	23.27	22.42	10.97	11.03	11.71	11.64	11.25	13.08	10.96	9.99	9.72	9.25		21.212		10.96	-0.952633	1.72964e-33	3.03314e-31	HDGFL2	-0.952633
ENSG00000163320	1047	1608	1335	1375	1300	1197	1577	1522	1325	1756	3105	3229	3403	2802	2526	2637	2926	2278	2967	2857	18.24	21.63	31.68	31.38	31.09	30.15	36.04	33.55	34.51	34.91	50.11	49.72	49.8	52.54	46.7	45.4	50.21	41.82	53.1	51.24		30.318		49.064	0.69449	2.21148e-33	3.80353e-31	CGGBP1	0.69449
ENSG00000129128	1208	1715	1369	1504	1387	1360	1660	1907	1374	1868	3146	3075	3669	2836	2646	2626	3452	2507	3290	3122	16	23.02	21.45	23.65	22.03	22.46	26.95	28.52	23.64	25.25	43.63	44.35	49.31	46.73	41.54	38.48	50.54	38.41	47.32	50.96		23.297		45.127	0.953847	2.48551e-33	4.23412e-31	SPCS3	0.953847
ENSG00000122068	385	602	429	445	466	421	551	610	443	595	1166	1023	1117	931	979	910	1038	702	1079	1087	4.22	6.59	9.7	9.86	10.31	10.34	14.28	12.87	9.25	13.04	23.95	17.89	20.1	20.84	20.43	18.48	21.34	13.95	18.2	25.26		10.046		20.044	0.996549	2.60884e-33	4.40229e-31	FYTTD1	0.996549
ENSG00000135164	415	770	716	681	673	610	862	781	718	815	2077	1866	1836	1654	1952	1654	2046	1539	1983	2041	9.28	15.41	16.69	15.7	14.5	15.09	23	17.35	19.32	19.42	50.76	41.93	41.15	45.16	51.16	43.02	55.02	40.43	46.09	57.36		16.576		47.208	1.50994	3.34637e-33	5.59407e-31	DMTF1	1.50994
ENSG00000081019	460	538	503	488	542	466	594	557	476	649	1130	1128	1065	823	957	818	1060	830	1039	1057	6.66	5.04	8.16	8.65	10.37	9.01	11.86	9.66	10.09	10.28	17.38	17.55	14.14	14.78	17.02	12.55	17.79	15.2	17.81	18.43		8.978		16.265	0.857305	3.40744e-33	5.64342e-31	RSBN1	0.857305
ENSG00000126461	1226	1068	745	831	968	790	744	1103	899	1164	590	587	620	544	544	594	604	564	566	504	18.55	15.51	17.4	21.51	24.48	16.12	17.44	24.84	23.62	20.94	9.17	9.16	9.02	12.02	11.18	11.06	9.91	9.35	8.81	9.22		20.041		9.89	-1.01891	3.5503e-33	5.82608e-31	SCAF1	-1.01891
ENSG00000172977	1226	1038	760	764	865	795	716	885	731	1024	516	476	478	537	498	502	475	397	428	486	40.14	33.85	29.97	29.55	34.27	31.69	27.91	31.7	30.06	33.88	17.89	16.75	16.19	22.22	18.45	17.5	17.78	14.71	15.06	18.26		32.302		17.481	-0.885836	4.09608e-33	6.66059e-31	KAT5	-0.885836
ENSG00000100227	2016	1926	1731	1758	1747	1557	1417	1937	1601	2306	1276	1160	1203	1124	1109	1318	1172	1033	1151	1115	36.27	35.14	36.87	37.66	38.22	35.11	32.42	39.35	37.4	42.91	24.03	24.02	21.95	25.19	25.13	27.1	26.41	21.5	22.52	24.71		37.135		24.256	-0.614438	4.90536e-33	7.9047e-31	POLDIP3	-0.614438
ENSG00000039123	213	441	288	288	303	273	385	399	264	444	873	915	941	845	746	787	964	534	849	808	3.31	7.53	5.4	5.5	5.75	5.39	7.56	7.17	5.58	7.05	14.63	15.66	15.15	16.77	14.38	13.58	17.07	9.96	14.74	15.92		6.024		14.786	1.29544	7.70918e-33	1.2203e-30	MTREX	1.29544
ENSG00000081307	149	186	152	142	142	129	165	213	118	208	377	407	380	345	344	328	430	230	449	425	3.13	4.11	3.77	3.42	4.3	3.89	4.79	6.5	4.17	4.67	8.43	9.2	8.32	10.51	9.16	7.83	9.32	5.97	9.7	11.27		4.275		8.971	1.06934	8.45596e-33	1.32677e-30	UBA5	1.06934
ENSG00000142208	4164	4075	3889	4347	4385	3580	4174	4813	4535	4631	2910	2650	2868	2330	2288	2314	2604	2540	2549	2471	93.93	92.42	111.5	126.03	127.48	107.74	123.43	128.53	147.22	112.57	68.38	62.61	64.31	61.89	59.81	58.28	62.2	64.35	59.22	65.55		117.085		62.66	-0.90194	9.19942e-33	1.43087e-30	AKT1	-0.90194
ENSG00000197045	212	480	318	397	323	338	424	371	297	366	880	1045	1128	985	901	954	1143	799	1005	938	2.99	7.01	5.75	6.69	5.1	6.06	8.44	5.64	5.52	5.13	12.43	15.93	17.71	18.24	14.79	15.06	17.61	13.28	15.06	16.68		5.833		15.679	1.42652	1.142e-32	1.74589e-30	GMFB	1.42652
ENSG00000074370	8435	9994	6671	6928	7499	6068	6971	9556	8608	9822	4525	5542	5186	4218	4928	4908	4840	4794	4798	4649	109.94	131.26	102.81	109.38	119.95	99.35	112.2	141.1	147.08	131.13	62.94	78.91	70.01	69.21	76.12	71.44	71.53	72.53	68.04	74.32		120.42		71.505	-0.751959	1.32416e-32	2.00723e-30	ATP2A3	-0.751959
ENSG00000072274	340	402	284	316	435	289	340	393	257	493	944	699	851	584	936	637	911	696	955	779	4.16	5	4.06	4.84	6.32	4.35	5.2	5.36	4.03	6.7	11.94	9.28	12.25	8.82	13.4	8.53	13.05	9.78	12.52	11.59		5.002		11.116	1.15206	1.40421e-32	2.11069e-30	TFRC	1.15206
ENSG00000131748	1425	1411	1209	1338	1316	1205	1112	1443	1251	1574	865	838	841	655	910	862	786	811	823	724	49.47	47.64	54.24	57.62	57.75	58.69	52.42	62.64	62.16	62.53	36.12	33.5	31.64	30.08	36.32	35.45	31.3	35.07	30.29	31.73		56.516		33.15	-0.76965	1.43183e-32	2.13427e-30	STARD3	-0.76965
ENSG00000135974	147	212	191	200	223	204	226	237	194	292	511	446	493	385	452	417	470	346	465	436	2.84	3.65	6.75	4.41	5.99	6.45	5.72	5.3	6.22	6.84	10.09	10.08	9.48	8.67	9.8	9.71	9.2	8.16	8.75	11.16		5.417		9.51	0.811951	1.48051e-32	2.18858e-30	C2orf49	0.811951
ENSG00000108443	195	364	258	307	267	231	306	322	262	336	678	671	785	641	605	592	657	475	704	731	2.51	4.51	4.22	5.72	4.59	4.91	6.02	5.28	4.81	5.74	9.29	10.13	11.33	10.92	9.43	9.39	8.99	6.6	10.08	11.76		4.831		9.792	1.01928	1.60627e-32	2.35502e-30	RPS6KB1	1.01928
ENSG00000242802	1245	1086	760	775	934	787	729	1086	869	993	598	548	573	452	592	496	600	493	516	502	31.15	26.69	19.38	19.75	24.47	21.18	20.45	24.69	24.88	21.49	13.97	13.4	12.03	11.73	14.24	10.44	14.16	11.65	11.5	12.3		23.413		12.542	-0.900542	2.16522e-32	3.14873e-30	AP5Z1	-0.900542
ENSG00000126777	222	601	451	528	503	463	603	675	466	731	1885	1807	1738	1611	1670	1514	2049	1145	1780	1798	4.81	13.16	7.93	8.88	9.74	8.52	11.34	10.69	9.52	11.86	29.52	32.95	24.43	28.21	30.17	23.19	31.58	20.39	27.51	34.42		9.645		28.237	1.54973	2.84529e-32	4.10433e-30	KTN1	1.54973
ENSG00000115947	277	470	397	466	436	372	554	436	393	510	1329	1143	1188	964	939	1001	1396	1187	1344	1221	3.22	5.66	6.21	6.23	4.83	5.89	9.61	5.11	8.15	7.23	15.05	16.05	16.84	14.06	12.77	12.47	16.02	13.94	15.14	16.38		6.214		14.872	1.259	2.88021e-32	4.12146e-30	ORC4	1.259
ENSG00000175220	2462	2566	1876	2132	2044	2027	1798	2444	1926	2448	1455	1502	1530	1301	1368	1521	1446	1431	1448	1401	44.07	46.86	40.36	46.26	45.16	46.04	40.78	50.3	45.46	46.45	29.01	30.48	28.51	30.04	30.06	30.56	29.88	31.04	28.55	31.91		45.174		30.004	-0.590338	2.96846e-32	4.21403e-30	ARHGAP1	-0.590338
ENSG00000087111	1331	1348	851	912	1124	1023	881	1128	1008	1293	712	654	794	675	688	688	746	651	652	623	31.75	32.8	25.57	26.2	33.26	31.69	27.61	31.22	32.12	32.23	18	19.82	19.31	19.71	20.5	18.16	20.28	19.42	16.72	19.16		30.445		19.108	-0.672029	3.26302e-32	4.59572e-30	PIGS	-0.672029
ENSG00000116754	1363	2349	1537	1568	1689	1176	2091	2035	1504	2145	4627	4297	4329	3479	3770	3318	4369	2930	4186	4625	28.52	50.36	41.47	43.97	47.46	35.03	58.27	55.33	45.11	52.49	107.35	103.2	97.4	100.67	98.73	81.13	109.34	77.05	100.92	125.83		45.801		100.162	1.12888	3.36193e-32	4.69803e-30	SRSF11	1.12888
ENSG00000029363	977	2153	2016	2029	1602	1674	2586	2143	1598	2103	7394	6043	6085	5421	6042	5137	7287	6052	6906	5763	17.43	27.16	29.3	31.92	29.08	28.38	52.34	41.21	32.66	32.82	91.01	77.33	81.98	84.33	90.54	76.45	97.22	85.99	100.59	87.58		32.23		87.302	1.43761	3.98336e-32	5.52328e-30	BCLAF1	1.43761
ENSG00000185624	5464	5069	3248	3716	4615	3918	3479	5203	4053	5929	2756	2464	2478	2344	2767	2479	3350	2426	2540	2721	149.07	139.01	102.1	118.76	147.68	130.97	113.36	157.97	142.01	161.77	77.74	77.79	75.22	79.06	84.12	71.18	101.58	75.51	73.57	89.17		136.27		80.494	-0.759515	4.12821e-32	5.6801e-30	P4HB	-0.759515
ENSG00000157881	695	584	427	511	521	465	472	619	578	689	351	349	394	334	326	311	294	265	300	286	19.4	16.45	13.28	15.45	17.27	15.23	15.02	19.61	18.67	19.65	10	10.22	11.91	11.3	9.75	9.11	8.66	9.02	9.43	10.36		17.003		9.976	-0.769256	4.93939e-32	6.74434e-30	PANK4	-0.769256
ENSG00000122958	235	452	284	345	273	283	334	381	267	385	749	765	858	725	621	660	788	557	823	753	4.32	8.84	7.66	10.83	8.34	7.01	8.9	10.43	8.59	10.75	16.43	20.6	18.5	19.78	17.14	14.72	21.32	12.65	18.08	20.18		8.567		17.94	1.06632	5.86548e-32	7.94817e-30	VPS26A	1.06632
ENSG00000261236	492	421	200	255	333	268	225	408	235	442	155	145	134	111	130	108	117	97	148	143	12.26	10.63	5.9	7.54	11.54	8.33	6.87	11.48	7.61	11.58	4.05	3.94	3.39	3.44	4.14	3.03	3.22	3.04	4.01	4.39		9.374		3.665	-1.35485	6.84428e-32	9.20479e-30	BOP1	-1.35485
ENSG00000119041	176	275	175	161	181	154	217	232	168	250	451	439	435	415	392	390	482	272	434	431	2.54	4.18	3.47	5.21	5.69	3.29	4.94	4.67	3.46	3.85	8.45	12.36	9.24	8.58	7.67	7.34	10.16	6.64	10.49	10.26		4.13		9.119	1.14273	7.23803e-32	9.66169e-30	GTF3C3	1.14273
ENSG00000104679	467	384	242	277	319	258	292	425	294	400	170	148	155	162	178	162	184	141	130	180	19.67	16.5	12.32	15.13	17.02	12.38	15.18	20.19	16.23	17.62	7.44	6.56	6.08	7.76	8.3	6.98	7.82	6.44	5.68	8.53		16.224		7.159	-1.1803	7.58676e-32	1.00522e-29	R3HCC1	-1.1803
ENSG00000086544	321	304	230	224	242	215	215	301	202	300	157	151	150	138	148	117	137	146	136	135	5.75	6.01	4.88	5.24	5.2	4.81	4.99	6.09	4.99	5.9	2.95	2.95	2.96	3.36	3.14	2.54	2.71	3.03	2.65	3.39		5.386		2.968	-0.859723	9.45553e-32	1.24361e-29	ITPKC	-0.859723
ENSG00000175455	161	344	232	216	258	206	321	445	238	338	867	906	968	752	815	686	1014	534	869	965	2.83	6.04	4.91	4.48	4.56	3.54	7.17	8.24	5.39	5.07	13.83	13.63	12.26	12.46	14.5	11.15	15.21	8.94	12.03	16.44		5.223		13.045	1.32055	1.01373e-31	1.32354e-29	CCDC14	1.32055
ENSG00000164022	254	382	293	311	372	300	402	349	291	460	846	724	770	651	768	622	846	517	768	792	9.58	10.26	10.03	10.08	9.87	7.83	9.05	8.75	7.55	10.38	17.74	16.86	15.9	18.82	19.85	15.64	22.73	14.25	21.22	19.44		9.338		18.245	0.966316	1.19038e-31	1.54292e-29	AIMP1	0.966316
ENSG00000102879	34183	30811	18488	24628	24535	20581	18690	24519	22310	24339	11992	11725	13071	10989	11901	13516	10841	11728	10918	9513	1277.58	1166.13	817.69	1092.76	1100.11	961.09	856.73	1035.83	1085.06	928.15	470.39	478.16	496.41	511.63	528.03	558.7	449.09	507.02	443.86	439.4		1032.11		488.269	-1.07985	1.22594e-31	1.57758e-29	CORO1A	-1.07985
ENSG00000187778	1076	930	539	719	834	608	572	820	606	880	441	427	413	393	384	383	464	287	377	358	35.04	31.5	21.04	30.26	33.26	25.18	24.17	31.82	26.82	29.11	16.2	16.64	14.36	15.95	16.52	14.89	16.5	11.47	13.6	14.21		28.82		15.034	-0.938841	1.30265e-31	1.66433e-29	MCRS1	-0.938841
ENSG00000132485	504	841	574	477	573	448	615	614	507	711	1432	1416	1911	1327	1112	1163	1584	873	1421	1381	11.03	18.31	15.84	13.98	16.15	13.13	16.78	16.33	15.17	18.57	32.89	33.84	42.21	36.02	28.42	27.79	38.27	22.66	33.82	36.81		15.529		33.273	1.09939	1.75191e-31	2.22244e-29	ZRANB2	1.09939
ENSG00000138095	511	828	476	472	494	471	606	603	391	698	1322	1311	1388	1167	1083	1187	1277	775	1217	1146	5.04	8.06	6.22	5.42	6.46	7.37	8.35	7.97	4.66	6.77	16.52	17.99	16.27	18.22	13.77	14.91	15.73	11.22	17.77	17.2		6.632		15.96	1.26694	1.83347e-31	2.30953e-29	LRPPRC	1.26694
ENSG00000198000	202	405	279	305	290	297	373	400	239	333	793	950	924	762	754	696	927	599	734	905	4.22	8.48	5.55	6.73	5.71	7.61	8.77	8.21	5.83	6.1	13.96	19.57	15.53	16.36	15.45	14.61	17.33	11.65	12.53	18.67		6.721		15.566	1.21165	1.85633e-31	2.32197e-29	NOL8	1.21165
ENSG00000166479	251	563	385	442	441	380	537	524	355	598	1353	1442	1476	1235	1087	1125	1396	761	1237	1258	3.39	7.29	6.18	6.7	7.65	6.89	9.79	9.04	6.65	8.64	19.76	22.85	21.36	22.82	18.17	18.6	22.09	12.47	20.23	22.11		7.222		20.046	1.47284	1.99613e-31	2.4795e-29	TMX3	1.47284
ENSG00000197766	1238	1784	537	894	1132	1068	717	1347	983	966	377	263	421	254	262	340	403	364	423	304	63.34	92.73	32.38	54.75	69.95	68.35	44.98	77.87	65.44	50.94	20.06	15.27	21.99	16.06	15.78	19.41	22.63	22.33	23.34	20.51		62.073		19.738	-1.65299	2.25842e-31	2.78595e-29	CFD	-1.65299
ENSG00000112249	126	304	228	283	248	249	276	277	198	302	924	797	815	789	711	692	997	450	786	817	0.97	2.53	2.26	2.84	2.69	2.94	2.86	2.87	2.37	3.12	9.57	7.57	7.15	8.97	7.08	6.84	10.11	4.71	8.07	9.75		2.545		7.982	1.64908	2.45514e-31	3.00788e-29	ASCC3	1.64908
ENSG00000158417	173	531	253	256	310	237	319	338	252	405	1031	1061	1117	874	833	754	1049	563	974	1011	1.88	5.91	3.21	3.29	4.24	3.4	4.39	4.32	3.78	4.61	11.66	12.98	13.22	12.52	11.24	9.52	13.15	7.3	11.82	14.16		3.903		11.757	1.59086	2.61741e-31	3.18487e-29	EIF5B	1.59086
ENSG00000077232	454	744	622	819	710	703	768	746	651	885	1777	1752	1851	1506	1677	1502	2124	1284	1947	1743	6.29	9.15	10.89	17.59	12.07	15.67	13.51	13.16	11.18	12.56	27.86	27.11	26.91	27.88	30.38	23.68	35.34	23.22	27.68	28.17		12.207		27.823	1.18857	2.74185e-31	3.31375e-29	DNAJC10	1.18857
ENSG00000151292	152	209	171	251	188	187	193	187	197	201	481	501	461	426	420	414	585	417	510	503	3.15	4.31	4.51	7.76	5.88	5.84	5.94	5.23	5.94	5.2	11.09	12.66	9.72	12.81	10.98	10.43	14.52	10.37	12.63	14.64		5.376		11.985	1.15662	3.14955e-31	3.78093e-29	CSNK1G3	1.15662
ENSG00000069431	62	109	135	113	123	105	148	153	112	143	511	414	408	350	327	328	587	528	478	490	0.45	0.82	1.17	0.98	1.08	0.95	1.33	1.26	1.07	1.06	3.9	3.29	3.02	3.18	2.83	2.64	4.73	4.46	3.78	4.41		1.017		3.624	1.83326	3.36056e-31	4.00735e-29	ABCC9	1.83326
ENSG00000053918	1062	966	580	773	822	810	732	755	827	939	421	402	401	395	435	405	427	485	402	388	22.4	19.63	15.52	17.9	24.99	21.86	23.29	16.58	23.45	21.13	8.73	12.55	11.1	13.92	13.4	11.25	11.13	11.58	8.67	11.72		20.675		11.405	-0.858221	3.39111e-31	4.017e-29	KCNQ1	-0.858221
ENSG00000087470	196	329	251	297	293	285	425	386	230	454	881	873	916	756	714	777	1012	649	987	894	3.38	4.62	4.27	5.37	4.78	5.54	8.81	6.25	4.38	7.15	14.2	14.57	13.66	14.38	11.52	12.52	16.67	10.94	15.21	15.31		5.455		13.898	1.34923	3.78741e-31	4.4278e-29	DNM1L	1.34923
ENSG00000163714	375	873	674	704	686	617	903	900	634	891	2059	2269	2294	1885	1843	1848	2192	1492	2004	2175	5.09	11.28	15.1	14.95	16.63	15.18	19.69	15.64	15.06	15.91	34.93	39.68	28.34	35.29	29.66	29.55	37.31	25.68	33.36	34.84		14.453		32.864	1.18514	3.84334e-31	4.46401e-29	U2SURP	1.18514
ENSG00000136937	336	380	319	271	355	317	408	391	321	417	837	669	788	657	619	577	830	512	808	795	4.16	5	5.58	4.72	5.92	5.31	6.75	6.81	5.6	5.57	12.36	10.05	11.4	12.17	9.61	8.04	14.18	12.27	12.2	13.87		5.542		11.615	1.06751	4.19375e-31	4.83958e-29	NCBP1	1.06751
ENSG00000117362	2570	2087	1655	2063	2142	1808	1713	2338	1946	2695	1471	1318	1499	1277	1394	1342	1416	1301	1398	1236	75.73	63.01	56.65	71.23	78.47	65.21	62.31	77.77	73.9	80.95	45.14	42.06	45.35	48.21	48.26	44.95	46.35	43.34	44.75	44.03		70.523		45.244	-0.640367	4.92008e-31	5.64137e-29	APH1A	-0.640367
ENSG00000122122	7936	7966	5520	5826	6805	5707	5048	7308	6029	7110	4380	4275	4287	3212	4043	4381	4383	3926	3969	3611	180.46	183.6	148.51	157.28	185.61	161.83	140.71	187.63	178.12	165.04	104.31	105.86	98.92	90.87	108.98	110.23	110.18	103.29	98.01	101.2		168.879		103.185	-0.710757	5.61636e-31	6.39872e-29	SASH3	-0.710757
ENSG00000069667	280	593	739	523	664	553	733	1141	653	947	3121	3414	2949	2689	2519	2167	3731	1615	3048	3342	3.33	4.1	7.19	5.56	7.65	7.17	7.82	12.2	7.76	9.55	26.12	27.53	21.04	22.6	21.82	18.4	32.21	15.79	27.02	30.56		7.233		24.309	1.74882	5.77456e-31	6.53731e-29	RORA	1.74882
ENSG00000146576	1047	903	629	609	785	631	674	1025	615	957	508	471	418	392	443	390	427	423	491	424	30.99	27	21.16	20.5	26.47	23.2	23.54	34.39	22.35	28.29	14.89	14.59	12.15	14.18	14.85	12.61	13.77	14.88	14.81	15.46		25.789		14.219	-0.858936	8.50394e-31	9.56667e-29	C7orf26	-0.858936
ENSG00000122678	829	737	485	545	595	560	555	750	616	756	475	436	426	328	398	380	391	345	354	347	19.29	17.33	17.29	16.27	20.09	18.12	20.36	22.59	23.71	20.21	13.28	10.71	10.13	9.17	11.23	9.42	10.49	9.5	9.58	10.7		19.526		10.421	-0.905903	8.72703e-31	9.75627e-29	POLM	-0.905903
ENSG00000135829	1402	1936	1210	1305	1169	1164	1421	1408	1145	1700	2761	2470	2638	2250	2391	2182	2634	1877	2536	2402	18.88	26.43	19.28	20.86	18.88	19.55	23.46	21.41	20.04	23.37	38.94	36.23	36.05	37.7	38.17	32.52	39.22	29.25	37.09	39.87		21.216		36.504	0.782902	9.67052e-31	1.07439e-28	DHX9	0.782902
ENSG00000071243	246	342	245	262	196	207	269	274	211	246	639	579	572	494	490	483	544	498	530	517	8.53	11.79	10.87	10.67	8.33	9.31	11.98	11.49	9.43	9.51	23.43	22.27	20.4	21.76	21.24	19.51	22.45	21.18	20.43	22.35		10.191		21.502	1.07718	9.7998e-31	1.08203e-28	ING3	1.07718
ENSG00000164889	871	818	601	746	833	748	639	936	672	1118	642	514	539	482	525	472	540	412	521	514	12.85	12.37	10.48	13.25	14.77	13.74	11.52	15.72	12.88	16.76	9.92	8.25	8.08	8.84	9.18	7.7	9.13	9.75	8.35	9.71		13.434		8.891	-0.595471	1.18498e-30	1.30035e-28	SLC4A2	-0.595471
ENSG00000103496	797	797	538	541	552	532	537	642	565	739	433	371	434	306	399	377	445	354	384	360	36.68	36.62	28.73	28.59	29.32	30.27	29.19	32.64	32.53	33.34	21.01	18.33	19.82	17.31	21.5	18.7	22.52	18.75	19.71	19.82		31.791		19.747	-0.686985	1.37324e-30	1.49775e-28	STX4	-0.686985
ENSG00000182872	1525	1565	959	980	1071	1021	997	1192	1010	1350	761	720	814	659	735	773	773	637	693	674	28.5	29.61	20.73	21.26	23.71	23.35	22.41	24.61	24.22	25.28	14.6	14.44	15.11	15.02	16.15	15.66	15.73	13.44	13.88	15.18		24.368		14.921	-0.707644	1.40216e-30	1.52002e-28	RBM10	-0.707644
ENSG00000167491	2410	2457	2097	2108	2409	1943	2055	2689	2192	2821	1664	1776	1759	1479	1656	1598	1766	1670	1776	1629	35.25	34.79	55.42	59.37	66.34	56.3	54.95	66.07	65.57	63.87	33.42	33.57	31.36	37.79	36.15	33.11	36.17	34.37	40.66	34.82		55.793		35.142	-0.666888	1.5104e-30	1.6275e-28	GATAD2A	-0.666888
ENSG00000104998	1156	1015	756	805	1008	829	800	1027	789	1422	680	654	705	597	594	587	701	476	615	690	23.71	21.1	18.35	19.6	24.8	21.2	20.12	23.78	21.03	29.77	14.61	14.61	14.67	15.24	14.44	13.32	15.9	11.3	13.7	17.44		22.346		14.523	-0.621677	1.52725e-30	1.6358e-28	IL27RA	-0.621677
ENSG00000127054	1316	1153	744	761	939	740	792	1059	802	1275	624	612	628	495	579	497	649	485	576	623	44.15	36.41	29.77	34.24	38.25	31.5	33.41	43.47	35.24	45.85	24.25	26.15	22.89	22.84	24.47	18.86	26.57	22.31	23.19	27.88		37.229		23.941	-0.636943	1.83525e-30	1.95399e-28	INTS11	-0.636943
ENSG00000134480	294	300	205	226	222	200	233	260	200	248	564	470	505	414	376	393	526	379	500	484	13.43	13.89	10.39	11.44	11.45	11.08	12.92	12.56	11.4	11.37	23.69	20.89	21.99	21.43	18.82	18.18	23.6	18.31	22.55	23.78		11.993		21.324	0.830285	1.91152e-30	2.02315e-28	CCNH	0.830285
ENSG00000149091	4893	4553	2738	3092	3739	3277	2948	5262	3401	4651	2576	2382	2233	2163	2191	2057	2254	1922	2266	2347	90.54	85.95	59.21	68.3	84.03	75.22	68.15	112.53	82.5	88.8	49.85	48.36	42.95	52.05	48.14	43.23	46.8	42.6	46.24	54.22		81.523		47.444	-0.780981	2.02616e-30	2.13188e-28	DGKZ	-0.780981
ENSG00000164062	1696	1541	911	1014	1191	957	963	1416	971	1546	707	565	612	645	669	702	666	449	554	647	54.32	46.12	31.43	34.78	43.08	36.32	37.06	47.75	39.7	47.38	23.27	20.34	17.98	24.46	28.61	24.96	21.88	16.57	21.09	26.68		41.794		22.584	-0.887995	2.26693e-30	2.37126e-28	APEH	-0.887995
ENSG00000032742	72	77	69	51	77	56	74	101	45	99	207	239	191	130	177	187	189	178	166	200	1.5	1.65	1.74	1.3	1.96	1.47	2.54	2.55	1.25	2.12	5.12	5.72	4.23	3.62	4.44	4.53	4.62	4.7	4.21	5.45		1.808		4.664	1.36717	2.49984e-30	2.59968e-28	IFT88	1.36717
ENSG00000178685	2952	2440	1930	2001	3221	2923	1593	2396	2048	2790	1120	972	1294	777	1342	969	1096	962	944	917	53.08	44.07	51.19	56.97	88.32	86.18	49.29	70.3	59.55	69.82	26.23	25.71	31.15	22.84	50.49	25.07	35.62	29.41	27.35	28.82		62.877		30.269	-1.05469	3.18819e-30	3.29637e-28	PARP10	-1.05469
ENSG00000172869	170	304	377	414	345	294	425	404	262	391	1166	1179	1434	1001	968	1204	1545	840	1261	1035	2.73	3.12	3.49	3.51	3	3.44	4.48	3.72	2.89	3.39	9.06	8.34	8.65	7.83	8.59	8.11	11.72	7.55	9.13	8.88		3.377		8.786	1.37946	3.21242e-30	3.30234e-28	DMXL1	1.37946
ENSG00000131653	1424	1358	851	915	1140	969	961	1324	1042	1452	723	787	739	617	728	748	797	708	684	701	23.57	23.34	17.56	18.78	24.07	20.02	20.67	26.16	23.67	26.25	12.71	14.91	13.08	13.44	14.88	14.04	15.93	14.48	13.18	15.13		22.409		14.178	-0.660424	3.25925e-30	3.33133e-28	TRAF7	-0.660424
ENSG00000100722	244	351	266	281	268	265	310	396	277	415	649	682	721	647	512	578	662	455	628	706	5.46	7.44	5.51	7.15	6.97	7.22	9.33	9.5	8.52	9.19	12.77	14.31	14.13	16.29	12.69	13.73	14.44	12.72	13.71	16.7		7.629		14.149	0.891134	3.44234e-30	3.49848e-28	ZC3H14	0.891134
ENSG00000158092	318	437	248	279	326	261	324	348	277	401	634	638	611	456	560	521	605	429	640	570	10.38	12.32	8.66	10.53	11.79	10.15	11.85	11.77	10.86	11.78	17.77	20.69	18.96	16.96	20.39	16.8	18.23	14.38	19.75	19.94		11.009		18.387	0.740003	3.8049e-30	3.8451e-28	NCK1	0.740003
ENSG00000101294	2649	2348	1510	1711	1898	1806	1658	1877	1725	2220	1268	1176	1162	999	1102	1207	1166	1157	1085	1005	97.9	87.4	63.99	73.81	82.76	81.7	73.81	77.17	80.13	83.26	48.07	45.66	42.18	44.17	46.96	48.25	45.73	47.31	41.64	43.79		80.193		45.376	-0.821547	3.85373e-30	3.8512e-28	HM13	-0.821547
ENSG00000109606	680	1000	706	661	667	664	861	783	596	1034	1624	1420	1724	1330	1382	1302	1657	1072	1436	1527	13.72	20.46	16.86	15.84	16.15	16.71	21.3	17.84	15.63	21.3	34.33	31.21	35.31	33.4	33.07	29.08	36.97	25.03	31.47	37.99		17.581		32.786	0.899063	3.854e-30	3.8512e-28	DHX15	0.899063
ENSG00000163956	2330	2091	1387	1474	1523	1421	1391	1626	1375	1732	939	995	727	687	927	920	896	781	910	801	68.22	61.46	47.41	53.86	55.31	56.51	49.19	56.83	52.78	51.22	24.87	26.38	20.03	24.05	29.66	26.03	24.06	24.18	25.24	22.6		55.279		24.71	-1.16164	4.38235e-30	4.35484e-28	LRPAP1	-1.16164
ENSG00000082153	1491	2308	1493	1606	1450	1342	1864	1913	1384	1836	3838	3316	3413	3106	3212	2838	3438	3174	3469	3132	23.01	35.78	34.16	35.44	32.41	33.27	42.66	41.56	36.07	33.97	74.3	68.72	67.71	72.81	73.49	59.33	72.83	67.2	70.81	71.52		34.833		69.872	1.00426	4.47644e-30	4.42376e-28	BZW1	1.00426
ENSG00000078140	425	632	451	484	453	424	559	572	437	611	923	915	1051	919	880	812	1048	778	966	991	10.32	13.02	7.01	9.35	9.32	12.74	11.66	10.68	9.44	9.53	17.26	16.6	18.46	17.83	19.82	14.08	20.4	14.63	16.51	21.97		10.307		17.756	0.784682	5.29559e-30	5.20452e-28	UBE2K	0.784682
ENSG00000091640	572	513	284	333	460	402	335	508	362	553	265	263	244	214	237	239	262	189	211	217	34.03	31.14	19.71	23.58	32.75	29.62	24.25	34.06	27.89	33.42	16.16	16.84	14.52	15.7	16.81	15.61	17	12.8	13.15	15.4		29.045		15.399	-0.915453	5.61949e-30	5.48709e-28	SPAG7	-0.915453
ENSG00000164068	723	701	559	748	753	665	667	904	690	882	458	428	456	353	409	505	463	384	449	476	13.71	12.21	9.62	13.09	23.04	12.43	15.19	14.74	13.3	13.59	7.18	6.85	7.73	6.18	6.99	8.2	8.28	17.59	7.78	9.27		14.092		8.605	-0.711629	5.64446e-30	5.48709e-28	RNF123	-0.711629
ENSG00000066654	353	577	458	466	525	407	706	691	535	673	1603	1538	1284	1319	1218	1115	1428	1259	1605	1563	5.25	8.37	7.96	7.99	9.91	7.31	13.61	12.22	10.21	9.95	24.55	24.79	18.7	24.67	20.86	18.9	23.35	22.71	25.63	28.52		9.278		23.268	1.32646	6.71599e-30	6.49346e-28	THUMPD1	1.32646
ENSG00000204843	2494	2289	1760	1904	2012	1757	1525	2258	1875	2655	1393	1421	1364	1276	1398	1384	1506	1284	1395	1311	34.74	32.52	28.92	31.39	34.11	30.81	26.33	36.27	34.49	38.21	21.45	21.82	19.57	22.8	23.31	21.82	23.2	20.89	21.09	22.53		32.779		21.848	-0.585271	6.9559e-30	6.68926e-28	DCTN1	-0.585271
ENSG00000137492	708	1015	636	681	818	658	833	883	688	1034	1468	1542	1515	1460	1444	1249	1369	1044	1571	1403	12.59	18.3	14.98	15.8	19.3	16.13	19.72	19.6	17.23	20.24	28.54	32.96	29.13	34.62	31.9	26.7	29.43	23.09	33.06	33.49		17.389		30.292	0.800762	7.2714e-30	6.95527e-28	THAP12	0.800762
ENSG00000237515	108	177	167	153	128	152	193	199	126	152	573	516	472	400	396	384	742	649	607	626	0.97	1.61	1.77	1.63	1.37	1.7	2.12	2.01	1.47	1.39	5.38	5.04	4.29	4.47	4.21	3.81	7.35	6.73	5.91	6.92		1.604		5.411	1.75422	7.46372e-30	7.10125e-28	SHISA9	1.75422
ENSG00000137040	160	324	237	286	269	209	317	308	281	302	835	771	787	697	621	597	684	524	663	734	2.1	4.32	3.92	4.47	4.24	3.43	5.38	4.57	5.28	4.06	12.03	12.2	11.5	11.41	9.68	9.56	10.79	8.36	10.39	12.15		4.177		10.807	1.37143	8.35467e-30	7.90688e-28	RANBP6	1.37143
ENSG00000151835	81	236	259	189	235	209	279	351	169	285	1101	1127	1257	1044	745	1012	1123	498	1085	1029	0.42	0.96	1.26	0.89	1.11	1.02	1.35	1.58	0.88	1.14	4.56	4.87	5.05	5.17	3.51	4.45	4.92	2.28	4.66	5.03		1.061		4.45	2.06838	8.65536e-30	8.14834e-28	SACS	2.06838
ENSG00000172757	18659	16235	8850	11306	13376	10685	10156	15306	11195	14652	7608	7064	7033	6081	6951	7020	6884	7153	7088	6327	1063.33	925.96	589.96	757.46	913.41	763.86	705.55	974.51	812.12	811.86	441.11	433.39	408.31	426.66	451.13	424.09	426.67	475.51	431.48	436.4		831.802		435.475	-0.93365	1.11012e-29	1.03962e-27	CFL1	-0.93365
ENSG00000100804	318	283	185	177	245	236	147	247	160	309	106	94	137	81	91	114	105	75	99	91	18.66	16.68	13.02	12.28	17.57	17.18	10.45	16.61	12.11	18.56	6.59	5.96	8.32	6.05	6.37	7.93	6.77	5.22	6.28	6.82		15.312		6.631	-1.20736	1.30053e-29	1.20532e-27	PSMB5	-1.20736
ENSG00000165416	200	310	227	262	250	235	276	339	220	333	599	576	610	515	519	465	690	390	570	643	5.65	8.32	5.6	7.25	7.67	6.04	6.39	8.29	6.52	8.16	13.92	14.37	12.55	11.24	13.84	10.17	16.04	10.56	12.61	15.71		6.989		13.101	0.906519	1.43845e-29	1.32627e-27	SUGT1	0.906519
ENSG00000138073	1133	879	526	681	797	640	655	978	696	1094	534	437	476	378	440	345	362	319	419	410	34.1	26.31	19.38	23.37	28.58	24.74	23.34	34.67	26.03	32.78	17.61	14.52	16.21	14.86	15.68	12	11.92	10.8	16.05	14.82		27.33		14.447	-0.919716	1.53307e-29	1.40626e-27	PREB	-0.919716
ENSG00000149182	1950	1855	1082	1203	1436	1144	1169	1653	1233	1736	944	751	998	762	829	870	979	734	851	866	49.49	46	34.72	41.65	48.56	42.25	40.36	50.99	53.39	50.08	26.56	23.94	25.45	24.85	25.11	25.82	28.91	21.7	24.51	29.21		45.749		25.606	-0.837258	1.60764e-29	1.46714e-27	ARFGAP2	-0.837258
ENSG00000054611	1386	1151	920	877	1076	1048	885	1055	884	1171	737	661	743	600	639	719	705	548	637	601	29.61	24.8	24.23	23.71	29.69	29.98	24.66	26.61	25.61	27.16	17.19	15.47	16.07	16.53	17.71	16.73	18.01	14.05	15.35	15.99		26.606		16.31	-0.705995	1.62051e-29	1.47138e-27	TBC1D22A	-0.705995
ENSG00000100239	1699	1616	1109	1201	1391	1114	1154	1686	1322	1692	1051	964	958	849	913	967	985	886	943	913	34.18	34.84	25.31	27.37	31.47	25.63	26.91	34.76	33.75	32.66	19.76	18.38	17.44	18.4	18.7	20.8	19.1	18.17	18.28	19.73		30.688		18.876	-0.701122	1.69375e-29	1.5301e-27	PPP6R2	-0.701122
ENSG00000011132	634	528	333	345	384	356	345	475	445	517	259	187	264	182	238	203	217	200	210	183	17.63	14.88	10.96	11.39	12.81	12.34	11.76	14.91	16.08	14.68	7.54	5.66	7.45	6.3	7.85	6.25	6.67	6.43	6.34	6.27		13.744		6.676	-1.04175	1.77156e-29	1.59235e-27	APBA3	-1.04175
ENSG00000123143	5212	4378	2584	2941	3534	3016	2620	4609	2987	5041	2105	1693	1850	1671	2093	1975	2086	1631	1922	1916	106.45	91.02	61.89	71.07	85.92	76.19	65.19	105.11	78.56	104.75	44.77	37.76	38.37	42.55	50.61	44.38	47.13	38.5	42.34	47.82		84.615		43.423	-0.962454	1.81636e-29	1.62446e-27	PKN1	-0.962454
ENSG00000175221	1321	1103	871	948	884	775	687	1123	825	1112	553	515	612	415	495	539	470	526	523	472	30.54	25.27	21.49	22.41	20.79	18.86	17.31	26.89	20.39	24.44	13.63	11.72	13.72	15.48	11.96	12.42	12.68	13.59	11.63	11.54		22.839		12.837	-0.831191	2.14297e-29	1.90703e-27	MED16	-0.831191
ENSG00000105821	145	232	125	138	197	149	166	208	152	220	396	362	385	293	378	287	438	274	372	399	4.06	6.87	4.48	4.94	7.7	5.79	6.29	7.29	5.54	6.84	13.47	11.43	12.51	10.97	13.61	9.92	14	9.45	11.45	14.87		5.98		12.168	1.02487	2.26082e-29	2.00195e-27	DNAJC2	1.02487
ENSG00000204209	1867	1590	1237	1156	1436	1129	1171	1482	1072	1843	1028	914	1031	799	900	881	924	643	880	842	45.29	39.3	35.82	33.22	41.27	33.19	33.8	39.46	32.74	44.35	25.33	23.55	24.59	23.61	25.11	23.28	24.01	17.58	22.53	24.4		37.844		23.399	-0.693618	2.319e-29	2.03333e-27	DAXX	-0.693618
ENSG00000139746	428	871	641	641	669	531	890	802	631	866	1969	1825	2174	1540	1534	1429	2021	1402	1680	2023	6.78	13.43	11.6	11.73	12.38	10.21	16.88	14.21	12.49	13.78	31.64	30.64	33.67	29.31	28.23	24.19	33.95	24.69	28.15	38.06		12.349		30.253	1.29268	2.33988e-29	2.04163e-27	RBM26	1.29268
ENSG00000105723	2217	1969	1464	1585	1591	1343	1446	1953	1592	1899	1191	1084	1001	989	1063	1048	1062	1011	947	947	68.33	62.21	54.7	55.05	55.32	54.48	60.86	68.61	65.02	56.34	36.95	33.16	34.05	38.07	38.83	39.82	44.86	35.85	32.07	42.67		60.092		37.633	-0.675175	2.63285e-29	2.2861e-27	GSK3A	-0.675175
ENSG00000170242	275	623	391	417	383	356	553	563	387	530	1194	1406	1348	1203	1078	1113	1333	756	1193	1354	2.22	5.15	3.73	4.01	3.68	3.51	5.39	5.07	3.97	4.3	9.96	12.17	10.94	12.01	10.23	9.72	11.78	6.82	10.17	13.26		4.103		10.706	1.38367	3.25012e-29	2.79495e-27	USP47	1.38367
ENSG00000132424	1385	2634	2305	2048	2052	1701	2754	2239	1924	2394	5899	5684	6071	4434	5137	4628	5598	4270	5447	5135	23.85	46.12	52.2	47.67	47.6	41.21	67.54	48.91	49.13	47.13	120.54	118.79	119.97	103	117.86	99.83	120.36	97.07	115.92	122.87		47.136		113.621	1.26933	3.32108e-29	2.84231e-27	PNISR	1.26933
ENSG00000140553	984	890	523	776	737	610	545	861	709	1050	403	384	450	377	462	421	439	339	347	422	17.85	16.27	11.21	16.75	16.03	13.53	12.16	17.67	16.87	19.19	7.69	7.55	8.35	8.51	9.79	8.21	8.76	7.04	6.9	9.41		15.753		8.221	-0.938241	3.39222e-29	2.88936e-27	UNC45A	-0.938241
ENSG00000085274	143	281	177	190	215	158	266	231	160	235	487	539	467	467	449	468	511	443	471	505	2.76	5.38	3.22	4.2	5.06	3.63	5.78	4.72	3.54	4.33	9.36	9.76	8.1	10.06	9.21	9.23	10.06	9.21	9.86	11.96		4.262		9.681	1.18363	4.87686e-29	4.13424e-27	MYNN	1.18363
ENSG00000167778	1351	1351	933	722	1025	893	722	1163	969	1201	583	554	566	574	544	575	492	469	625	536	29.31	30.17	24.77	19.81	27.37	25.17	20.71	30.16	27.37	27.56	13.57	14.09	12.74	16.35	14.06	14.19	12.65	12.25	15.01	15.24		26.24		14.015	-0.904796	5.01727e-29	4.2332e-27	SPRYD3	-0.904796
ENSG00000109452	104	273	285	190	242	178	340	276	170	368	1113	1070	1276	915	922	861	1087	456	1095	1156	1.22	1.98	2.58	1.9	2.65	1.98	3.58	3.01	1.98	3.39	10.16	9.54	9.44	8.36	7.97	7.31	9.27	4.35	9.05	10.22		2.427		8.567	1.81962	5.11376e-29	4.29436e-27	INPP4B	1.81962
ENSG00000129245	702	631	478	515	524	488	493	614	492	704	384	363	433	339	301	385	299	253	323	340	14.43	12.96	11.76	12.39	12.73	12.33	12.24	14.5	13.26	14.81	8.64	8.47	8.9	9.21	7.23	8.63	6.7	5.93	7.11	8.49		13.141		7.931	-0.7285	5.53065e-29	4.60125e-27	FXR2	-0.7285
ENSG00000134444	360	647	581	488	636	498	678	670	513	644	1403	1465	1411	1129	1179	1243	1342	1204	1477	1274	5.65	6.54	7.14	7.32	8.89	6.76	11.38	8.77	7.36	8.34	18.33	20.71	20.52	19.83	18.25	17.95	17.5	18.44	21.56	22.06		7.815		19.515	1.32027	5.80188e-29	4.80455e-27	RELCH	1.32027
ENSG00000143570	1300	1302	1107	1198	1032	1121	1137	1035	999	1285	711	664	654	418	567	767	629	473	538	490	38.15	38.51	38.23	41.5	35.96	40.49	40.63	33.84	37.88	38.56	21.78	21.1	19.41	15.21	19.62	24.6	20.23	15.75	17.06	17.74		38.375		19.25	-0.995308	7.66318e-29	6.31665e-27	SLC39A1	-0.995308
ENSG00000111669	5858	4612	2654	3648	3565	3421	2863	4268	3069	4658	2138	1721	1926	1830	2095	1984	2041	1896	1949	1890	261.92	209.14	141.55	194.21	191.58	191.45	157.67	216.67	178.65	212.9	101.49	84.19	87.99	102.59	111.79	98.56	101.77	99.16	95.51	105.35		195.574		98.84	-0.984548	7.76267e-29	6.3693e-27	TPI1	-0.984548
ENSG00000177731	6141	5942	4402	5072	5069	4658	3912	5249	4810	6021	3717	2955	3531	3040	3463	3394	3231	2738	3277	2642	128.82	129.85	77.3	95.14	92.35	87.17	74.06	87.64	93.57	92.28	59.47	50.16	58.3	59.25	69.21	62.21	55.97	54.65	59	48.87		95.818		57.709	-0.7315	8.27805e-29	6.76116e-27	FLII	-0.7315
ENSG00000174744	1462	1179	679	711	852	679	711	890	728	985	473	407	420	389	465	400	405	394	411	388	63.18	51.35	34.48	36.5	44.08	36.5	37.64	43.52	40.75	43.47	21.48	19.11	18.4	20.79	24.02	19.29	19.36	19.95	19.42	20.85		43.147		20.267	-1.09013	8.51312e-29	6.92156e-27	BRMS1	-1.09013
ENSG00000076770	174	374	330	330	334	372	398	508	289	450	1156	1457	1367	1116	889	920	1341	688	1145	1205	1.7	2.07	4.22	4.23	5.86	5.75	5.72	4.46	3.55	5	10.77	14.89	15.06	11.63	8.58	10.31	15.1	7.53	11.47	14		4.256		11.934	1.48751	9.26372e-29	7.49774e-27	MBNL3	1.48751
ENSG00000117859	447	595	420	393	465	415	529	424	398	428	949	1003	1033	926	988	1077	1004	832	925	790	9.89	13.39	12.52	10.81	14	12.2	17.67	11.72	14.95	10.97	21.55	27.55	24.32	26.12	26.21	30.06	28.67	23.45	23.84	23.02		12.812		25.479	0.991813	1.08965e-28	8.77953e-27	OSBPL9	0.991813
ENSG00000174780	578	923	501	523	727	458	716	754	591	832	1585	1272	1418	1232	1295	1224	1512	965	1472	1304	11.75	16.61	11.39	12.66	18.4	10.29	17.4	17.52	13.97	17.18	32.18	23.95	26.49	28.25	28.1	25.52	31.73	20.97	32.26	29.86		14.717		27.931	0.924384	1.09816e-28	8.79402e-27	SRP72	0.924384
ENSG00000143971	74	140	79	95	79	86	129	108	96	120	316	346	382	235	234	270	356	156	316	310	0.9	1.73	1.12	1.36	1.14	1.3	1.9	1.46	1.51	1.47	3.98	4.52	4.66	3.56	3.39	3.55	4.78	2.16	4.15	4.59		1.389		3.934	1.50195	1.10128e-28	8.79402e-27	ETAA1	1.50195
ENSG00000189114	504	552	347	356	381	350	330	455	399	472	286	281	274	186	216	225	224	195	192	256	12.45	13.34	9.7	9.99	11.46	11.06	9.56	12.95	12.63	11.88	7.08	7.78	6.57	5.72	6.42	6.11	6.55	5.46	4.93	7.8		11.502		6.442	-0.836304	1.11669e-28	8.87741e-27	BLOC1S3	-0.836304
ENSG00000172046	2121	1951	1835	1889	1841	1754	1732	1814	1848	2178	1226	1146	1186	1151	1048	1302	1030	1071	1064	957	33.09	28.93	31.51	33.66	32.11	31.18	30.74	29.76	35.22	31.64	18.61	17.73	17.12	20.11	17.63	22.58	16.19	18.37	15.82	16.94		31.784		18.11	-0.811514	1.17585e-28	9.26536e-27	USP19	-0.811514
ENSG00000080822	714	687	568	524	583	498	562	647	562	735	1157	1179	1176	1204	944	1023	1214	755	1233	1292	23.39	23.09	21.85	20.97	22.96	19.34	21.82	23.2	24.12	24.44	39.57	41	37.99	48.46	37.95	36.12	42.93	30.1	42.94	51.12		22.518		40.818	0.858127	1.22017e-28	9.57241e-27	CLDND1	0.858127
ENSG00000086619	159	240	189	181	185	163	232	217	191	220	438	403	521	383	394	351	457	293	434	421	1.93	2.95	3.73	4.61	5.9	3.48	5.41	4.51	3.81	4.37	6.68	8.21	7.79	8.02	8.02	5.23	7.83	5.69	8.16	9.68		4.07		7.531	0.887813	1.28003e-28	9.95477e-27	ERO1B	0.887813
ENSG00000120686	434	601	413	489	507	410	581	616	442	748	1086	1117	1118	985	986	872	1261	712	1197	1066	8.67	12.04	10.76	13.33	13.65	11.85	14.15	14.69	12	16.13	26.83	26.66	26.77	26.79	25.57	21.22	33.08	17.03	27.84	29.63		12.727		26.142	1.03848	1.37289e-28	1.05892e-26	UFM1	1.03848
ENSG00000066455	276	406	243	286	291	233	283	273	239	273	545	551	622	497	515	519	657	454	571	577	5.8	9.71	6.26	7.14	7.34	6.28	7.5	6.48	6.53	5.99	12.21	12.76	13.56	13.36	12.83	12.07	15.27	11.04	13.55	15.66		6.903		13.231	0.938627	1.37345e-28	1.05892e-26	GOLGA5	0.938627
ENSG00000159086	179	356	230	255	287	251	372	391	253	358	861	887	725	636	693	629	766	548	824	828	3.02	5.93	4.61	5.27	8.58	5.5	8.03	7.8	5.75	6.27	15.13	17.65	12.47	14.25	14.38	12.16	15.68	12.1	16.04	17.37		6.076		14.723	1.27688	1.49049e-28	1.14422e-26	PAXBP1	1.27688
ENSG00000092148	351	744	724	637	615	577	822	813	551	891	1883	1786	2111	1706	1573	1782	2024	1468	1898	1723	5.59	11.92	9.16	7.47	8.53	7.72	11.15	11.64	8.07	11.31	21.67	24.06	24.54	25.72	21.62	20.92	24.48	21.56	23.88	27.73		9.256		23.618	1.35143	1.64215e-28	1.25526e-26	HECTD1	1.35143
ENSG00000127837	1189	980	583	721	804	723	713	971	774	1142	482	440	565	499	447	401	582	339	493	418	44.25	34.02	26.43	31.69	37.41	33.14	31.1	41.65	37.84	42.67	17.3	16.42	19.64	21.26	20	15.2	22.05	14.06	18.34	17.62		36.02		18.189	-0.985732	1.7539e-28	1.33498e-26	AAMP	-0.985732
ENSG00000067334	189	527	294	340	318	251	321	379	299	355	1076	883	773	767	956	837	1170	1028	1163	975	3.66	10.83	7.35	9.23	8.22	7.04	8.63	9.59	8.49	7.6	24.85	21.92	16.93	20.73	24.11	20.51	27.98	26.11	27.62	25.65		8.064		23.641	1.55172	1.83407e-28	1.39009e-26	DNTTIP2	1.55172
ENSG00000170638	2137	1977	1216	1288	1830	1381	1166	1870	1424	1806	1025	943	936	884	931	811	919	891	977	952	57.8	54.56	39.45	41.82	59.49	46.9	39.18	57.56	50.11	49.84	28.89	27.76	25.71	29.34	29.66	23.83	27.24	27.86	28.46	31.42		49.671		28.017	-0.826101	1.89552e-28	1.4306e-26	TRABD	-0.826101
ENSG00000198356	886	709	462	510	584	498	461	699	552	708	343	345	409	327	343	341	360	288	314	321	41.9	34.11	25.94	28.69	33.2	29.47	26.82	37.33	34.04	34.3	17.05	17.83	19.7	19.31	19.3	17.79	18.89	15.81	16.18	18.73		32.58		18.059	-0.851269	1.9701e-28	1.48063e-26	GET3	-0.851269
ENSG00000204116	70	119	104	112	108	99	118	174	93	156	427	367	373	308	395	265	483	184	371	385	0.91	1.23	1.16	1.32	1.15	1.38	1.53	1.95	1.4	1.6	4.78	4.34	3.81	3.96	5.03	2.93	5.96	2.24	4.09	4.74		1.363		4.188	1.61948	1.9977e-28	1.4951e-26	CHIC1	1.61948
ENSG00000013375	89	120	114	72	97	77	120	138	99	108	308	338	347	251	261	232	316	160	247	290	0.89	1.4	1.63	1.09	1.41	1.53	2.02	2.05	1.38	1.72	5.29	6.61	4.98	4.13	3.41	3.44	4.16	2.68	5.23	5.11		1.512		4.504	1.57475	2.12049e-28	1.58038e-26	PGM3	1.57475
ENSG00000140367	229	348	226	265	303	235	286	322	256	432	646	635	607	579	546	517	690	388	611	699	4.67	7.98	5.89	6.5	7.59	5.97	7.38	7.99	6.82	9.07	14.36	14.88	12.56	15.04	13.19	11.92	15.88	9.58	14.14	17.77		6.986		13.932	0.995864	2.16615e-28	1.60771e-26	UBE2Q2	0.995864
ENSG00000173020	12237	12047	9368	9656	9584	8907	8931	11413	9695	10902	6564	6801	6664	5969	6627	6979	6316	6656	6051	5967	217.74	217.29	197.08	203.99	204.55	197.5	194.95	229.13	223.98	197.88	122.23	131.69	120.24	132.18	139.69	137.42	124.15	136.93	116.94	130.77		208.409		129.224	-0.689544	2.32327e-28	1.7172e-26	GRK2	-0.689544
ENSG00000126391	1236	1235	1298	1142	1219	980	1108	1360	1082	1387	866	693	850	681	737	775	857	751	776	742	20.45	21.4	25.45	29.54	29.06	27.75	28.14	32.03	25.34	29.65	15.7	12.5	14.68	16.08	18.37	17.03	17.69	15.13	15.79	20.26		26.881		16.323	-0.719681	2.68158e-28	1.97388e-26	FRMD8	-0.719681
ENSG00000166181	713	939	693	685	730	652	842	890	641	1106	1613	1678	1792	1481	1302	1411	1703	929	1592	1570	12.02	15.66	14.01	13.55	16.04	14.52	18.54	18.55	15.09	19.11	28.91	32.8	32.55	32.79	26.35	28.02	33.46	18.86	30.2	33.09		15.709		29.703	0.919017	2.73502e-28	2.00497e-26	API5	0.919017
ENSG00000115816	132	345	186	204	185	152	247	230	205	272	614	655	639	651	534	541	650	387	598	731	2.39	6.32	3.98	4.38	4.01	3.43	5.48	4.7	4.82	5.02	11.63	12.9	11.73	14.65	11.45	10.83	12.99	8.1	11.74	16.29		4.453		12.231	1.45769	2.8223e-28	2.06051e-26	CEBPZ	1.45769
ENSG00000235863	292	300	175	182	243	206	185	285	206	242	142	136	144	97	93	126	113	98	105	92	10.37	10.8	7.36	7.68	10.36	9.13	8.06	11.43	9.51	8.78	5.28	5.26	5.19	4.29	3.92	4.95	4.44	4.03	4.05	4.03		9.348		4.544	-1.04069	3.13828e-28	2.28188e-26	B3GALT4	-1.04069
ENSG00000182511	2117	2345	1512	2068	1583	1685	1598	1578	1723	1763	710	805	810	720	693	954	785	989	756	713	55.69	62.64	58.31	71.05	56.6	63.63	67	53.59	70.62	58.86	19.71	22.75	22.99	26.56	23.91	29.54	29.16	35.13	23.08	24.22		61.799		25.705	-1.26553	3.80042e-28	2.75215e-26	FES	-1.26553
ENSG00000136169	235	306	235	190	236	246	294	314	236	327	507	635	672	457	519	526	653	380	624	711	3.47	4.53	4.14	3.34	4.85	4.73	6.31	5.15	4.38	5.05	7.94	10.49	10.27	7.64	9.17	9.13	11.29	6.63	9.5	14.11		4.595		9.617	1.06552	3.88185e-28	2.79979e-26	SETDB2	1.06552
ENSG00000126062	831	768	486	573	562	550	474	602	547	565	387	308	348	299	283	311	295	293	282	323	23.86	22.36	16.51	19.54	19.36	19.7	16.69	19.52	20.41	16.56	11.64	9.63	10.14	10.68	9.63	9.88	9.37	9.74	8.79	11.43		19.451		10.093	-0.946489	4.04659e-28	2.90688e-26	TMEM115	-0.946489
ENSG00000033178	193	412	366	368	300	312	389	344	324	351	963	982	1136	887	855	787	1046	677	795	990	1.26	3.02	2.75	2.8	3.34	3.3	3.02	5.22	3.01	4.1	9.75	11.55	11.87	11.39	7.86	10.12	12.23	6.25	11.28	10.11		3.182		10.241	1.68635	4.22138e-28	3.02031e-26	UBA6	1.68635
ENSG00000187051	670	564	309	322	404	320	347	532	329	484	210	225	209	190	208	191	223	183	194	192	49.28	42.04	26.87	28.12	35.68	29.36	31.34	44.23	31.37	36.25	16.21	18.06	15.61	17.42	18.13	15.53	18.15	15.56	15.52	17.41		35.454		16.76	-1.08093	4.66201e-28	3.32229e-26	RPS19BP1	-1.08093
ENSG00000140368	2729	2621	1709	2217	1752	1724	1601	2264	1747	2323	1198	1246	1239	916	1145	1228	994	1011	1124	1270	90.51	87.87	65.22	87.55	70.73	70.07	64.65	82.37	73.63	77.51	40.44	45.74	42.25	36.18	44.73	44.68	35.81	38.54	40.49	50.77		77.011		41.963	-0.875947	4.7594e-28	3.37823e-26	PSTPIP1	-0.875947
ENSG00000034677	504	980	792	841	800	752	888	901	761	842	1918	2119	1907	1687	1754	1728	2247	1475	2167	1796	7.83	14.28	14.43	16.98	17.57	19.99	17.24	17.35	15.41	13.07	33.43	37.87	30.66	39.78	31.11	33.33	43.24	26.76	39.69	39.51		15.415		35.538	1.20503	4.89445e-28	3.46036e-26	RNF19A	1.20503
ENSG00000111142	293	444	201	251	252	219	227	249	207	345	582	577	640	543	589	528	657	393	641	629	8.56	12.98	6.29	8.52	8.69	7.31	7.94	8.1	7.87	10.53	17.72	17.8	18.33	19.14	20.22	16.65	20.31	13.5	20.06	21.2		8.679		18.493	1.09138	4.94599e-28	3.48303e-26	METAP2	1.09138
ENSG00000101444	719	569	351	378	541	421	368	416	342	620	264	208	215	212	239	186	283	180	217	206	20.23	16.2	11.69	12.63	18.23	14.78	12.7	13.22	12.51	17.81	7.78	6.37	6.14	7.42	7.97	5.79	8.81	5.86	6.63	7.15		15		6.992	-1.10119	5.07641e-28	3.56086e-26	AHCY	-1.10119
ENSG00000112739	533	1070	880	1006	1019	920	1262	1245	995	1321	2947	3136	3386	2699	2297	2461	3388	1907	2978	3029	5.23	10.05	9.36	10.52	11.3	10.49	14.1	12.68	12.17	12.68	27.32	30.93	31.21	30.96	25.23	25.37	34.12	19.47	29.59	32.98		10.858		28.718	1.4032	5.10142e-28	3.56442e-26	PRPF4B	1.4032
ENSG00000132017	1065	986	677	687	938	688	632	987	771	968	554	523	539	425	569	454	549	475	496	434	36.17	33.23	25.8	25.35	34.24	26.62	25.6	39.88	31.06	32.95	18.35	19.81	16.58	18.37	23.43	15.5	17.92	16.21	17.36	17.96		31.09		18.149	-0.776561	5.20822e-28	3.62488e-26	DCAF15	-0.776561
ENSG00000175467	2270	1930	1105	1205	1457	1161	1155	1402	1248	1681	832	717	797	715	807	771	783	701	691	730	38.78	33.96	22.81	25.1	30.41	25.04	25.28	27.5	29.44	29.73	14.97	13.28	13.95	15.41	16.47	14.51	15.25	13.8	12.98	15.53		28.805		14.615	-0.978869	5.60899e-28	3.87367e-26	SART1	-0.978869
ENSG00000182810	369	374	177	204	258	226	218	291	243	343	140	107	166	139	137	107	120	89	125	120	9.64	9.9	5.47	6.32	8.08	7.36	6.98	8.58	8.25	9.14	3.83	3.04	4.4	4.52	4.24	3.09	3.46	2.69	3.54	3.86		7.972		3.667	-1.12034	5.6901e-28	3.90486e-26	DDX28	-1.12034
ENSG00000125503	2542	2105	1279	1677	1866	1651	1690	2171	1705	2268	1160	1241	1136	1064	1197	1166	1200	1115	1089	1160	76.86	64.39	39.18	50.92	60.21	53.74	54.46	63.51	56.18	58.74	33.67	35.99	30.68	34.57	39.22	33.74	36.12	34.6	32.87	38.68		57.819		35.014	-0.723612	5.69782e-28	3.90486e-26	PPP1R12C	-0.723612
ENSG00000122257	604	934	881	924	952	831	1153	1000	870	1115	2320	2214	2172	1810	1921	1849	2353	1969	2148	2240	9.52	14.16	13.79	14.87	16.23	16.08	19	19.25	17.75	14.89	41.14	35.11	28.56	31.69	32.11	25.64	42.11	37.35	39.37	39.27		15.554		35.235	1.17972	6.2349e-28	4.25663e-26	RBBP6	1.17972
ENSG00000119559	432	386	322	274	333	246	228	412	265	356	185	179	182	162	139	175	163	139	157	189	14.66	14.38	14.57	12.69	14.68	12.02	10.33	17.39	12.94	12.67	7.88	7.8	7.28	8.11	7.06	6.96	6.92	6.73	6.66	9.13		13.633		7.453	-0.87121	6.57154e-28	4.4694e-26	C19orf25	-0.87121
ENSG00000168071	4737	4642	4260	5146	4369	3920	4529	5804	4347	5182	2952	2423	2428	2204	2595	2659	2868	2912	2579	2342	96.44	96.99	70.78	82.5	78.69	68.52	81.12	91.96	76.84	70.04	47.44	39.13	37.29	42.55	46.04	45.94	46.67	55.48	44.93	43.25		81.388		44.872	-0.859001	7.28199e-28	4.93098e-26	CCDC88B	-0.859001
ENSG00000143612	2391	2018	1591	1561	1827	1782	1540	1830	1616	2346	1391	1247	1409	1119	1168	1332	1250	1158	1289	1204	91.88	77.36	73.2	73.92	85.75	86.29	72.9	82.05	82.88	94.56	54.59	53.01	54.27	53.85	52.34	56.67	52.64	51.84	53.24	58.26		82.079		54.071	-0.602158	7.30536e-28	4.93098e-26	C1orf43	-0.602158
ENSG00000247596	2688	2435	1383	1701	1699	1578	1500	1824	1732	1869	1091	985	1038	821	919	1004	922	996	879	868	100.11	91.78	60.98	74.89	75.81	73.19	68.28	76.53	83.84	71.23	42.27	39.9	38.91	37.99	40.42	41.16	37.81	42.81	35.52	39.97		77.664		39.676	-0.968979	7.40586e-28	4.98003e-26	TWF2	-0.968979
ENSG00000138629	1005	1026	578	668	662	593	596	731	624	799	432	391	412	382	395	388	360	392	350	338	45.67	47.49	35.43	38.41	39.48	33.05	34.28	40.79	40.88	41.72	19.9	19	20.01	21.39	21.49	20.63	18.34	20.39	17.02	18.71		39.72		19.688	-1.01255	7.46745e-28	5.00263e-26	UBL7	-1.01255
ENSG00000124795	626	1454	938	1346	994	937	1372	1369	1061	1513	3197	3512	3701	2701	2616	2747	3351	2589	3320	3270	13.24	31.02	24.47	36.18	28.94	27.14	39.27	35.58	30.51	35.93	74.8	84.35	86.07	75.88	69.2	66.81	79.69	72.46	80.11	90.99		30.228		78.036	1.36825	7.6007e-28	5.0729e-26	DEK	1.36825
ENSG00000159593	230	275	140	147	188	155	210	192	138	238	437	416	475	371	391	362	408	265	434	443	7.92	9.86	6.58	6.12	7.84	7.03	10.49	7.35	6.04	8.57	15.89	15.87	17	16.37	15.97	13.85	16	10.67	16.74	19.67		7.78		15.803	1.02236	7.64433e-28	5.08305e-26	NAE1	1.02236
ENSG00000167785	154	227	146	135	158	129	167	173	149	212	357	360	298	329	405	312	361	250	411	350	2.71	4.1	3.15	2.88	3.19	2.52	3.42	3.43	3.44	3.83	6.64	6.99	5.51	7.24	8.9	6.08	6.98	4.87	7.8	7.61		3.267		6.862	1.07066	7.95368e-28	5.26917e-26	ZNF558	1.07066
ENSG00000159210	737	585	344	428	496	385	385	539	417	529	263	253	236	238	268	245	294	218	254	226	51.51	40.63	22.23	34.14	38.25	30.32	29.6	41.67	34.92	35.67	16.26	17.51	15.24	18.73	19.13	14.96	18.5	15.06	16.77	15.41		35.894		16.757	-1.09898	8.37257e-28	5.5262e-26	SNF8	-1.09898
ENSG00000185658	285	696	816	673	624	575	983	932	585	843	2805	2699	3134	2502	1944	2252	3232	1793	2772	2702	3.8	5.8	6.03	6.46	6.75	5.99	9.19	8.2	6.27	8.01	16.15	15.31	17.31	17.17	14.13	14	21.39	11.95	18.51	18.23		6.65		16.415	1.30359	8.98391e-28	5.90791e-26	BRWD1	1.30359
ENSG00000100060	2548	2309	1468	1544	1804	1333	1779	2208	1634	2301	1390	1196	1224	1108	1149	1045	1180	976	1047	1013	99.92	90.66	82.44	84.53	100.09	74.61	104.39	111.48	94.08	108.32	58.93	55.73	47.46	61.97	54.62	48.41	49.64	50.59	50.19	52.11		95.052		52.965	-0.843678	1.00543e-27	6.58756e-26	MFNG	-0.843678
ENSG00000130717	500	503	310	331	342	295	311	466	388	450	243	194	221	231	218	205	190	186	214	196	14	14.39	10.3	11.05	11.49	10.3	10.68	14.77	14.16	12.86	7.15	5.91	6.33	8.07	7.26	6.35	5.89	6.02	6.51	6.75		12.4		6.624	-0.904566	1.23662e-27	8.07279e-26	UCK1	-0.904566
ENSG00000147548	1211	1687	1838	1660	1544	1588	2118	1803	1539	2064	3990	4314	4067	3445	3391	3472	4160	3572	4023	3672	15.79	19.07	32.4	33.27	29.45	30.98	36.28	34.62	30.01	34.2	56.28	64.3	50.09	56.33	51.34	46.32	55.73	57.6	58.2	55.62		29.607		55.181	0.898233	1.26753e-27	8.24448e-26	NSD3	0.898233
ENSG00000183484	717	726	650	555	777	485	565	781	647	762	386	438	481	318	311	406	336	272	330	413	13.94	14.81	14.93	12.84	18.36	12.48	13.28	16.58	16.76	15.71	8.3	9.24	9.78	8.12	7.15	8.87	7.49	6.13	7.02	10.54		14.969		8.264	-0.857066	1.43746e-27	9.31591e-26	GPR132	-0.857066
ENSG00000123607	70	144	122	132	137	130	174	165	130	135	396	364	432	338	315	327	384	287	382	415	0.8	1.89	1.62	1.76	2.25	1.81	2.39	2.18	1.89	1.7	4.82	4.57	5.22	4.93	4.53	4.35	5.05	4.09	4.91	6.09		1.829		4.856	1.40871	1.51312e-27	9.77084e-26	TTC21B	1.40871
ENSG00000166037	226	463	282	257	316	236	332	407	256	381	714	783	815	709	602	610	772	503	758	740	5.44	10.03	7.47	7.43	9.13	8.8	11.51	11.6	8.8	10.03	19.72	19.66	18.37	22.74	18.39	16.59	18.95	14.02	19.8	21.48		9.024		18.972	1.07203	1.65896e-27	1.06741e-25	CEP57	1.07203
ENSG00000148331	753	734	525	607	728	571	573	830	648	960	493	496	439	450	444	418	428	411	440	497	11.74	11.92	9.57	11.15	14.09	12.09	11.94	15.36	13.89	15.85	8.14	8.5	7.53	8.95	8.27	7.08	7.65	7.17	7.86	9.21		12.76		8.036	-0.667079	1.73104e-27	1.10979e-25	ASB6	-0.667079
ENSG00000077147	771	1339	1049	1057	968	897	1158	1224	957	1279	2248	2113	2490	2111	1955	1931	2482	1693	2242	2050	7.86	13.46	15.9	19.1	17.21	16.18	16.79	18.02	18.06	19.59	28.85	31.34	30.47	35.06	25.83	29.96	37.93	24.47	36.97	25.68		16.217		30.656	0.918663	1.80727e-27	1.15452e-25	TM9SF3	0.918663
ENSG00000135336	97	173	95	89	115	86	106	126	97	124	256	300	292	243	268	227	250	156	263	294	2.81	4.25	2.72	2.56	3.54	2.6	3.36	3.62	3.27	3.07	6.8	8.23	7.74	7.32	7.88	6.59	6.7	4.7	7.08	8.77		3.18		7.181	1.17516	2.007e-27	1.27755e-25	ORC3	1.17516
ENSG00000014824	227	366	306	244	282	232	290	358	236	370	553	608	670	502	484	565	630	480	681	588	3.18	4.36	5.68	4.22	5.32	4.68	5.97	6.45	4.77	6.11	8.54	9.14	10.18	9.14	8.84	9.65	9.49	8.52	10.46	10.35		5.074		9.431	0.894287	2.15639e-27	1.36778e-25	SLC30A9	0.894287
ENSG00000110888	275	377	323	267	384	271	388	439	280	394	782	791	690	683	738	672	859	475	737	784	4.15	5.69	6.05	4.95	6.86	4.9	6.67	7.54	5.65	6.11	10.89	12	10.71	12.06	12.82	10.76	13.04	7.45	10.73	15.19		5.857		11.565	0.981531	2.49139e-27	1.57468e-25	CAPRIN2	0.981531
ENSG00000092439	216	521	489	451	517	425	598	592	439	599	1520	1532	1612	1173	1282	1295	1624	983	1559	1561	2.65	4.15	4.88	4.59	5.05	4.35	5.9	5.57	4.62	4.93	12.96	13.32	13.38	12.13	12.5	12.42	14.77	9.4	13.98	15.44		4.669		13.03	1.48065	2.57513e-27	1.62188e-25	TRPM7	1.48065
ENSG00000125676	210	486	449	418	496	399	658	633	426	623	1571	1650	1680	1301	1304	1345	1674	1065	1549	1562	4.45	12.01	8.4	7.64	10.65	8.64	13.12	11.31	8.35	10.47	25.02	28.15	26.52	23.69	24.36	21.88	26.39	18.09	25.13	28.72		9.504		24.795	1.38344	2.68814e-27	1.68712e-25	THOC2	1.38344
ENSG00000132950	129	172	140	160	147	177	197	189	139	186	415	440	379	291	335	388	430	249	427	414	2.38	3.51	3.63	4.46	3.96	5.69	5.65	5.11	3.77	3.98	10.2	11.18	8.98	8.52	9.35	9.34	10.66	6.67	10.26	11.55		4.214		9.671	1.19847	2.8284e-27	1.76894e-25	ZMYM5	1.19847
ENSG00000100852	69	201	218	192	171	186	229	244	170	274	748	753	882	673	664	727	747	382	783	845	0.75	2.71	2.87	2.84	2.77	3.74	3.06	3.6	2.49	3.62	8.62	9.39	10.42	9.09	9.43	10.7	11.23	5.85	9.39	12.57		2.845		9.669	1.76494	2.84287e-27	1.77179e-25	ARHGAP5	1.76494
ENSG00000101216	871	863	667	706	803	634	659	833	769	934	574	489	538	523	424	520	417	416	426	485	12.68	12.84	11.13	11.84	13.58	11.14	11.4	13.3	14.1	13.46	8.5	7.49	7.72	9.18	7.11	8.12	6.5	6.84	6.55	8.45		12.547		7.646	-0.714565	3.07118e-27	1.90744e-25	GMEB2	-0.714565
ENSG00000153914	189	542	483	471	418	396	561	539	370	555	1497	1471	1631	1215	1186	1153	1726	1181	1589	1617	3.21	6.71	10.45	11.44	8.74	10.15	15.14	11.8	8.78	11.17	28.84	27.98	32.44	30.28	27.04	23.1	37.05	28.29	32.12	37.56		9.759		30.47	1.64258	3.14813e-27	1.94846e-25	SREK1	1.64258
ENSG00000172531	5446	4985	2741	3645	3571	3111	2884	4498	3206	4400	2359	2152	2295	2006	2239	2213	2314	1921	1970	1899	235.15	217.36	139.46	186.75	184.75	167.22	151.21	218.39	178.25	192.49	106.22	100.74	99.61	107.23	113.46	104.97	110.09	95.46	91.74	100.5		187.103		103.002	-0.86116	3.18202e-27	1.96205e-25	PPP1CA	-0.86116
ENSG00000177030	432	404	279	268	375	281	247	350	295	399	225	203	188	158	196	203	195	166	183	213	12.4	11.8	9.39	9.81	13.31	10.25	8.85	11.98	10.63	12.04	7.65	6.93	5.5	5.61	6.62	6.78	6.01	5.76	5.52	7.57		11.046		6.395	-0.788508	3.19202e-27	1.96205e-25	DEAF1	-0.788508
ENSG00000113391	206	266	222	281	274	244	243	304	205	322	509	529	567	439	415	471	553	406	512	440	3.33	3.82	5.08	6.42	6.87	6.4	5.61	6.76	4.51	5.64	10.53	10.26	10.69	10.95	9.17	10.49	10.32	8.53	9.19	9.25		5.444		9.938	0.868288	3.28602e-27	2.01291e-25	FAM172A	0.868288
ENSG00000108819	5987	5371	5563	4787	5153	4220	4576	5457	5025	5953	3651	3214	3707	2783	3232	2863	2941	3380	3301	3006	86.01	78.21	94.55	81.64	88.8	75.6	80.59	88.51	93.79	87.3	54.93	50.28	54.04	49.74	55.04	45.51	46.71	56.18	51.5	53.22		85.5		51.715	-0.725342	4.29266e-27	2.62057e-25	PPP1R9B	-0.725342
ENSG00000092098	1754	1649	1448	1441	1859	1557	1248	1681	1386	1814	887	897	1121	775	904	957	920	1029	906	796	38.86	36.65	35.6	38.92	50.26	45.65	33.87	43.94	41.57	42.84	21.71	23.44	26.89	20.8	24.73	27.9	25.28	30.72	26.41	22.32		40.816		25.02	-0.706053	4.80347e-27	2.92244e-25	RNF31	-0.706053
ENSG00000146109	684	611	418	475	539	456	426	640	518	696	338	369	389	367	368	315	355	273	347	345	14.06	12.73	10.17	11.59	13.29	11.69	10.74	14.86	13.84	14.61	7.28	8.26	8.12	9.39	8.97	7.17	8.07	6.49	7.75	8.74		12.758		8.024	-0.669009	4.87784e-27	2.95763e-25	ABT1	-0.669009
ENSG00000131171	1367	2191	1138	1381	1137	1211	1392	1534	1141	1609	2791	3457	3629	2225	2444	3102	3305	2556	3265	2924	46.89	76.18	46.19	56.24	46.78	51.8	58.53	59.41	50.85	56.34	100.26	129.14	126.31	94.96	99.38	117.74	125.33	101.44	121.62	123.62		54.921		113.98	1.05335	5.13086e-27	3.10053e-25	SH3BGRL	1.05335
ENSG00000163428	182	273	276	319	284	293	371	351	273	399	786	837	937	623	674	617	918	632	920	891	1.39	2.11	2.5	2.89	2.6	2.79	3.48	3.03	2.71	3.11	6.29	6.97	7.27	5.92	6.11	5.22	7.76	5.59	7.63	8.39		2.661		6.715	1.33542	5.25048e-27	3.16213e-25	LRRC58	1.33542
ENSG00000122545	951	2096	1302	1734	1270	1158	1863	1843	1315	1861	4098	4126	4288	3619	3610	3394	4129	2998	4203	3617	39.95	87.6	63.05	84.57	62.97	57.6	93.21	84.09	69.08	77.86	176.82	186.09	181.76	186.73	176.12	157.9	185.36	141.77	184.14	182.1		71.998		175.879	1.28855	5.36251e-27	3.21149e-25	SEPTIN7	1.28855
ENSG00000163608	404	529	299	322	410	314	449	376	331	478	872	779	857	704	705	656	773	522	722	853	9.5	11.74	7.42	7.94	11.5	7.77	10.11	8.37	7.79	10.85	20.25	15.02	18.48	18.4	18.41	14.43	15.45	11.98	16.38	20.59		9.299		16.939	0.865201	5.36835e-27	3.21149e-25	NEPRO	0.865201
ENSG00000148700	1637	3061	2051	2487	2618	1885	3027	2717	2373	2953	6135	5684	5923	4604	5260	5041	5519	5335	5850	6085	22.46	42.63	33.35	40.77	43.1	32.32	51.32	42.14	42.58	41.59	88.37	85.08	82.7	78.71	85.66	77.1	83.81	84.85	87.21	103.01		39.226		85.65	1.12664	5.61362e-27	3.34702e-25	ADD3	1.12664
ENSG00000198887	164	381	356	379	357	330	456	449	358	546	1289	1125	1443	971	939	1046	1433	804	1179	1283	1.67	3.93	4.28	4.58	4.36	4.19	5.69	5.16	4.73	5.67	13.73	12.46	14.89	12.29	11.32	11.77	16.11	9.46	13.02	16.08		4.426		13.113	1.56692	5.85741e-27	3.48078e-25	SMC5	1.56692
ENSG00000159792	548	500	363	425	476	360	392	593	449	616	305	299	333	258	254	315	276	228	287	338	9.71	8.77	7.7	8.92	10.08	7.92	8.51	11.67	10.09	11.15	5.72	5.63	5.92	5.55	5.21	6.03	5.62	4.56	5.78	7.3		9.452		5.732	-0.721581	6.38234e-27	3.78016e-25	PSKH1	-0.721581
ENSG00000174953	177	383	326	261	358	285	358	403	301	377	758	908	940	751	617	769	946	674	895	844	2.95	5.41	5.85	5.37	6.67	6.02	6.12	6.82	6.5	5.14	11.88	17.12	15.57	12.92	9.64	13.83	13.51	9.67	13.92	14.39		5.685		13.245	1.22022	6.71239e-27	3.96253e-25	DHX36	1.22022
ENSG00000172175	424	661	714	731	787	685	864	733	625	983	2015	1686	2097	1608	1772	1593	2126	1297	1854	1930	5.27	6.76	10.42	11	12.46	10.2	13.25	10.73	10.42	12.46	24.77	23.03	24.44	24.05	25.04	22.37	28.83	18.16	24.29	27.92		10.297		24.29	1.23814	7.39131e-27	4.34818e-25	MALT1	1.23814
ENSG00000171161	769	602	472	603	561	544	502	717	505	742	384	387	445	309	361	393	416	314	364	410	15.28	12.35	11.56	15.06	13.66	13.91	12.81	17.01	13.43	15.05	7.99	9.56	8.97	7.64	8.5	8.64	9.93	7.22	8.37	10.63		14.012		8.745	-0.680133	7.41429e-27	4.34818e-25	ZNF672	-0.680133
ENSG00000036828	87	93	120	107	84	95	95	156	74	111	411	362	364	269	229	226	470	434	318	396	0.52	0.57	0.85	0.76	0.61	0.71	0.7	1.06	0.58	0.68	2.59	2.37	2.22	2.01	1.63	1.5	3.13	3.02	2.08	2.94		0.704		2.349	1.7384	7.49219e-27	4.3795e-25	CASR	1.7384
ENSG00000168884	832	787	546	529	648	522	476	765	566	687	422	368	380	330	407	405	387	337	373	350	26.12	25.24	20.34	19.79	24.49	20.38	18.3	27.25	23.31	22.1	13.93	12.68	12.02	12.8	15.28	14.05	13.43	12.32	12.69	13.57		22.732		13.277	-0.775795	7.55384e-27	4.40116e-25	TNIP2	-0.775795
ENSG00000129315	399	608	514	553	545	522	630	612	530	744	1357	1164	1288	1116	971	1159	1110	907	1238	1060	3.54	5.48	7.2	6.81	7.82	8.21	9.19	7.87	8.03	8.1	14.57	13.23	13.62	13.6	12.06	13.84	13.13	10.08	14.33	11.96		7.225		13.042	0.852096	9.30712e-27	5.40508e-25	CCNT1	0.852096
ENSG00000187240	11	34	22	16	12	34	20	24	12	22	91	123	100	117	58	78	119	83	90	100	0.1	0.83	0.31	0.2	0.16	0.62	0.11	0.12	0.07	0.11	0.58	1.24	1.08	0.82	0.57	0.47	0.66	0.51	1.09	1.1		0.263		0.812	1.62642	1.03402e-26	5.9856e-25	DYNC2H1	1.62642
ENSG00000168538	336	464	406	474	506	501	550	595	439	644	1088	1009	1182	922	909	1015	1078	832	1064	1067	4.49	6.29	6.59	7.53	8.37	8.36	9.02	8.99	8	8.8	15.25	14.92	16.05	15.35	15.31	15.88	15.95	12.88	16.08	17.6		7.644		15.527	1.02238	1.0413e-26	6.00831e-25	TRAPPC11	1.02238
ENSG00000141959	2450	2095	1077	1721	2103	1826	1381	2136	1561	2588	1176	1060	1044	858	1072	928	1193	862	1054	978	50.96	44.12	26.47	42.51	52.45	47.4	35.24	50.11	42.18	54.98	25.62	24.03	21.99	22.22	26.4	21.36	27.32	20.76	23.82	24.98		44.642		23.85	-0.904412	1.18366e-26	6.80776e-25	PFKL	-0.904412
ENSG00000167085	1073	824	462	522	692	527	459	839	514	980	327	294	329	294	326	299	353	242	292	368	35.49	27.63	18.01	20.8	27.65	22.42	18.63	31.34	22.19	32.98	11.44	10.56	11.5	12.06	12.81	10.9	13.14	9.4	10.46	15.01		25.714		11.728	-1.1326	1.37021e-26	7.85546e-25	PHB	-1.1326
ENSG00000105341	437	420	259	284	322	301	285	394	294	459	234	187	218	185	202	198	233	215	202	190	16.78	15.58	12.14	14.15	15.75	14.8	13.97	18.82	14.97	17.82	9.4	8.82	8.2	8.36	9.69	9.14	10.08	9.59	8.61	9.29		15.478		9.118	-0.76343	1.37586e-26	7.86264e-25	DMAC2	-0.76343
ENSG00000090060	1552	2758	2445	2549	1940	2120	3032	2239	2106	2412	6225	5912	6426	5072	5168	5767	6633	5563	5848	5503	25.26	41.92	43.69	47.7	35.4	41.6	59.54	40.31	43.08	39.7	105.96	103.26	102.79	99.06	95.46	97.49	118.47	104.14	103.04	107.3		41.82		103.697	1.31011	1.41377e-26	8.05354e-25	PAPOLA	1.31011
ENSG00000009844	294	437	272	273	329	277	332	297	256	425	614	594	680	572	506	574	578	445	549	578	9.7	13.72	10.91	10.82	12.79	11.68	13.51	10.72	11.3	15.13	20.26	20.97	21.48	21.64	18.01	20.26	20.88	16.41	19.24	22.61		12.028		20.176	0.746243	1.42011e-26	8.06394e-25	VTA1	0.746243
ENSG00000123064	1145	848	530	627	954	787	598	945	689	1088	471	434	432	425	414	398	505	341	436	483	19.8	15	15.35	13.94	23.58	22.54	14.67	19.41	19.88	21.68	10.53	10.98	7.85	10.75	8.04	8.94	11.33	8.41	9.96	12.09		18.585		9.888	-0.910388	1.5116e-26	8.55634e-25	DDX54	-0.910388
ENSG00000108479	533	496	301	323	333	306	217	342	271	303	170	109	139	118	132	121	107	146	140	102	23.95	22.49	15.52	17.67	17.87	17.39	11.96	17.07	15.8	13.86	8.18	5.21	6.32	6.59	7.04	6.03	5.27	7.57	6.55	5.73		17.358		6.449	-1.42845	1.58317e-26	8.93316e-25	GALK1	-1.42845
ENSG00000269858	3693	3002	2008	2456	2263	2119	2637	2564	2209	2815	1202	1179	1487	1162	1303	1476	1070	1373	1270	990	120.76	98.24	75.65	87.56	83.37	81.06	97.61	91.51	87.88	88.31	46.05	45.41	49.23	51.13	54.91	55.77	43.44	60.64	50.97	46.6		91.195		50.415	-0.855102	1.71047e-26	9.59094e-25	EGLN2	-0.855102
ENSG00000133706	627	835	544	560	589	631	739	701	609	960	1421	1219	1286	1145	1175	1081	1495	878	1198	1270	12.87	16.35	10.08	10.83	12.2	12.8	15.17	13.46	13.92	16.09	23.6	21.83	22.07	22.82	24.62	20.38	28.4	16.03	21.25	25.77		13.377		22.677	0.761475	1.73583e-26	9.70277e-25	LARS1	0.761475
ENSG00000136874	176	284	284	247	326	244	352	295	286	348	697	731	877	697	646	575	740	501	750	660	1.74	2.53	4.63	2.58	4.16	3.51	4.62	3.78	3.27	3.4	6.78	7.8	8.91	8.11	7.55	6.28	7.3	5.22	7.64	8.93		3.422		7.452	1.12279	1.7705e-26	9.8657e-25	STX17	1.12279
ENSG00000174903	3834	3624	2347	2869	2824	2599	2720	3652	2857	3389	1993	1768	2135	1565	1794	1849	1661	1977	1772	1541	124.89	119.14	90.3	111.39	110.63	106.01	108.19	134.88	120.07	112.7	67.82	62.16	71.44	63.35	68.9	66.79	59.5	73.7	62.88	61.21		113.82		65.775	-0.791143	1.783e-26	9.90453e-25	RAB1B	-0.791143
ENSG00000178177	28	81	84	84	71	87	133	107	77	94	332	330	339	247	280	301	415	307	408	387	0.39	1.1	1.16	1.04	1.05	1.17	1.94	1.72	1.08	0.96	4.2	4.04	3.78	3.41	3.96	3.3	5.3	3.68	5.05	5.13		1.161		4.185	1.84986	1.99747e-26	1.10274e-24	LCORL	1.84986
ENSG00000105671	644	511	244	332	447	371	339	413	364	482	223	197	191	199	202	153	230	177	199	179	21.62	18.2	9.58	13.73	17.6	15.26	14.4	15.77	17.08	18.01	8.43	6.98	6.47	8.05	8.13	5.57	8.7	7.26	7.64	7.5		16.125		7.473	-1.10954	2.09177e-26	1.15124e-24	DDX49	-1.10954
ENSG00000028116	80	159	100	129	184	149	139	156	104	140	362	337	441	300	325	354	395	283	325	306	2.6	5.14	3.78	5.23	7.1	6.1	5.72	5.71	4.31	4.57	12.36	11.59	14.53	12.12	12.36	12.71	14.09	10.99	11.28	12.25		5.026		12.428	1.30611	2.17266e-26	1.1921e-24	VRK2	1.30611
ENSG00000150991	63716	51877	45067	44579	42450	40190	42035	45402	44885	46831	31592	29338	27104	24034	26718	27530	26217	27204	29299	24082	2125.15	1663.22	1705.21	1713.3	1626.89	1620.61	1683.87	1666.41	1842.12	1526.26	1017.7	981.44	867.78	948.07	972.6	939.47	894.39	983.96	990.33	902.39		1717.3		949.813	-0.85443	2.69833e-26	1.4715e-24	UBC	-0.85443
ENSG00000068120	1497	1299	746	850	1020	810	817	1031	896	1158	600	499	502	474	548	508	542	587	500	517	40.31	34.51	23.16	25.64	33.74	26.97	26.16	30.89	31.4	32.15	15.59	14.73	12.72	15.31	16.27	15.46	15.35	17.38	14.1	15.97		30.493		15.288	-0.996078	2.75755e-26	1.49922e-24	COASY	-0.996078
ENSG00000177570	113	188	202	255	222	220	275	254	186	281	727	713	593	596	650	566	1006	856	856	699	4.5	7.78	9.36	11.76	10.49	10.75	13.48	11.59	9.81	9.29	30.66	29.91	24.33	27.62	29.51	25.46	43.94	39.98	34.86	34.72		9.881		32.099	1.6998	2.8045e-26	1.52013e-24	SAMD12	1.6998
ENSG00000124702	1652	1548	889	943	1078	875	950	1349	1008	1460	738	627	710	640	644	710	705	550	731	724	53.45	50.73	34.02	36.23	41.8	35.26	37.68	49.27	42.46	48.2	25.01	22.09	23.31	25.76	24.71	25.42	25.22	20.59	25.68	28.86		42.91		24.665	-0.798849	2.82717e-26	1.52778e-24	KLHDC3	-0.798849
ENSG00000061273	3917	4028	3757	3112	3607	2972	3178	3139	3372	4245	2446	2277	2359	1596	1828	1932	1839	2240	2079	2128	71.76	77.82	75.85	63.14	73.62	58.91	67.99	59.49	71.54	71.88	45.38	41.06	42.77	33.48	37.9	38.35	36.63	44.69	39.66	44.83		69.2		40.475	-0.773741	2.89827e-26	1.5568e-24	HDAC7	-0.773741
ENSG00000198746	392	331	202	252	276	236	199	253	232	315	137	148	174	121	138	127	170	119	129	147	11.63	9.73	7.12	9.46	10.51	8.38	7.28	8.13	8.58	9.86	4.09	6	5.72	4.29	4.66	4.61	5.75	4.14	4.35	5.72		9.068		4.933	-0.878319	2.90961e-26	1.55821e-24	GPATCH3	-0.878319
ENSG00000128534	404	492	410	394	457	334	496	525	400	546	910	883	1289	970	749	883	945	649	926	846	18.09	9.19	7.54	8.64	9.2	10.79	25.77	12.17	8.76	16.54	14.95	23.84	21.35	19.6	15.28	16.32	22.56	20.17	19.07	17.14		12.669		19.028	0.586821	2.9229e-26	1.56065e-24	LSM8	0.586821
ENSG00000091073	867	862	664	693	676	632	558	729	677	689	514	413	379	326	344	395	332	384	408	372	25.07	24.64	23.75	22.65	25.56	22.19	19.57	23.91	26.24	19.84	16.41	13.51	11.73	11.56	11.75	12.58	10.48	12.54	13.55	13.14		23.342		12.725	-0.875263	2.93997e-26	1.5651e-24	DTX2	-0.875263
ENSG00000205339	305	490	460	439	453	542	590	572	410	657	1177	1219	1325	1118	1053	1134	1281	807	1167	1202	2.99	4.88	5.99	5.4	5.34	6.64	7.21	6.34	5.58	6.59	12.1	13.44	13.2	14.57	12.26	12.74	14.36	9.17	12.74	14.55		5.696		12.913	1.1808	3.19637e-26	1.69152e-24	IPO7	1.1808
ENSG00000134884	964	1143	949	881	1146	852	1051	1251	961	1457	2019	2016	1757	1569	1653	1566	1799	1347	1872	1889	17.34	20.85	20.2	18.82	24.73	19.12	23.18	25.41	22.47	26.76	38.04	39.5	32.08	35.12	35.26	31.18	35.78	28.04	36.58	41.89		21.888		35.347	0.691448	3.29034e-26	1.73611e-24	ARGLU1	0.691448
ENSG00000108094	151	282	197	232	195	216	228	262	197	248	451	505	626	481	441	490	559	352	467	526	3.03	5.52	4.89	5.64	4.59	5.8	5.77	6.19	5.19	5.34	9.6	11.57	12.84	13.07	9.95	11.01	11.82	8.23	9.9	12.86		5.196		11.085	1.09314	3.4601e-26	1.82032e-24	CUL2	1.09314
ENSG00000090612	63	78	89	85	94	72	110	95	71	121	240	236	282	238	216	210	265	124	241	257	1.52	1.51	1.44	1.48	2.37	1.34	2.58	1.83	1.16	2.32	3.31	3.43	4.39	3.76	3.17	4.03	4.72	2.35	3.67	4.12		1.755		3.695	1.0741	3.60829e-26	1.89271e-24	ZNF268	1.0741
ENSG00000047621	62	105	89	112	92	75	85	92	72	88	210	231	240	250	204	223	251	153	220	200	0.98	1.69	1.8	2.24	2.12	2.02	1.93	1.89	2.04	1.69	4.52	4.55	4.91	5.9	5.02	4.13	5.6	3.43	4.89	5.5		1.84		4.845	1.39679	3.89464e-26	2.03101e-24	C12orf4	1.39679
ENSG00000122376	200	292	222	197	243	239	233	296	240	361	554	568	595	554	482	447	653	326	678	601	3.47	5.03	4.59	4.1	4.99	5.3	5.14	6.09	5.43	6.72	10.52	10.97	10.45	11.74	10.21	8.9	12.63	6.44	12.97	13		5.086		10.783	1.08416	3.98556e-26	2.07238e-24	SHLD2	1.08416
ENSG00000165359	420	546	434	389	382	359	508	535	351	573	982	838	861	715	885	745	878	618	861	867	6.64	8.73	8.09	7.29	7.22	7.04	9.78	9.51	7.21	9.23	16.25	14.41	13.76	14.01	16.52	12.94	15.24	11.27	14.72	16.81		8.074		14.593	0.853921	4.36375e-26	2.2494e-24	INTS6L	0.853921
ENSG00000154822	867	1345	843	1057	1057	878	1272	1145	959	1395	2021	2032	2139	1802	2200	1836	2120	1714	2087	2050	13.2	21.08	14.9	18.49	19.18	16.67	23.71	19.14	18.98	20.71	31.86	33.48	32.4	33.22	39.55	30.87	35.46	30.13	33.51	37.38		18.606		33.786	0.860658	4.51803e-26	2.32224e-24	PLCL2	0.860658
ENSG00000205302	691	926	751	839	705	824	855	671	606	888	1753	1594	1841	1321	1741	1629	1724	1467	1684	1362	17.98	24.15	25.59	28.41	24.9	29.39	33.28	22.67	23.47	26.91	50.77	48.31	52.12	46.05	53.17	50.47	56.58	47.62	51.75	46.87		25.675		50.371	0.972229	4.73745e-26	2.42805e-24	SNX2	0.972229
ENSG00000172725	1168	1087	809	971	1088	1122	700	1033	799	1192	560	557	630	499	588	510	653	576	568	463	38.2	38.78	40.31	44.29	55.45	63.29	39.19	45.01	43.88	46.81	17.05	17.69	19.36	19.33	22.23	22.04	23.23	21.02	17.07	13.9		45.521		19.292	-1.23853	4.75273e-26	2.42891e-24	CORO1B	-1.23853
ENSG00000163029	121	301	255	330	241	251	244	278	229	323	831	832	833	673	658	711	988	495	735	712	1.61	4.24	4.65	6.37	4.57	5.21	4.87	5.88	4.96	5.3	14.82	14.18	13.66	13.4	11.84	12.12	17.65	8.67	13.47	14.17		4.766		13.398	1.49117	5.05449e-26	2.57578e-24	SMC6	1.49117
ENSG00000167657	580	424	323	352	381	390	296	440	378	460	227	235	231	185	226	251	227	209	221	211	25.05	17.18	16.71	20.36	20.72	22.58	17.51	25.57	24.21	22.25	11.65	11.13	10.65	10.3	10.95	12.27	11.32	11.12	11.6	11.67		21.214		11.266	-0.913041	5.5682e-26	2.8295e-24	DAPK3	-0.913041
ENSG00000104518	1762	1650	877	1079	1264	1099	898	1340	922	1223	670	576	722	599	513	701	583	514	554	642	64.22	59.99	48.28	53.99	61.34	66.23	43.54	68.18	55.2	55.02	30.75	27.18	33.57	34.23	22.81	30.97	27.31	25.79	26.12	34.63		57.599		29.336	-0.973372	5.73635e-26	2.90669e-24	GSDMD	-0.973372
ENSG00000174695	768	1161	923	1174	949	924	1095	967	728	1047	1983	2105	2422	2008	1945	2018	2306	1946	2163	1984	10.26	15.73	14.59	18.62	15.21	15.4	17.94	14.59	12.64	14.28	27.75	30.63	32.84	33.39	30.81	29.84	34.07	30.09	31.39	32.68		14.926		31.349	1.07059	5.80367e-26	2.93249e-24	TMEM167A	1.07059
ENSG00000033100	1817	1621	1613	1757	1750	1491	1601	1869	1654	1950	1176	1191	1148	958	1026	1189	1049	1111	1070	983	29.98	29.25	30.87	32.84	33.59	28.53	30.85	34.22	33.91	30.79	19.34	20.82	18.3	18.72	19.06	20.65	17.75	20	18.1	19.3		31.483		19.204	-0.713166	6.07746e-26	3.06218e-24	CHPF2	-0.713166
ENSG00000126254	1116	853	504	585	686	646	516	815	583	873	382	347	407	374	383	380	362	338	373	373	41.17	32.1	22.28	25.97	30.72	29.57	23.51	34.28	29.4	32.99	14.93	13.82	15.28	17.27	16.79	15.75	14.7	14.26	15.04	16.75		30.199		15.459	-0.966054	6.10313e-26	3.06648e-24	RBM42	-0.966054
ENSG00000118873	225	425	379	382	346	301	422	400	329	464	811	921	1163	797	765	864	897	683	878	793	1.88	3.59	3.74	3.78	3.46	3.41	4.31	3.77	3.56	4.26	7.08	8.65	9.84	8.27	7.56	7.97	8.27	6.59	7.95	8.15		3.576		8.033	1.16759	6.38264e-26	3.189e-24	RAB3GAP2	1.16759
ENSG00000182670	439	1012	863	878	913	807	1217	1154	768	1349	3078	2624	2679	2615	2440	2483	3565	1873	2886	3097	3.94	9.99	9.82	8.89	10.73	8.19	12.76	11.52	8.46	12.05	30.01	29.55	26.3	33.94	27.88	27.42	38.47	22.02	33.14	38.6		9.635		30.733	1.67343	7.00266e-26	3.48904e-24	TTC3	1.67343
ENSG00000100412	1747	1600	988	1152	1446	1183	984	1545	1120	1761	966	759	867	725	833	834	1003	624	816	828	38.45	35.8	25.79	30.05	38.11	32.5	26.51	38.45	31.77	39.57	22.38	18.07	19.28	19.94	21.87	20.35	24.45	15.72	19.63	21.91		33.7		20.36	-0.727011	7.06509e-26	3.51037e-24	ACO2	-0.727011
ENSG00000005700	136	374	260	267	269	263	325	366	213	341	811	769	891	701	673	739	983	530	799	739	1.47	4.25	3.16	3.27	3.47	3.43	4.36	4.29	2.84	3.56	8.87	8.62	9.27	9.09	8.73	9.02	11.64	6.38	9.1	9.45		3.41		9.017	1.40288	7.55068e-26	3.74125e-24	IBTK	1.40288
ENSG00000198055	5085	4519	3510	4219	3677	3344	3419	4466	3518	4290	2458	2290	2406	2240	2744	2594	2327	2273	2348	2065	125.77	104.59	111.09	133.52	121.33	116.68	117.03	131.56	120.01	118.95	63.21	57.93	60.07	72.25	75.46	69.64	65.31	64.71	60.21	59.75		120.053		64.854	-0.888404	7.73002e-26	3.81953e-24	GRK6	-0.888404
ENSG00000184445	103	147	134	120	158	162	198	166	135	173	385	399	499	311	352	325	449	239	384	402	2.06	2.99	2.66	1.82	2.64	2.97	3.34	3.15	2.44	2.85	5.82	6.67	7.05	5.94	6.55	6.43	7.41	4.44	5.65	8.37		2.692		6.433	1.25681	8.12041e-26	4.00137e-24	KNTC1	1.25681
ENSG00000179632	1963	1491	935	1159	1243	1023	1070	1523	1007	1615	742	664	727	693	728	627	803	682	803	711	85.59	60.63	45.76	59.26	63.27	53.14	55.25	71.72	55.3	67.48	35.98	32.32	32.1	37.33	38.79	29.36	39.73	37.28	39.35	41.4		61.74		36.364	-0.763695	8.31835e-26	4.08764e-24	MAF1	-0.763695
ENSG00000063245	2134	1919	1170	1428	1470	1455	1159	1596	1436	1583	927	840	934	746	883	787	960	896	891	933	43.53	38.48	26.06	32.45	32.76	33.89	25.74	33.47	35.47	30.07	16.86	16.63	15.45	17.58	18.99	15.77	18.28	18.29	15.83	18.31		33.192		17.199	-0.948511	8.35642e-26	4.0951e-24	EPN1	-0.948511
ENSG00000133773	191	251	123	168	156	128	146	177	160	177	502	400	322	373	350	295	394	376	467	402	7.29	10.53	8.03	8.43	8.73	7.34	7.89	9.81	9.5	8.31	23.72	20.36	13.2	18.58	15.84	14.37	19.25	17.61	22.95	23.41		8.586		18.929	1.14054	8.97848e-26	4.38792e-24	CCDC59	1.14054
ENSG00000120913	2022	2137	1429	1394	1661	1274	1249	1675	1609	1692	996	926	849	726	944	832	829	1004	854	778	102.87	96.85	91.34	83.53	91.41	79.44	76.68	96.33	97.2	88.66	50.35	42.52	42.95	38.19	45.13	38.3	39.44	45.77	38.26	44.95		90.431		42.586	-1.08644	9.08953e-26	4.43009e-24	PDLIM2	-1.08644
ENSG00000185246	239	410	217	273	272	228	358	335	257	368	755	752	740	592	596	578	818	412	762	840	4.36	8.37	4.78	6.7	6.2	5.55	8.51	7.2	6.84	7.13	14.93	15.36	14.71	14.33	13.18	12.59	17.17	10.02	15.88	19.65		6.564		14.782	1.17119	1.02308e-25	4.97279e-24	PRPF39	1.17119
ENSG00000087053	133	197	138	146	182	118	169	216	159	227	362	445	404	344	312	282	485	276	462	391	2.07	3.29	2.45	2.57	3.42	2.11	3.16	3.75	3.09	3.36	5.16	7.17	5.95	6.17	5.34	4.47	7.14	4.54	7.06	6.76		2.927		5.976	1.02976	1.35049e-25	6.5464e-24	MTMR2	1.02976
ENSG00000168876	271	375	314	290	306	274	341	343	271	360	770	744	847	579	560	520	593	438	639	669	7.32	11.26	10.56	11.6	14.54	9.98	16.67	14.11	12.48	11.52	23.62	24.65	27.9	21.08	17.72	19.36	17.29	15.68	19.25	27.73		12.004		21.428	0.835982	1.45836e-25	7.05021e-24	ANKRD49	0.835982
ENSG00000115325	1117	1004	731	873	861	775	714	753	867	891	515	510	570	422	442	556	378	379	444	434	37.49	33.79	29.44	34.32	34.58	31.13	29.45	28.39	36.99	29.4	18.09	18.39	19.02	17.65	17.24	20.65	15.03	15.19	16.12	17.55		32.498		17.493	-0.893573	1.59453e-25	7.68768e-24	DOK1	-0.893573
ENSG00000105612	688	545	416	469	436	486	474	558	384	775	214	329	266	222	243	239	358	243	312	277	23.74	19.94	16.72	19.2	19.23	20.98	21.72	23.99	18.78	29.41	7.37	12.14	9.13	8.76	9.25	8.64	12.95	9.59	11.16	11.34		21.371		10.033	-1.0909	1.62239e-25	7.80099e-24	DNASE2	-1.0909
ENSG00000166012	369	697	332	346	367	292	432	362	342	461	941	1000	1110	871	863	762	867	651	957	1016	18.64	39.29	20.43	20.84	21.61	17.31	28.73	19.77	23.74	21.73	52.08	60.87	55.09	56.54	56.56	43.26	51.98	38.67	52.46	65.55		23.209		53.306	1.19961	1.78103e-25	8.54081e-24	TAF1D	1.19961
ENSG00000118046	1665	1380	716	943	1369	858	1024	1359	1183	1381	672	657	696	623	646	577	728	528	618	672	36.34	29.86	21.24	28.79	40	25.8	30.64	38.55	35.55	34.01	17.84	17.43	17.53	18.8	18.56	16.7	19.67	15.95	16.39	21.76		32.078		18.063	-0.828547	2.26006e-25	1.07802e-23	STK11	-0.828547
ENSG00000079313	1256	997	907	911	1204	933	928	1501	990	1409	707	637	699	650	629	598	803	664	671	690	27.77	21.63	19.58	21.45	26.32	20.16	21.66	30.01	22.7	27.72	12.8	14.94	13.58	15.2	14.05	10.9	15.65	14.78	12.87	15.65		23.9		14.042	-0.767262	2.34327e-25	1.11473e-23	REXO1	-0.767262
ENSG00000162623	108	180	105	104	133	91	131	128	83	168	305	280	299	290	244	250	310	169	271	294	2.35	3.21	3.04	3.17	3.27	2.05	3.55	3.14	2.6	3.66	7.4	6.44	5.34	6.77	5.54	4.93	7.26	3.75	6.52	6.8		3.004		6.075	1.016	2.37768e-25	1.12811e-23	TYW3	1.016
ENSG00000119397	272	652	616	602	644	564	783	767	584	847	1902	1893	2156	1542	1682	1668	2034	1309	1948	1727	3.31	6.97	7.68	8	9.21	7	9.8	8.91	8.07	9.2	21.61	20.5	22.68	19.03	21.27	19.83	23.67	15.18	22.5	21.9		7.815		20.817	1.41344	2.49713e-25	1.18164e-23	CNTRL	1.41344
ENSG00000069956	84	156	160	147	141	124	206	169	131	167	419	417	380	400	390	322	428	383	469	370	0.95	1.8	2.15	1.98	1.92	1.76	2.87	2.17	1.93	1.94	4.98	5.16	4.38	5.65	5.25	4.04	5.37	5.03	5.78	5.18		1.947		5.082	1.38414	2.66963e-25	1.25994e-23	MAPK6	1.38414
ENSG00000100523	205	419	437	342	503	378	489	612	363	508	1365	1274	1442	1070	982	1037	1843	986	1489	1431	1.78	2.45	2.92	2.76	5.58	3.56	5.2	5.65	3.22	3.83	8.26	7.43	8.96	8.54	6.25	7.83	12.14	6.64	9.41	11.07		3.695		8.653	1.22763	2.6905e-25	1.26645e-23	DDHD1	1.22763
ENSG00000175395	100	165	108	147	168	113	145	216	130	163	359	362	359	329	340	327	384	230	331	428	1.46	2.44	1.86	2.54	2.94	2.05	2.59	3.55	2.46	2.42	5.48	5.75	5.31	5.97	5.87	5.27	6.19	3.88	5.24	7.69		2.431		5.665	1.22053	2.81943e-25	1.32365e-23	ZNF25	1.22053
ENSG00000132128	624	567	379	486	561	506	453	618	493	786	377	382	384	335	386	334	410	298	377	380	12.59	11.85	9.01	11.79	13.46	12.7	10.96	13.96	13.06	16.2	7.87	7.94	7.83	8.24	8.98	7.46	8.76	6.79	7.84	9.16		12.558		8.087	-0.63493	2.84356e-25	1.33149e-23	LRRC41	-0.63493
ENSG00000205250	1799	1656	1024	1274	1300	1184	1209	1663	1334	1704	959	982	924	767	1014	858	968	846	920	998	51.59	48.4	36.35	44.11	45.75	42.88	43.01	54.38	49.7	50.54	29.55	31.1	27.72	27.81	35.12	28.18	30.8	28.66	29.33	36.3		46.671		30.457	-0.615753	2.86408e-25	1.33759e-23	E2F4	-0.615753
ENSG00000092108	174	297	239	260	262	202	320	337	268	286	666	644	611	497	575	558	697	441	657	608	4.72	7.87	7.43	7.62	7.8	6.57	10.58	9.33	8.86	8.07	16.81	16.93	15.52	15.14	16.81	15.09	17.92	12.04	16.76	17.87		7.885		16.089	1.02889	3.16433e-25	1.47397e-23	SCFD1	1.02889
ENSG00000103152	421	334	220	208	278	192	182	367	280	351	155	129	125	122	137	115	143	114	130	136	24.52	19.73	15.23	14.4	19.5	13.94	13	24.15	21.22	20.84	9.4	8.16	7.43	8.88	9.41	7.4	9.22	7.67	8.25	9.62		18.653		8.544	-1.12642	3.22591e-25	1.49875e-23	MPG	-1.12642
ENSG00000175216	267	515	308	324	332	312	388	383	252	426	749	771	824	660	650	695	829	497	736	711	3.87	7.68	3.73	3.3	4.81	4.35	4.78	4.27	2.81	3.91	7.24	10.54	7.89	7.1	8.36	6.56	8.8	5.13	7.01	7.84		4.351		7.647	0.813547	3.46075e-25	1.59954e-23	CKAP5	0.813547
ENSG00000085644	461	419	300	343	281	333	264	285	332	392	189	149	185	139	135	169	143	182	193	165	8.98	7.9	7.17	7.98	6.51	8.13	5.92	6.28	8.51	7.84	3.71	3.01	3.86	3.22	2.94	3.42	2.98	4.04	3.84	3.8		7.522		3.482	-1.1112	3.86157e-25	1.7802e-23	ZNF213	-1.1112
ENSG00000135723	878	850	515	736	794	714	657	934	763	920	542	557	519	476	458	442	495	483	521	519	17.52	17.19	11.3	17.23	19.44	19.15	15.5	22.37	21.34	16.96	12.54	11.34	10.32	12.55	13.24	9.48	11.37	13.16	10.84	12.35		17.8		11.719	-0.603028	3.90026e-25	1.79342e-23	FHOD1	-0.603028
ENSG00000085760	174	255	130	138	178	136	195	189	152	213	409	390	371	292	337	327	328	246	367	334	4.55	6.96	4.48	4.22	5.78	4.53	6.32	5.59	4.98	5.48	11.55	11.77	9.83	9.05	9.95	9.35	9.71	8.37	10	10.36		5.289		9.994	0.918067	3.93275e-25	1.80372e-23	MTIF2	0.918067
ENSG00000127995	129	223	211	154	189	136	191	234	149	284	509	474	518	379	410	347	509	296	507	483	1.99	3.48	3.84	2.83	3.49	2.61	3.6	4.88	2.98	4.46	8.21	7.95	8.09	7.26	7.48	5.91	8.66	5.27	8.47	9.89		3.416		7.719	1.17611	4.23167e-25	1.93586e-23	CASD1	1.17611
ENSG00000164332	175	320	242	284	205	237	342	278	219	280	599	696	796	573	592	724	628	608	725	552	4.86	9.01	7.95	9.36	6.83	8.21	11.64	8.72	7.9	7.94	17.42	21.05	22.43	19.8	19.49	22.25	19.28	19.53	21.86	18.89		8.242		20.2	1.29329	4.28531e-25	1.95539e-23	UBLCP1	1.29329
ENSG00000079805	5682	5310	4168	5218	4744	4614	4230	5432	4602	5627	3464	3293	3080	2856	3300	3213	3276	3395	3188	2797	109.09	101.29	96.57	123.85	112.61	115.19	102.52	121.43	119.9	113.53	71.65	70.93	61.25	71.47	80.09	70.94	73.95	77.78	69.84	70.89		111.598		71.879	-0.634669	4.58738e-25	2.0879e-23	DNM2	-0.634669
ENSG00000186908	303	562	610	715	487	540	736	581	540	595	1748	1812	1913	1418	1538	1458	1731	1559	1798	1486	3.61	6.61	9.94	11.48	8.05	10.48	12.22	9.12	9.19	8.45	25.73	26.82	28.26	25.01	23.68	24.73	26.53	24.97	28.39	25.03		8.915		25.915	1.53948	4.74902e-25	2.15598e-23	ZDHHC17	1.53948
ENSG00000116127	52	196	129	149	156	169	204	229	156	222	667	578	660	669	484	525	919	392	682	667	0.77	3.42	1.04	1.47	1.36	1.67	1.45	2.03	1.51	1.78	4.33	3.27	4.24	5.01	3.63	3.68	5.86	3	4.7	5.82		1.65		4.354	1.39988	4.82066e-25	2.18297e-23	ALMS1	1.39988
ENSG00000169093	765	913	413	430	472	341	399	584	537	743	305	231	275	239	228	209	254	224	203	265	22.45	27.14	14.33	14.97	16.61	12.49	14.34	19.35	20.46	22.26	9.36	7.38	8.18	8.71	7.93	6.79	8.23	7.6	6.46	9.57		18.44		8.021	-1.20098	4.89249e-25	2.20941e-23	ASMTL	-1.20098
ENSG00000141699	1089	1122	790	840	1058	855	793	1138	910	1251	840	772	793	630	664	723	679	540	687	761	17.62	18.36	20.57	17.52	25.7	23.54	18.61	23.54	21.44	26.63	15.7	14.26	13.78	13.39	13.49	13.16	12.07	10.3	12.68	15.44		21.353		13.427	-0.669302	4.90375e-25	2.20941e-23	RETREG3	-0.669302
ENSG00000060491	3258	2838	2080	2338	2623	2336	2093	2552	2151	2728	1401	1354	1616	1361	1640	1472	1436	1623	1360	1366	78.92	69.41	60.56	65.85	75.92	69.21	61.39	69.69	67.04	66.37	33.41	33.5	38.4	39.37	46.1	38.68	35.63	40.87	32.85	36.84		68.436		37.565	-0.865366	5.19978e-25	2.3369e-23	OGFR	-0.865366
ENSG00000244754	735	1388	1291	1206	1065	996	1504	1455	967	1289	3000	2821	3024	2559	2720	2604	3289	2551	3107	2796	19.67	35.12	35.52	34.33	29.86	29.04	42.88	38.93	29.49	32.15	76.45	74.27	75	76.79	79.53	71.72	86.41	70.9	81.65	83.74		32.699		77.646	1.24767	5.32633e-25	2.38777e-23	N4BP2L2	1.24767
ENSG00000162607	244	616	432	410	443	354	564	476	431	450	1225	1129	1289	978	977	1107	1181	960	1184	1123	4.1	11.49	8.67	8.27	8.99	7.47	11.69	9.05	9.9	8.08	22.03	21.19	22.21	21.7	19.59	20.76	22.08	18.83	21.83	24.12		8.771		21.434	1.28909	5.3948e-25	2.4064e-23	USP1	1.28909
ENSG00000111615	138	267	291	319	290	238	368	339	268	383	892	965	854	880	726	658	953	624	946	980	2.21	3.32	3.63	4.28	4.24	2.49	3.52	5.36	3.97	5.28	10.1	11.13	10.27	11.95	9.75	8.78	11.29	6.62	8.86	11.35		3.83		10.01	1.38603	5.55353e-25	2.46972e-23	KRR1	1.38603
ENSG00000161011	6435	5444	5022	4283	4209	4430	5132	4845	4610	5396	3269	3099	3386	2744	2924	2867	2647	2984	2825	2394	170.82	154.84	179.33	161.82	162.31	154.82	220.1	161.95	161.47	161.81	92.86	82.92	90.51	84.35	84.32	77.45	72.03	89.6	86.28	68.03		168.927		82.835	-1.02809	5.56436e-25	2.46972e-23	SQSTM1	-1.02809
ENSG00000116685	2447	2021	1355	1788	1610	1580	1244	1888	1606	1997	1068	1031	1027	796	1123	984	919	918	988	797	59.46	50.3	38.96	52.16	47.56	48.92	36.9	53.01	52.04	49.81	26	25.33	23.48	21.99	29.97	24.47	23.86	25.01	25.49	22.5		48.912		24.81	-0.979267	5.58948e-25	2.47473e-23	KIAA2013	-0.979267
ENSG00000170265	486	450	300	339	399	340	339	450	435	487	286	306	295	239	251	226	276	228	257	262	8.11	7.56	6.62	6.82	8.23	7.45	6.93	8.44	9.6	8.89	4.96	5.68	4.96	4.93	4.93	4.14	5.18	4.37	4.63	5.35		7.865		4.913	-0.678843	5.93514e-25	2.62128e-23	ZNF282	-0.678843
ENSG00000150593	1399	1900	1467	1431	1437	1232	1814	1548	1380	1982	3003	2958	3445	2631	2372	2729	2778	2161	2924	2687	28.04	37.74	37.74	37.11	41.57	33.99	48.39	40.52	40.4	48.38	65.69	70.56	76.15	74.54	56.84	69.89	59.97	50.16	62.28	70.29		39.388		65.637	0.736753	5.96082e-25	2.62614e-23	PDCD4	0.736753
ENSG00000125912	1422	1362	864	964	1098	842	917	1171	1060	1119	648	636	667	626	616	688	660	664	669	645	27.37	29.24	23.85	25.24	29.67	22.71	25.23	27.48	31.64	26.94	12.72	14.44	14.33	15.07	14.91	16.25	14.25	14.69	14.09	15.23		26.937		14.598	-0.883818	6.48209e-25	2.84877e-23	NCLN	-0.883818
ENSG00000168701	301	226	143	158	151	135	127	159	157	214	76	74	70	69	93	64	76	67	67	55	23.44	17.94	13.14	14.57	14.07	13.18	12.21	13.99	15.89	17.08	6.2	6.44	5.58	6.88	8.65	5.51	6.64	6.18	5.71	5.27		15.551		6.306	-1.30221	6.54755e-25	2.87049e-23	TMEM208	-1.30221
ENSG00000075711	228	338	308	331	357	326	409	455	318	457	810	821	828	712	723	765	888	523	802	761	3.2	5.11	5.73	7.22	8.34	6.85	8.87	9.37	7.17	8.15	13.83	14.32	12.57	13.38	13.78	13.4	18.12	9.49	13.48	15.08		7.001		13.745	0.973274	6.9638e-25	3.04551e-23	DLG1	0.973274
ENSG00000121579	693	1251	929	1004	877	879	1071	1113	914	1149	2000	2238	2283	1893	1781	1827	1899	1756	1920	1983	16.01	27.28	30.27	32.46	28.61	30.02	37.34	34.71	38.78	56.41	53.75	65.41	56.63	63.57	57.52	53.98	59.57	54.98	55.85	60.83		33.189		58.209	0.810537	7.06363e-25	3.08164e-23	NAA50	0.810537
ENSG00000126653	145	285	178	190	188	175	227	209	160	235	417	409	424	352	373	406	480	364	513	462	4.79	10.07	8	7.16	6.32	6.96	7.79	8.89	5.75	8.21	13.41	15.45	12.18	12.25	13.2	13.9	15.51	11.7	18.53	18.05		7.394		14.418	0.963444	7.21153e-25	3.13851e-23	NSRP1	0.963444
ENSG00000108528	1034	872	558	664	651	640	576	768	680	875	504	402	507	379	420	459	432	407	450	397	49.54	39.55	29.49	36.96	37.19	38.35	35.5	39.64	41.54	38.95	21.38	18.88	19.2	19.39	22.47	21.18	22	20.18	19.61	19.61		38.671		20.39	-0.92339	7.87385e-25	3.41844e-23	SLC25A11	-0.92339
ENSG00000090372	2830	2258	1972	2108	2019	1860	1894	2388	1896	2191	1359	1381	1428	1106	1334	1210	1362	1360	1328	1040	60.75	47.43	56.25	57.4	58.6	53.89	57.08	65.24	55.98	49.7	33.29	34.07	33.27	32.85	37.67	31.9	34.18	36.74	34.82	30.31		56.232		33.91	-0.729681	8.58705e-25	3.71904e-23	STRN4	-0.729681
ENSG00000163527	1348	1788	1262	1407	1616	1227	1866	1578	1409	1971	2784	2621	2912	2714	2649	2462	3148	2283	3092	2912	19.86	26.7	22	24.61	28.56	22.54	33.7	26.25	26.97	29.64	42.96	42.05	43.53	49.75	46.27	40.14	51.27	38.92	49.47	52.88		26.083		45.724	0.809842	8.87869e-25	3.83607e-23	STT3B	0.809842
ENSG00000131652	511	370	196	237	297	202	213	330	216	334	141	135	128	100	115	110	144	109	120	135	21.91	16.08	9.97	12.11	15.3	10.79	11.22	15.98	12.02	14.64	6.32	6.3	5.57	5.32	5.83	5.25	6.85	5.43	5.59	7.12		14.002		5.958	-1.23273	8.99561e-25	3.87722e-23	THOC6	-1.23273
ENSG00000145416	292	433	507	483	367	451	446	284	317	538	1065	1102	1805	1037	1044	1139	1421	1116	1377	1080	4.24	5.76	10.05	9.69	7.35	9.76	9.32	6.03	6.7	8.88	17.47	18.15	27.57	19.28	18.91	19.99	24.11	19.26	21.52	19.42		7.778		20.568	1.40293	9.30232e-25	3.99977e-23	MARCHF1	1.40293
ENSG00000145675	455	1161	879	866	1001	737	1140	1159	902	1103	2512	2864	2884	2526	2159	2489	2650	1774	2437	2874	3.95	10.46	15.99	14.94	21.02	15.83	25.32	20.8	20.29	21.51	46.69	51.16	48.53	49.5	35.35	40.15	49.64	44.88	42.41	61.78		17.011		47.009	1.46647	9.42564e-25	4.04308e-23	PIK3R1	1.46647
ENSG00000253352	1851	2732	2495	2482	2456	2263	3204	2509	2175	2900	5495	5403	5336	4815	4970	4558	5439	4781	5392	4955	15	22.43	23.92	23.87	23.87	22.86	31.82	22.95	22.89	23.98	46.62	47.67	43.87	48.53	47.73	40.86	48.71	44.81	47.44	49.48		23.359		46.572	0.995484	1.0452e-24	4.47263e-23	TUG1	0.995484
ENSG00000105321	752	727	516	533	616	425	549	576	613	602	379	310	368	305	341	301	349	355	347	279	22.28	22.07	17.77	18.3	21.82	15.64	22.6	19.44	24.3	18.42	12.25	10.05	11.32	12.26	13.1	12.26	12.68	14.15	11.27	10.07		20.264		11.941	-0.762995	1.09129e-24	4.65869e-23	CCDC9	-0.762995
ENSG00000110711	1548	1165	657	748	941	770	659	1143	747	1169	501	444	486	470	478	512	480	378	453	395	77.46	59.23	39.38	44.29	56.59	48.6	41.44	65.36	48.36	60.2	26.82	24.85	24.99	29.27	29.01	28.54	27.48	22.49	24.66	24.81		54.091		26.292	-1.04076	1.1334e-24	4.82696e-23	AIP	-1.04076
ENSG00000115540	340	484	310	405	315	318	363	353	251	439	865	795	761	605	866	602	754	716	957	697	9.31	13.2	9.74	11.09	9.2	10.36	12.24	10	7.95	9.79	23.9	21.05	23.32	16.63	25.71	19.07	25.1	23.02	30.82	22.82		10.288		23.144	1.16968	1.20473e-24	5.1092e-23	MOB4	1.16968
ENSG00000153147	655	1221	934	896	877	808	1097	996	851	1057	2127	1913	2224	1750	1676	1982	2030	1537	2013	1847	5.16	9.75	8.7	8.38	8.28	7.93	10.59	8.86	8.71	8.5	17.54	16.41	17.77	17.15	15.65	17.27	17.67	14	17.21	17.93		8.486		16.86	0.990448	1.20539e-24	5.1092e-23	SMARCA5	0.990448
ENSG00000236287	467	778	521	479	541	470	562	529	461	694	1055	1231	1332	1008	1108	1043	1068	692	1015	1133	10.55	17.73	14.17	13.26	15.6	13.62	16.28	14.55	13.82	16.43	26.33	31.79	31.93	29.22	30.38	26.75	28.46	19.76	26.94	32.7		14.601		28.426	0.961144	1.22775e-24	5.19168e-23	ZBED5	0.961144
ENSG00000139726	482	583	303	416	398	362	403	429	346	507	760	732	849	624	644	682	780	569	769	727	10.73	13.15	7.98	10.99	10.62	10.05	10.99	10.78	10	11.52	17.71	17.74	19.38	17.28	16.99	16.79	19.19	14.65	18.58	19.94		10.681		17.825	0.738855	1.23239e-24	5.19902e-23	DENR	0.738855
ENSG00000115232	1862	3324	2749	2692	3657	3085	3598	4097	2796	3911	7950	7387	9675	6114	6859	6803	9152	5808	8291	6527	16.77	30.41	33.27	32.14	44.12	38.45	45.67	46.54	36.46	45.38	77.53	74	89.9	74.18	75.31	74.27	94.93	63.15	84.05	73.71		36.921		78.103	1.08094	1.29933e-24	5.46851e-23	ITGA4	1.08094
ENSG00000139618	6	27	23	32	38	27	19	18	31	42	107	90	151	88	113	92	135	94	130	104	0.05	0.22	0.14	0.35	0.23	0.25	0.19	0.11	0.2	0.26	1.17	0.77	1.32	0.57	2.16	0.52	1.79	0.68	1.66	0.85		0.2		1.149	2.52231	1.31692e-24	5.52953e-23	BRCA2	2.52231
ENSG00000144579	5148	4998	2892	4138	3938	3335	3299	4822	4162	5019	2595	2524	2526	2374	2547	2569	2602	2634	2513	2386	144.4	144.14	107.98	152.86	143.37	131.35	125.1	168.58	173.16	160.52	80.69	80.97	74.04	86.94	91.29	83.26	81.78	85.98	78.79	81.42		145.146		82.516	-0.814759	1.38782e-24	5.81358e-23	CTDSP1	-0.814759
ENSG00000137776	551	1123	796	918	802	773	1057	1151	762	1170	2096	2240	2169	1720	1877	1731	2156	1732	2219	2238	10.42	22.62	17.35	20.56	19.32	18.58	23.77	26.21	17.97	23.16	39.65	44.59	42.49	38.22	42.01	34.25	44.59	35.11	47.34	51.39		19.996		41.964	1.06944	1.43002e-24	5.97634e-23	SLTM	1.06944
ENSG00000177485	162	329	231	276	312	270	381	361	258	374	822	846	910	629	685	655	877	523	731	986	1.88	3.87	3.17	3.8	4.35	3.91	5.42	4.73	3.89	4.43	9.99	10.69	10.72	9.08	9.42	8.42	11.26	7.02	9.22	14.1		3.945		9.992	1.34075	1.50107e-24	6.25866e-23	ZBTB33	1.34075
ENSG00000183718	288	464	377	376	412	311	466	475	377	572	901	898	909	799	744	708	940	590	833	851	5.03	8.21	7.79	7.79	8.63	6.77	9.97	9.36	8.55	10.19	16.47	17.07	16.1	17.36	15.4	13.68	18.14	11.92	15.79	18.31		8.229		16.024	0.961445	1.59538e-24	6.63641e-23	TRIM52	0.961445
ENSG00000047188	227	459	364	297	418	295	437	505	317	483	1033	904	999	800	769	842	1093	611	982	1062	2.18	4.46	4.35	3.61	5.16	3.7	5.74	6.08	4.06	5.23	11.2	10.74	10.66	9.97	9.76	9.81	12.48	7.29	10.71	13.13		4.457		10.575	1.24651	1.76728e-24	7.33441e-23	YTHDC2	1.24651
ENSG00000130429	9806	9489	6197	7705	7062	7423	6941	7361	6614	8083	4628	4578	4822	3835	4604	4835	4486	4741	4395	3502	392.12	387.33	294.11	366.39	340.76	372.96	341.36	335.36	344.07	331.87	195.64	199.66	196.54	191.71	220.5	215.89	199.07	221.47	194.35	175.87		350.633		201.07	-0.802264	1.78364e-24	7.37177e-23	ARPC1B	-0.802264
ENSG00000176340	1158	991	619	729	937	662	633	1094	666	906	550	445	457	440	490	460	441	428	445	461	141.84	123.04	89.71	106.01	137.67	101.12	95.05	151.3	105.99	113.28	70.55	59.36	56.8	67.05	71.15	62.34	59.72	60.66	59.19	69.6		116.501		63.642	-0.872291	1.78452e-24	7.37177e-23	COX8A	-0.872291
ENSG00000105708	66	81	107	67	64	79	107	79	69	103	251	231	217	172	223	159	294	185	241	221	1.35	1.68	2.59	1.62	1.57	2.01	2.68	1.82	1.83	2.15	5.37	5.14	4.5	4.37	5.4	3.59	6.64	4.37	5.34	5.56		1.93		5.028	1.38138	1.79986e-24	7.41797e-23	ZNF14	1.38138
ENSG00000171169	319	315	268	274	256	239	234	299	243	330	194	186	169	167	179	157	159	179	183	159	5.68	5.69	5.65	5.79	5.47	5.31	5.11	6.01	5.62	6	3.62	3.61	3.05	3.7	3.78	3.09	3.13	3.69	3.54	3.49		5.633		3.47	-0.698968	1.9864e-24	8.16799e-23	NAIF1	-0.698968
ENSG00000185085	525	470	284	334	422	328	280	435	368	518	166	203	248	233	161	200	173	154	157	229	9.67	8.78	6.19	7.3	9.32	7.53	6.32	9.05	8.81	9.74	3.2	4.07	4.64	5.34	3.52	4.08	3.52	3.28	3.14	5.2		8.271		3.999	-1.04842	2.01199e-24	8.25425e-23	INTS5	-1.04842
ENSG00000090686	557	913	585	731	611	596	932	780	669	782	1570	1536	1512	1241	1550	1458	1663	1445	1569	1551	9.85	15.7	12.57	15.21	13.97	14.22	20.96	16.55	15.54	14.86	30.88	32.53	30.43	28.73	36.41	28.64	36.14	33.21	32.89	37.29		14.943		32.715	1.13048	2.15081e-24	8.80354e-23	USP48	1.13048
ENSG00000133275	4938	4471	3415	3215	4175	3269	3693	4498	4020	4230	2977	2884	2653	2234	2473	2306	2484	2689	2668	2363	123.59	120.1	112.67	112.27	144.82	116.59	123.8	142.91	145.94	128.83	83.92	87.25	71.53	81.31	77.84	65.09	73.23	88.68	80.47	81.88		127.152		79.12	-0.68444	2.18901e-24	8.93944e-23	CSNK1G2	-0.68444
ENSG00000006015	455	340	189	177	251	203	210	274	211	319	151	108	136	105	99	92	95	95	124	103	37.07	28	18.4	16.98	24.13	20.74	20.7	25.77	22.33	26.29	12.83	9.55	11.14	10.63	9.69	8.49	8.51	9.13	10.8	10.26		24.041		10.103	-1.25071	2.46247e-24	1.00333e-22	REX1BD	-1.25071
ENSG00000164163	266	524	290	253	358	296	395	407	282	474	827	813	961	742	635	703	832	500	826	785	4.14	9.07	5.34	5.79	8.43	6.32	9.59	9.22	6.97	8.04	17.84	16.2	18.4	17.95	12.96	14.88	16.76	10.51	15.01	18.32		7.291		15.883	1.12329	2.64781e-24	1.0764e-22	ABCE1	1.12329
ENSG00000136643	157	211	178	202	193	200	207	209	173	256	407	366	421	377	345	398	458	281	350	373	2.24	2.93	2.97	3.36	3.25	3.41	3.56	3.25	3.02	3.5	5.6	5.51	5.73	6.5	5.93	5.98	6.76	4.44	5.13	6.28		3.149		5.786	0.877673	2.8332e-24	1.14915e-22	RPS6KC1	0.877673
ENSG00000163322	64	72	87	109	91	89	149	106	88	126	354	254	315	247	250	228	340	235	362	362	1.89	1.87	3.06	3.55	2.93	3.41	4.98	3.78	3.22	4.49	10.22	7.75	8.72	9.13	7.42	7.15	11.3	8.51	11.04	12.76		3.318		9.4	1.50235	2.9667e-24	1.19787e-22	ABRAXAS1	1.50235
ENSG00000103995	32	81	68	69	83	62	76	76	60	93	198	253	198	151	161	153	201	167	178	215	0.35	0.89	0.88	0.96	1.13	0.95	1.02	1.03	0.85	1.07	2.44	3.07	2.45	2.14	2.11	1.9	2.57	2.16	2.29	3.35		0.913		2.448	1.42292	3.28956e-24	1.32523e-22	CEP152	1.42292
ENSG00000163479	6499	5135	2759	3125	3826	3082	2991	4025	3214	4362	2338	2025	1971	1728	2196	2006	2043	1636	2012	1957	356.99	288.04	179.76	207.08	253.47	211.7	207.36	248.72	231.79	247.95	134.6	121.26	109.69	119.06	143.44	122.38	124.13	104.41	120.5	132.45		243.286		123.192	-0.981745	3.394e-24	1.36423e-22	SSR2	-0.981745
ENSG00000025796	364	632	448	549	504	406	654	626	491	681	1197	1102	1213	995	1054	952	1359	984	1214	1245	3.43	6.03	4.99	6.38	5.69	4.76	7.7	6.65	6	6.54	11.8	12.28	11.76	11.86	11.76	9.91	14.14	10.93	13.22	14.86		5.817		12.252	1.07467	3.40946e-24	1.36738e-22	SEC63	1.07467
ENSG00000145833	452	794	683	634	698	628	990	891	622	917	1860	1842	1757	1515	1524	1455	1755	1329	1816	1724	6.65	12.58	11.9	12.31	13.06	12.67	18.23	16.5	12.19	14.46	30.77	30.64	26.35	27.83	27.05	25.5	28.7	23.25	30.47	30.73		13.055		28.129	1.10746	3.4548e-24	1.38246e-22	DDX46	1.10746
ENSG00000095574	237	395	375	289	320	308	414	425	344	378	887	821	809	647	713	671	818	820	842	941	3.16	5.35	5.92	4.58	5.12	5.13	6.78	6.41	5.97	5.15	12.4	11.94	10.96	10.75	11.29	9.91	12.07	12.67	12.21	15.48		5.357		11.968	1.15968	3.58628e-24	1.43187e-22	IKZF5	1.15968
ENSG00000204308	524	490	291	367	485	394	292	443	332	474	246	209	250	209	262	196	281	197	232	235	28.39	26.9	18.65	23.6	31.51	26.62	19.39	27.1	23.37	26.21	13.96	12.33	13.74	14.09	16.83	11.75	16.83	12.35	13.65	15.69		25.174		14.122	-0.83399	3.73414e-24	1.48758e-22	RNF5	-0.83399
ENSG00000179115	929	791	365	442	622	425	372	618	442	747	292	262	275	220	247	240	290	163	262	288	31.07	26.81	14.44	17.56	25	19.14	15.5	23.36	22.5	25.53	10.24	11.09	9.32	9.19	9.78	9.29	10.77	6.3	9.51	12.49		22.091		9.798	-1.1729	4.31224e-24	1.71407e-22	FARSA	-1.1729
ENSG00000108055	219	587	459	494	442	398	589	583	440	592	1385	1342	1596	1209	1142	1199	1438	932	1298	1345	2.4	6.52	5.95	6.43	5.81	5.44	7.91	7.21	6.26	6.62	15.89	16.01	17.75	16.48	14.83	14.54	17.42	11.82	15.45	18.16		6.055		15.835	1.38692	4.38988e-24	1.74106e-22	SMC3	1.38692
ENSG00000105568	3246	2904	1522	1672	2178	1729	1540	2308	1768	2673	1274	1121	1162	1140	1188	1054	1405	946	1233	1133	68.24	61.49	36.97	40.28	53.18	44.63	38.79	52.61	46.9	54.48	28.37	25.11	24.53	29.89	30.83	25.43	32	23.08	30.06	28.92		49.757		27.822	-0.838673	4.45989e-24	1.76491e-22	PPP2R1A	-0.838673
ENSG00000187790	24	56	42	52	37	52	60	74	37	56	169	178	188	150	141	148	185	86	173	232	1.11	0.77	0.62	0.9	0.44	0.7	0.89	0.92	0.5	0.78	2.66	2.19	1.93	2.19	2.22	1.85	2.28	1.32	2.29	3.94		0.763		2.287	1.5837	4.97651e-24	1.96501e-22	FANCM	1.5837
ENSG00000198113	491	548	382	647	578	533	423	531	490	607	218	250	358	243	258	263	325	253	278	287	7.12	8.06	6.56	11.14	10.06	9.64	7.52	8.7	9.24	8.99	3.31	3.95	5.27	4.39	4.44	4.22	5.21	4.25	4.38	5.13		8.703		4.455	-0.966087	5.0836e-24	2.00287e-22	TOR4A	-0.966087
ENSG00000123552	39	71	72	61	70	61	82	112	57	84	236	255	214	206	213	200	223	103	226	219	0.43	0.76	1.68	1.84	1.21	1.7	1.03	1.57	1.27	0.95	3.73	4.2	2.53	3.77	2.64	3.77	4.5	1.47	3.01	2.9		1.244		3.252	1.38634	5.16799e-24	2.03164e-22	USP45	1.38634
ENSG00000196544	525	466	223	258	375	272	258	496	335	458	139	199	215	157	145	149	143	107	144	178	17.3	15.57	8.7	10.09	14.82	11.18	10.42	18.46	14.34	15.41	4.8	7.14	7.19	6.44	5.67	5.43	5.21	4.08	5.15	7.23		13.629		5.834	-1.22412	5.6065e-24	2.1992e-22	BORCS6	-1.22412
ENSG00000126804	498	864	678	707	691	615	832	917	692	933	1918	1636	1817	1342	1256	1294	1562	1387	1562	1729	10.78	18.16	15.76	17.39	20.51	15.97	22.78	21.84	19.78	20.48	43.06	40.34	39.87	35.65	32.5	29.8	40.47	37.22	41.04	54.02		18.345		39.397	1.1027	5.69696e-24	2.22979e-22	ZBTB1	1.1027
ENSG00000103126	1616	1532	1056	1175	1316	976	1098	1749	1337	1778	967	912	747	743	840	750	980	670	858	951	28.15	26.93	21.54	24.05	27.66	21.18	23.45	35.43	30.04	31.59	17.72	17.38	13.21	16.19	17.42	14.65	19.03	14.35	16.31	20.37		27.002		16.663	-0.696418	5.74541e-24	2.24385e-22	AXIN1	-0.696418
ENSG00000114857	641	1460	1826	1278	1621	1382	2237	2045	1454	2004	5062	5740	5876	4989	4167	4510	6056	4113	5704	5857	5.49	12.6	17.96	12.59	16.34	15.24	22.78	19.51	15.72	16.99	47.93	55.58	54.12	54.46	42.33	45.55	59.47	42.99	55.23	63.76		15.522		52.142	1.74813	6.07479e-24	2.36731e-22	NKTR	1.74813
ENSG00000072506	608	509	285	292	404	308	245	442	267	444	189	182	210	167	196	148	191	146	155	162	38.66	32.74	21.51	22.03	30.9	24.45	19.06	31.77	22.01	28.78	12.6	12.6	13.57	13.23	14.77	10.42	13.45	10.74	10.72	12.66		27.191		12.476	-1.12397	6.13592e-24	2.38594e-22	HSD17B10	-1.12397
ENSG00000032444	1717	1881	1250	1569	1650	1443	1275	2018	1468	1955	994	864	1005	888	986	1175	1116	981	898	844	23.9	26.62	21.24	25.77	29.73	26.34	22.26	32.37	28.14	30.12	14.79	14.08	14.59	15.6	17	19.41	18.53	16.39	14.97	16.06		26.649		16.142	-0.723262	6.1498e-24	2.38615e-22	PNPLA6	-0.723262
ENSG00000177352	380	363	254	297	337	258	226	329	334	403	157	193	205	165	188	161	126	94	147	165	12.84	12.43	10.15	11.91	13.66	10.87	9.36	12.55	14.66	13.9	5.56	7.1	7.03	6.94	7.53	6.02	4.71	3.67	5.39	6.87		12.233		6.082	-1.00816	6.21107e-24	2.4047e-22	CCDC71	-1.00816
ENSG00000213445	6043	6029	4427	5290	4633	4222	4206	5336	4621	5526	3268	2896	2791	2569	3285	3411	3092	3075	3017	2530	106.52	107.27	95.89	115.65	103.8	94.39	96.05	108.44	106.51	99.99	60.49	55.5	50.24	57.67	68.55	67.69	61.6	63.8	58.13	57.37		103.451		60.104	-0.783415	6.35544e-24	2.44999e-22	SIPA1	-0.783415
ENSG00000040341	157	263	226	289	193	200	251	250	220	284	592	549	518	493	458	449	594	500	544	510	4.1	6.88	6.99	8.98	6.27	6.31	7.31	7.65	8.24	7.5	15.82	11.7	16.71	14.8	13.79	14.8	13.25	15.36	16.02	13.63		7.023		14.588	1.05462	6.46666e-24	2.48217e-22	STAU2	1.05462
ENSG00000175203	1352	1335	782	896	953	873	752	983	839	1260	720	617	690	549	627	647	706	534	632	583	57.37	55.12	49.99	56.25	62.92	55.49	50.84	57.39	59.68	67.67	34.87	32.73	33.17	30.93	29.93	27.69	33.31	26.02	30.72	30.86		57.272		31.023	-0.884492	6.82159e-24	2.6128e-22	DCTN2	-0.884492
ENSG00000175463	4649	3842	2119	2461	2907	2155	2200	3470	2488	3435	1698	1713	1559	1422	1747	1605	1603	1295	1410	1541	160.78	133.98	86.86	100.74	119.92	92.8	93.13	134.86	111.44	120.95	62.36	64.68	55.05	61.46	72.46	61.82	62.05	52.12	53.24	66.27		115.546		61.151	-0.918019	6.95632e-24	2.65871e-22	TBC1D10C	-0.918019
ENSG00000138018	109	161	148	107	168	146	163	241	156	225	431	454	411	352	364	372	438	231	436	462	0.82	1.22	1.31	0.95	1.53	1.36	1.5	2.04	1.52	1.72	3.39	3.7	3.13	3.28	3.23	3.09	3.63	2	3.54	4.27		1.397		3.326	1.25146	7.23213e-24	2.75236e-22	SELENOI	1.25146
ENSG00000122417	166	257	255	251	224	219	263	425	248	397	657	736	820	709	553	601	941	495	802	780	4.38	9.61	5.18	6.84	6.43	7.1	6.94	15.27	6.69	11.96	17.4	23.75	19.43	24.09	13.99	15.32	23.25	15.36	22.19	19.36		8.04		19.414	1.27183	7.28631e-24	2.7671e-22	ODF2L	1.27183
ENSG00000126561	3544	3066	3145	2788	2954	2761	2687	2837	2645	3145	1945	1900	2084	1408	1536	2069	1477	1589	1787	1494	57.91	50.8	60.61	53.97	58.06	55.84	53.57	52.03	55.75	52.22	33.31	33.66	34.36	28.57	29.67	37.3	26.37	29.8	31.52	30.1		55.076		31.466	-0.80763	7.70477e-24	2.91982e-22	STAT5A	-0.80763
ENSG00000081692	186	163	100	101	157	119	96	148	110	193	56	86	71	58	68	53	61	53	65	73	4.55	3.98	2.89	2.97	4.55	3.53	2.82	4.02	3.51	4.73	1.45	2.25	1.72	1.79	1.96	1.36	1.67	1.52	1.71	2.16		3.755		1.759	-1.09406	8.27265e-24	3.12839e-22	JMJD4	-1.09406
ENSG00000114062	366	626	426	476	544	422	527	621	459	745	1058	1184	1157	955	889	894	1280	716	1122	1174	4.64	12.04	8.92	10.35	11.96	10.16	9.93	16.11	9.33	14.74	19.02	21.85	19.63	20.82	19.07	19.05	25.39	12.64	20.8	27.67		10.818		20.594	0.92879	8.31883e-24	3.13922e-22	UBE3A	0.92879
ENSG00000142765	2314	2283	1263	1413	1891	1381	1186	2319	1478	2419	1042	1061	939	939	1102	989	1009	803	1006	1025	71.54	72.2	46.48	52.04	70.33	53.66	44.87	82.17	59.59	76.42	33.55	35.45	29.2	35.94	40.32	33.7	34.27	28.35	33.37	39.58		62.93		34.373	-0.872472	8.68597e-24	3.27086e-22	SYTL1	-0.872472
ENSG00000107938	232	312	279	259	274	232	347	323	257	313	569	640	593	475	493	505	630	423	677	558	3.47	4.9	5.46	5.78	5.04	5.2	7.7	6	5.11	5.29	10.86	12.25	9.23	10.05	10.86	10.57	13.14	8.67	13.59	12.01		5.395		11.123	1.04385	8.72084e-24	3.27709e-22	EDRF1	1.04385
ENSG00000077097	794	2257	1244	1349	1353	1097	1696	1589	1226	1662	3703	3747	3953	3395	3057	3211	3805	2696	3546	3652	15.55	45.31	18.67	20.52	19.31	17.04	26.37	22.67	20.84	21.36	48.64	53.42	49.96	52.02	48.22	44.53	54.54	38.28	47.39	54.92		22.764		49.192	1.11167	8.97864e-24	3.36062e-22	TOP2B	1.11167
ENSG00000078674	345	813	922	750	718	677	903	904	623	899	2235	2395	2476	2235	1673	2379	2375	1565	2327	2350	6.36	14.36	12.45	9.79	9.94	10.68	13.12	11.64	9.89	11.28	27.07	30.02	27.81	32.52	23.33	31.06	31.69	20.29	29.73	31.93		10.951		28.545	1.38218	9.32896e-24	3.48365e-22	PCM1	1.38218
ENSG00000076924	1811	1501	901	871	1189	894	911	1161	996	1455	614	620	608	643	651	679	647	489	549	652	41.4	34.78	24.37	23.64	32.6	25.48	25.53	29.97	29.58	33.95	14.7	15.43	14.1	18.29	17.64	17.17	16.35	12.93	13.63	18.37		30.13		15.861	-0.925717	9.80491e-24	3.64616e-22	XAB2	-0.925717
ENSG00000269335	1574	1432	933	998	1087	985	822	1371	1068	1266	764	766	724	592	659	697	656	611	785	570	48.56	44.53	34.52	36.96	45.69	39.32	32.86	48.37	46.64	40.83	26.05	26.32	22.96	23.05	24.21	24.28	23.63	21.75	26.98	23.29		41.828		24.252	-0.786365	9.90431e-24	3.67548e-22	IKBKG	-0.786365
ENSG00000163781	255	533	440	489	453	457	659	549	421	543	1171	1251	1329	1083	1220	1185	1292	1030	1261	1161	2.66	5.64	6.13	6.78	6.95	7.63	8.37	6.98	5.69	6.51	13.9	15.71	14.5	14.57	16.14	16.51	16.44	14.78	15.68	16.64		6.334		15.487	1.28987	1.08836e-23	4.02222e-22	TOPBP1	1.28987
ENSG00000119707	1022	2099	1976	1802	1781	1627	2699	2184	1853	2096	5162	5541	5350	4577	4477	4442	5306	4802	5349	4990	17.76	32.43	46.81	40.87	39.74	37.04	64.39	47.6	46.41	38.74	102.04	112.75	101.88	110.19	99.83	97.3	113.67	107.13	109.85	115.95		41.179		107.059	1.37843	1.31094e-23	4.83481e-22	RBM25	1.37843
ENSG00000083520	178	441	358	342	317	315	444	400	278	412	1009	941	1143	807	759	893	1000	625	980	900	1.89	5.19	4.96	5.25	4.83	4.93	6.8	5.96	4.51	5.11	13.4	12.72	13.95	12.53	11.58	12.78	13.81	9.28	13.36	14.03		4.943		12.744	1.36636	1.40263e-23	5.16233e-22	DIS3	1.36636
ENSG00000171813	299	195	167	206	304	200	162	283	213	276	117	87	128	89	87	136	115	67	106	88	6.97	4.69	4.6	5.86	8.62	5.83	4.74	7.55	6.53	6.7	2.9	2.19	3.1	2.56	2.43	3.51	2.99	1.81	2.69	2.54		6.209		2.672	-1.21644	1.49315e-23	5.48417e-22	PWWP2B	-1.21644
ENSG00000114383	858	750	433	439	506	448	443	538	537	597	320	324	322	241	227	293	255	266	309	299	31.55	28.89	19.18	19.68	22.5	20.35	20.23	23.05	25.45	23.02	12.52	13.05	12.05	11.13	10.06	11.75	10.64	11.45	13.04	13.75		23.39		11.944	-0.969606	1.67392e-23	6.13554e-22	TUSC2	-0.969606
ENSG00000117533	202	306	226	233	292	271	346	414	222	306	700	759	790	590	654	502	735	467	737	877	2.59	4.83	4.45	4.53	7.61	7.12	6.3	7.7	4.86	4.99	12.8	14.67	12.22	12.59	13.01	8.71	11.7	8.92	12.71	20.03		5.498		12.736	1.21193	1.68317e-23	6.15681e-22	VAMP4	1.21193
ENSG00000164114	18	16	24	27	23	29	42	43	27	27	116	114	110	85	109	102	134	52	95	118	0.15	0.14	0.32	0.32	0.46	0.3	0.95	0.7	0.92	0.57	1.64	1.18	1.34	1.07	1.21	1.33	1.89	0.61	1.15	1.95		0.483		1.337	1.4689	1.76903e-23	6.45767e-22	MAP9	1.4689
ENSG00000104969	1366	1152	659	741	777	658	694	961	735	961	497	471	450	443	459	487	547	414	429	464	38.18	33.02	22.85	25.35	26.71	24.05	26.23	31.09	27.37	29.47	14.64	14.65	12.9	15.61	15.16	15.25	17.03	13.72	13.03	16.89		28.432		14.888	-0.933366	1.87816e-23	6.84207e-22	SGTA	-0.933366
ENSG00000170248	1311	2008	1365	1611	1493	1467	1686	1611	1521	1929	2804	3213	3132	2414	2724	2641	2899	2503	2880	2450	13.46	21.07	16.72	19.64	19.08	19.9	22.02	19.26	21.59	23.61	31.36	36.44	33.75	31.52	33.8	30.83	33.41	31.53	33.4	31.6		19.635		32.764	0.738684	1.90573e-23	6.92841e-22	PDCD6IP	0.738684
ENSG00000175938	653	575	392	431	435	442	390	478	424	554	214	295	351	255	265	289	297	216	227	291	21.39	17.83	14.73	16.16	14.71	17.72	14.51	16.46	17.36	16.89	7.4	9.98	11.21	10.63	11.05	9.65	11.29	9.86	8.81	11.6		16.776		10.148	-0.725203	1.91519e-23	6.94869e-22	ORAI3	-0.725203
ENSG00000116750	139	256	133	178	157	166	204	253	200	278	522	473	463	393	380	383	550	299	477	522	5.91	8.88	5.65	7.08	6.41	9.16	10.39	11.25	10.1	11.5	17.49	14.24	14.12	15.74	13.44	13.98	20.06	12.9	18.44	21.84		8.633		16.225	0.910285	1.96306e-23	7.10795e-22	UCHL5	0.910285
ENSG00000035928	153	341	223	278	283	275	339	369	229	373	678	831	879	677	671	735	752	460	672	780	1.9	4.29	3.89	4.1	4.22	4.52	5.16	5.17	3.69	4.73	10.11	11.98	11.24	11.14	9.87	10.1	13.54	6.83	9.87	12.18		4.167		10.686	1.35864	1.97396e-23	7.13297e-22	RFC1	1.35864
ENSG00000177548	379	318	204	233	236	244	174	340	212	347	166	117	153	115	116	112	157	71	131	138	10.59	9.33	6.97	8.36	8.61	9.52	6.24	10.93	7.74	10.13	5.24	3.64	4.87	3.88	3.78	3.52	5.12	2.24	3.87	5.15		8.842		4.131	-1.09788	2.01907e-23	7.27682e-22	RABEP2	-1.09788
ENSG00000100280	2335	1886	1275	1639	1802	1838	1288	1888	1652	2397	1154	1100	1085	952	1109	985	1299	1056	976	1114	35.71	28.48	26.28	32.88	36.68	39.46	26.26	36.24	36.97	42.26	19.92	20.81	18.71	19.18	22.87	18.38	24.42	20.66	17.61	21.48		34.122		20.404	-0.74185	2.0219e-23	7.27682e-22	AP1B1	-0.74185
ENSG00000069493	825	1598	999	794	955	896	1211	1594	1065	1269	2895	3345	3203	2295	2980	2483	3075	1496	2742	3185	22.61	36.89	32.38	22.81	31.51	31.85	42.42	46.57	37.94	38.98	79.35	98.2	94.21	74.85	92.68	78.59	90.56	45.12	79.02	94.65		34.396		82.723	1.26605	2.12331e-23	7.62645e-22	CLEC2D	1.26605
ENSG00000048405	185	350	335	388	413	341	566	516	344	563	1315	1270	1216	1003	1039	882	1449	1016	1267	1399	2.6	4.9	6.96	8.38	8.88	8.89	12.74	10.79	7.32	10.68	24.79	29.43	22.62	23.51	21.84	18.52	28.87	20.72	24.32	31.03		8.214		24.565	1.58045	2.24059e-23	8.03155e-22	ZNF800	1.58045
ENSG00000181450	34	56	73	59	69	69	78	94	76	92	260	286	238	265	194	179	307	119	218	230	0.34	0.53	0.97	0.98	1.39	1.24	1.29	1.59	1.55	1.43	3.42	3.8	3.75	3.98	3.23	3.9	4.33	1.87	4.17	3.85		1.131		3.63	1.68237	2.51856e-23	9.00991e-22	ZNF678	1.68237
ENSG00000138138	271	409	282	275	311	280	344	402	249	444	659	679	725	579	602	528	749	389	670	675	4.85	7.65	6.1	6.1	6.79	6.47	7.78	8.11	5.65	8.23	12.08	13.39	12.53	12.7	12.77	10.57	14.91	8.33	12.65	14.49		6.773		12.442	0.877352	2.54145e-23	9.07362e-22	ATAD1	0.877352
ENSG00000143761	10416	9395	7070	7481	7023	7178	6982	8324	7009	8739	5397	4978	4896	4619	5301	4630	5258	5242	5382	4085	342.43	313.08	274.94	291.88	276.92	294.24	281.39	308.94	299.31	293.2	185.77	178.22	163.33	188.88	206.64	168.44	191.01	199.26	192.1	165.53		297.633		183.918	-0.694472	2.58995e-23	9.22837e-22	ARF1	-0.694472
ENSG00000165997	84	178	277	231	223	214	300	265	211	220	1254	912	708	749	895	597	1386	1296	1365	849	0.71	1.52	2.77	2.31	2.26	2.25	3.1	2.53	2.31	1.9	11.08	8.38	6.06	7.86	8.95	5.57	12.93	12.65	12.51	8.83		2.166		9.482	2.13016	2.63222e-23	9.36033e-22	ARL5B	2.13016
ENSG00000188419	53	111	124	44	125	129	122	126	96	133	439	328	424	302	275	341	449	260	338	390	0.67	1.47	1.73	0.6	1.85	2.01	1.79	1.75	1.5	1.69	5.5	4.19	5.03	4.36	3.8	4.3	5.96	3.68	4.33	5.61		1.506		4.676	1.63455	2.76711e-23	9.82048e-22	CHM	1.63455
ENSG00000107771	325	535	521	512	617	464	767	821	596	778	1964	1865	1730	1266	1526	1290	2169	1096	2059	2035	3.09	5.22	7.2	7.56	7.79	6.68	12.53	11.36	10	9.7	25.85	18.86	19.53	15.47	17.87	13.12	22.58	15.63	23.94	25.15		8.113		19.8	1.28719	2.82467e-23	1.00049e-21	CCSER2	1.28719
ENSG00000169100	8178	5874	3013	3619	4843	4415	3625	5799	4070	6711	2814	2419	2415	2468	2500	2271	2934	1939	2595	2395	341.03	248.29	148.66	179.17	242.25	229.59	185.31	273.04	220.52	285.68	122.9	109.86	102.19	128.05	123.59	104.79	135.26	93.56	117.52	123.1		235.354		116.082	-1.01969	2.91761e-23	1.03059e-21	SLC25A6	-1.01969
ENSG00000184640	12650	9594	6654	7652	10249	7105	7035	11714	8120	12768	6381	5772	5753	5227	5583	5341	6318	4595	5951	6162	286.29	206.19	187.37	222.99	297.76	212.18	215.69	321.01	255.69	322.13	156.11	148.84	137.51	151.23	153.48	142.57	161.83	124.6	149.27	177.13		252.73		150.257	-0.750165	2.92117e-23	1.03059e-21	SEPTIN9	-0.750165
ENSG00000096401	286	471	434	421	367	379	495	417	375	455	902	881	1044	885	826	845	880	828	900	772	2.77	4.63	4.98	4.85	4.27	4.58	5.88	4.56	4.72	4.5	9.16	9.3	10.27	10.68	9.49	9.07	9.43	9.29	9.48	9.23		4.574		9.54	1.06053	3.15735e-23	1.11172e-21	CDC5L	1.06053
ENSG00000151239	199	374	299	342	324	275	448	352	321	363	920	877	899	717	686	640	816	750	772	792	4.01	7.83	7.38	8.21	8.7	8.06	11.8	8.34	8.93	7.82	21.28	21.25	19.72	18.35	18.6	15.25	19.6	18.45	18.11	20.83		8.108		19.144	1.23947	3.22689e-23	1.13398e-21	TWF1	1.23947
ENSG00000162664	110	226	140	162	220	190	209	241	159	234	488	415	501	377	414	362	531	317	491	525	1.05	2.57	2.09	3.06	3.74	3.82	3.97	3.47	3.14	3.71	7.08	7.1	7.52	6.95	7.62	5.39	7.75	6.05	7.97	9.69		3.062		7.312	1.25579	3.29524e-23	1.15573e-21	ZNF326	1.25579
ENSG00000070367	188	362	369	366	329	325	486	405	345	435	958	1117	1232	802	788	944	1125	706	945	1045	1.69	2.82	5.37	5.31	4.89	4.9	7.02	6.16	5.58	5.74	12.68	14.68	14.95	14.17	10.55	14	15.71	10.53	13.4	15.74		4.948		13.641	1.46303	3.31562e-23	1.1606e-21	EXOC5	1.46303
ENSG00000129071	500	642	545	621	444	477	592	483	489	523	1347	1257	1148	908	1171	1153	1173	1023	1146	960	13.12	17.17	17	19.47	14.22	15.58	19.08	14.46	17.04	14.05	37.34	36.09	30.66	29.81	37.09	33.84	34.44	31.39	32.99	31.23		16.119		33.488	1.05488	3.35478e-23	1.17201e-21	MBD4	1.05488
ENSG00000036549	85	201	198	191	201	194	228	228	184	282	600	613	656	519	516	453	591	349	637	672	1.15	2.62	2.43	2.92	3.47	3.45	3.27	2.77	3.16	3.72	7.47	8.48	8.84	8.47	7.98	7.36	8.49	5.17	9.75	11.33		2.896		8.334	1.52495	3.45396e-23	1.20431e-21	ZZZ3	1.52495
ENSG00000155304	127	223	178	202	147	153	205	259	179	240	465	419	506	407	326	391	476	369	461	421	1.95	3.47	3.23	3.68	2.7	2.93	3.85	4.49	3.57	3.76	7.47	7	7.88	7.77	5.93	6.64	8.07	6.55	7.68	7.96		3.363		7.295	1.11716	3.4612e-23	1.20448e-21	HSPA13	1.11716
ENSG00000196365	927	838	457	408	722	497	446	646	459	784	376	320	315	311	247	314	308	215	311	267	21.13	17.83	11.2	10	18.09	12.8	11.25	15.45	12.19	16.87	8.95	8.12	6.79	8.03	6.65	7.11	7.31	5.71	7.46	7.29		14.681		7.342	-0.999705	3.8444e-23	1.33493e-21	LONP1	-0.999705
ENSG00000166432	88	260	191	131	130	152	179	149	155	189	431	639	477	413	454	377	521	322	492	522	1.7	5.06	4.3	3	2.94	3.42	4.1	3.18	3.75	3.7	8.41	13.01	9.07	9.62	10.33	7.63	10.46	6.98	9.9	11.92		3.515		9.733	1.46936	3.85096e-23	1.33493e-21	ZMAT1	1.46936
ENSG00000183258	1190	969	532	711	866	751	618	835	691	1069	524	470	429	416	505	435	441	434	443	482	36.71	30.86	21.62	32.15	32.8	29.42	25.52	33.73	34.1	41.83	16.62	16	13.88	16.97	18.01	14.95	14.82	14.88	14.25	17.83		31.874		15.821	-1.01054	3.86204e-23	1.33618e-21	DDX41	-1.01054
ENSG00000175482	1054	860	504	453	555	539	485	569	510	695	333	287	278	290	346	288	300	250	245	276	73.34	60.39	43.09	35.47	45.19	47.71	42.67	42.67	45.12	47.66	22.62	19.04	17.72	21.14	24.36	19	20.59	18.38	15.92	22.22		48.331		20.099	-1.26583	4.09474e-23	1.41159e-21	POLD4	-1.26583
ENSG00000065809	1847	2404	1891	1835	1749	1923	1801	2327	1818	2685	3920	3477	3736	3378	3875	3038	3431	2573	4375	3295	42.64	55.97	58.9	56.22	54.48	61.16	61.51	75.99	63.16	72.69	100.92	99.05	97.6	108.7	113.44	80.41	97.32	79.37	112.64	103.64		60.272		99.309	0.720437	4.09578e-23	1.41159e-21	FAM107B	0.720437
ENSG00000148481	79	162	80	113	118	102	103	103	96	107	244	288	259	186	231	234	283	184	218	268	2.02	5.02	2.83	4.28	4.46	4.41	3.47	3.31	3.68	3.11	7.78	9.66	8.37	7.61	8.61	8.09	10.75	6.1	7.43	9.1		3.659		8.35	1.19033	4.17741e-23	1.43695e-21	MINDY3	1.19033
ENSG00000110172	201	316	254	254	284	257	288	348	280	352	738	806	778	642	512	548	650	390	561	791	7.43	8.96	11.9	11.2	14.12	13.07	12.42	14.86	16.5	13.29	23.87	26.58	22.75	28.22	20.59	22.83	22.64	16.7	18.6	30.68		12.375		23.346	0.915747	4.19897e-23	1.44159e-21	CHORDC1	0.915747
ENSG00000108262	1045	885	765	816	1081	875	703	1358	911	1398	652	549	548	456	580	595	569	493	641	592	21.58	19.39	16.78	16.76	23.18	22.79	18.33	28.36	24.07	28.3	12.62	11.64	9.42	10.55	11.03	12.11	10.16	11.27	12.03	13.02		21.954		11.385	-0.94735	4.29116e-23	1.47042e-21	GIT1	-0.94735
ENSG00000144224	805	1501	1168	1377	1183	1206	1774	1538	1178	1352	3024	3167	3395	2651	2887	3120	3354	2835	3282	3053	13.7	26.09	26.33	31.51	26.68	29.75	44.1	32.74	30.05	26.28	62.24	69.75	68.65	64.95	64.77	68.43	74.53	66.48	70.51	78.99		28.723		68.93	1.26293	4.36116e-23	1.49155e-21	UBXN4	1.26293
ENSG00000100815	104	220	296	274	268	245	367	368	224	382	1026	1137	947	844	752	824	1024	630	918	1067	0.63	2.08	3.13	4.47	2.61	4.31	6.22	3.4	2.52	3.98	12.46	21.27	9.19	11.46	11.18	10.69	13.8	9.94	13.27	13.57		3.335		12.683	1.92714	4.39579e-23	1.50053e-21	TRIP11	1.92714
ENSG00000169230	3755	2647	2244	2378	2562	2343	2319	2833	2173	3250	1461	1341	1269	1438	1514	1433	1431	1716	1506	1247	187.28	133.46	133.32	141.06	153.66	145.5	142.05	159.43	140.62	165.21	76.89	72.19	64.14	89.51	89.21	78.99	78.13	100.46	81.96	76.75		150.159		80.823	-0.893653	4.432e-23	1.51e-21	PRELID1	-0.893653
ENSG00000142875	511	1139	739	679	788	649	900	1166	621	1036	2434	2333	2515	2127	1614	1917	2251	1164	2143	2410	7.4	16.48	12	11.66	17.1	14.59	15.77	20.66	11.06	14.46	36.46	35.33	36.49	36.4	27.62	29.81	35.4	18.9	33.31	41.02		14.118		33.074	1.22816	4.48458e-23	1.52501e-21	PRKACB	1.22816
ENSG00000152942	209	286	211	205	258	200	261	283	216	290	507	463	449	453	455	381	543	307	543	546	4.37	6.44	5.4	8.2	7.66	5.23	7.03	6.53	5.9	7.53	10.73	10.11	10.26	11.59	11.83	8.82	13.07	7.99	11.85	14.07		6.429		11.032	0.779028	4.8268e-23	1.63827e-21	RAD17	0.779028
ENSG00000131375	295	387	399	417	389	363	576	455	408	590	969	1129	1105	918	753	948	1046	787	1042	1091	7.08	7.03	11.13	9.69	10.06	10.51	16.15	10.93	11.56	12.33	19.48	24.77	22.57	24.82	17.89	19.01	23.29	17.79	21.31	26.13		10.647		21.706	1.02765	5.0238e-23	1.70191e-21	CAPN7	1.02765
ENSG00000104361	108	151	111	156	169	149	163	154	130	202	346	324	349	300	349	268	508	252	362	356	1.48	2.09	1.8	2.54	2.76	2.54	2.73	2.37	2.3	2.83	4.94	4.84	4.86	5.12	5.62	4.07	7.71	3.99	5.38	6.03		2.344		5.256	1.16499	5.19844e-23	1.75774e-21	NIPAL2	1.16499
ENSG00000135404	2971	3243	1824	2583	2432	2159	2094	2960	2093	2392	1544	1316	1381	1204	1316	1617	1434	1501	1402	1297	187.28	204.8	131.15	190.62	181.1	166.21	157.13	211.16	167.58	146.89	105.23	92.98	91.55	97.03	102.69	114.02	103.53	110.36	98.4	102.99		174.392		101.878	-0.775491	5.47506e-23	1.84778e-21	CD63	-0.775491
ENSG00000163946	330	747	755	780	841	699	1006	979	660	1124	2455	2398	2578	2105	1912	2036	2929	1664	2397	2366	3.33	7.24	8.89	9.43	10.29	8.86	12.49	11.27	8.75	11.69	26.46	26.61	26.43	26.61	23.01	23.11	32.78	19.62	26.68	29.58		9.224		26.089	1.49998	5.49604e-23	1.85137e-21	TASOR	1.49998
ENSG00000094975	157	427	377	287	297	243	449	334	301	355	967	911	1078	870	769	823	1133	718	957	965	1.72	4.66	4.79	3.81	3.94	3.25	6.2	4.26	4.2	3.9	10.88	10.67	11.75	11.62	9.79	9.8	13.48	8.94	11.19	12.76		4.073		11.088	1.44484	5.5875e-23	1.87864e-21	SUCO	1.44484
ENSG00000089248	3411	2418	1470	1485	2047	1692	1395	2114	1444	2475	1127	1009	1109	917	1074	942	1137	810	968	971	134.98	94.63	72.78	68.4	98.27	81.63	66.36	92.38	76.28	98.17	47.48	42.26	45.81	44.32	49.33	40.5	49.02	36.14	40.54	47.86		88.388		44.326	-0.995697	5.65082e-23	1.89637e-21	ERP29	-0.995697
ENSG00000129925	2810	2595	2018	2288	1960	1856	2011	2688	2444	2058	1368	1451	1202	1148	1166	1299	1054	1311	1197	1228	68.8	62.8	56.4	66.03	55.9	54.78	58.09	70.96	74.22	48.11	33.61	38.96	28.82	32.8	35.54	35.84	27.5	38.49	31.39	36.98		61.609		33.993	-0.857903	5.76801e-23	1.93207e-21	PGAP6	-0.857903
ENSG00000101473	343	285	185	228	258	210	191	295	259	302	177	150	149	108	113	146	120	139	142	129	18.99	16.42	11.9	15.09	17.12	14.48	13.25	19.46	19.08	16.85	11.66	9.38	8.38	8.18	7.74	9.04	7.42	9.29	8.99	8.71		16.264		8.879	-0.873213	5.79627e-23	1.93791e-21	ACOT8	-0.873213
ENSG00000146247	233	887	972	1013	733	718	1158	978	621	773	3814	3414	4034	2785	2702	3317	3669	2948	3213	2928	1.18	4.56	5.83	6.1	4.46	4.54	7.2	5.6	4.09	4	20.27	18.86	20.77	17.58	16.25	18.62	20.58	17.3	17.7	18.31		4.756		18.624	1.96934	5.8222e-23	1.94294e-21	PHIP	1.96934
ENSG00000007520	761	601	274	330	437	371	292	501	408	536	187	210	207	190	181	202	185	171	195	242	38.65	30.45	16.5	19.72	26.79	23.8	18.18	28.64	27.01	27.53	10.17	11.69	10.49	11.8	10.98	11.27	10.36	10.12	10.58	15.46		25.727		11.292	-1.18798	5.84776e-23	1.94784e-21	TSR3	-1.18798
ENSG00000116918	362	418	365	385	354	374	426	459	370	446	629	709	902	654	636	689	813	596	806	812	8.43	9.73	9.93	10.72	9.75	11.76	12.62	11.91	11.05	10.89	15.14	17.74	21.09	18.68	17.32	18.19	20.99	16.07	20.11	23.75		10.679		18.908	0.82422	6.04052e-23	2.0068e-21	TSNAX	0.82422
ENSG00000104164	303	395	486	525	365	428	582	532	373	543	1192	1163	1321	929	1002	983	1351	1035	1232	1037	4.83	6.4	10.67	12.2	9.57	13.17	16.04	11.97	9.09	11.56	22.96	26.11	25.35	21.84	22.5	20.77	29.68	24.14	26.88	23.65		10.55		24.388	1.20893	6.04721e-23	2.0068e-21	BLOC1S6	1.20893
ENSG00000133243	1274	1356	663	879	1146	997	799	1181	845	1494	607	596	683	501	637	585	693	626	628	650	29.86	32.33	18.81	27.62	34.24	29.5	25.04	31.75	25.93	36.35	15.66	16.02	16.57	14.83	18.23	15.72	18.21	16.82	16.3	19.42		29.143		16.778	-0.796579	6.06317e-23	2.00837e-21	BTBD2	-0.796579
ENSG00000043093	198	473	342	364	280	275	449	386	317	352	966	927	1089	783	790	839	796	831	996	827	2.32	5.03	7.6	7.58	6.41	5.69	10.72	8.15	8.68	6.81	16.86	18.85	19.42	17.96	15.58	15.36	14.76	14.99	16.97	15.08		6.899		16.583	1.26525	6.11269e-23	2.02103e-21	DCUN1D1	1.26525
ENSG00000188738	143	185	271	268	262	254	316	390	246	274	1094	938	867	630	650	700	1439	1264	1049	1012	3.15	4.13	7.09	7.01	6.95	7.03	8.45	9.78	7.01	6.12	24.84	22.26	19.07	17.35	17.05	17.2	35.16	32.46	25.07	27.6		6.672		23.806	1.83513	6.14181e-23	2.02691e-21	FSIP2	1.83513
ENSG00000147905	224	339	199	216	226	223	219	213	173	297	569	524	564	348	455	370	533	390	423	407	5.41	8.26	5.63	5.97	6.39	6.89	6.41	6.03	5.3	7.26	14.2	13.63	13.52	10.4	12.71	9.65	14.28	10.99	11.36	11.9		6.355		12.264	0.948466	6.26121e-23	2.06251e-21	ZCCHC7	0.948466
ENSG00000128513	127	220	148	106	135	84	160	147	124	169	371	312	387	275	320	314	352	208	332	324	2.35	4.58	3.75	2.72	3.49	1.98	3.82	3.18	3.35	3.46	7.32	7.14	8.08	6.62	7.33	7.49	7.75	4.7	7.23	8.1		3.268		7.176	1.13477	6.43614e-23	2.11624e-21	POT1	1.13477
ENSG00000178307	321	378	216	255	258	263	210	285	247	327	130	132	173	154	128	159	103	154	139	136	20.27	24.2	16.14	19.12	19.55	20.72	16.26	20.32	20.27	21.08	8.6	9.08	11.09	12.1	9.58	11.11	7.19	11.25	9.53	10.59		19.793		10.012	-0.98326	6.49291e-23	2.13098e-21	TMEM11	-0.98326
ENSG00000157873	3043	2857	1614	1806	2189	1655	1815	2209	1873	2527	1423	1385	1448	1167	1286	1273	1124	1278	1325	1223	122.41	112.32	89.5	98.64	122.37	95.86	102.52	109.85	111.64	116.42	69.01	64.35	64.29	62.42	67	62.62	59.39	65	67.03	63.91		108.153		64.502	-0.745658	6.55763e-23	2.14829e-21	TNFRSF14	-0.745658
ENSG00000082898	869	1454	1632	1375	1611	1404	1759	1738	1280	1926	3530	3522	3754	3230	3039	3589	4356	2652	3533	3631	11.87	20.31	28.26	24.7	28.35	25.36	32.13	29.04	24.26	29.88	51.65	53.28	55.01	57.18	48.98	55.84	65.51	42.61	52.34	63.69		25.416		54.609	1.1034	6.59895e-23	2.15787e-21	XPO1	1.1034
ENSG00000185477	234	398	586	536	622	528	685	901	481	760	2099	2170	2273	1842	1718	1708	2296	1112	2454	2356	1.02	1.74	2.99	2.79	3.31	2.89	3.66	4.39	2.69	3.51	10.02	10.45	9.94	10.08	9.03	8.58	11.37	5.72	11.75	13.12		2.899		10.006	1.78724	6.95634e-23	2.27058e-21	GPRIN3	1.78724
ENSG00000189042	41	80	55	50	52	56	59	81	68	70	166	176	160	136	143	139	169	91	140	193	0.92	1.82	1.5	1.51	1.5	1.65	1.56	2.36	2.11	1.72	4.5	4.53	3.99	4	3.76	4.01	4.84	2.57	3.68	5.47		1.665		4.135	1.31237	7.30498e-23	2.38004e-21	ZNF567	1.31237
ENSG00000178035	1636	1080	711	753	884	787	690	935	704	1215	575	426	460	463	425	452	514	353	488	480	59.83	40.02	30.79	32.77	38.72	35.92	30.88	38.47	33.37	45.29	22.06	16.91	17.12	21.1	18.39	18.31	20.78	14.91	19.28	21.6		38.606		19.046	-1.01934	7.37449e-23	2.39832e-21	IMPDH2	-1.01934
ENSG00000147601	130	210	139	154	140	141	179	177	156	195	311	351	397	286	255	313	362	237	335	377	2.59	4.14	3.1	3.78	3.32	3.42	4.19	3.74	4.25	3.82	6.39	7.54	7.66	6.93	5.89	7.51	8.08	5.47	7.58	9.25		3.635		7.23	0.99204	7.45894e-23	2.42138e-21	TERF1	0.99204
ENSG00000179950	1816	1587	711	800	1104	830	752	1265	913	1364	609	552	531	528	530	485	539	436	506	539	64.74	58.79	34.24	37.76	50.33	41.17	34.41	54.62	45.05	53.12	23.58	21.9	18.26	23.99	22.69	18.4	22.56	18.42	19.55	23.59		47.423		21.294	-1.15514	7.752e-23	2.51196e-21	PUF60	-1.15514
ENSG00000127884	560	493	286	268	366	345	249	441	308	483	201	197	225	185	200	193	230	166	222	193	26.53	23.68	16.03	15.08	20.8	20.39	14.46	23.59	18.96	23.36	9.97	10.17	10.82	10.91	11.23	10.12	12.05	9.1	11.42	11.27		20.288		10.706	-0.922207	7.79117e-23	2.52008e-21	ECHS1	-0.922207
ENSG00000140386	70	127	97	110	92	75	100	95	118	146	315	263	309	246	239	216	259	142	265	274	0.9	1.7	1.95	2.08	1.57	1.33	1.92	2.21	2.6	2.62	5.46	4.38	5.52	4.52	4.58	3.7	5.41	4.66	5.56	4.93		1.888		4.872	1.36766	7.87678e-23	2.54318e-21	SCAPER	1.36766
ENSG00000166598	1727	3103	1617	2044	2364	1640	2122	2652	1745	2833	5234	4948	4606	4110	4317	3991	5573	2750	4331	4412	38.27	68.99	41.85	56.52	62.44	46.67	56.83	67.03	50.63	64.19	121.69	120.56	103.85	113.23	112.69	97.55	138.32	70.24	105.12	119.22		55.342		110.247	0.994293	7.93607e-23	2.5577e-21	HSP90B1	0.994293
ENSG00000262246	4262	3565	2083	2768	3011	2832	2559	3598	2748	3621	1854	1819	1870	1883	1931	1806	1982	1928	1866	1670	86.83	73.2	53.81	76.53	93.74	78.98	69.11	97.14	80.8	83.25	44.02	48.47	45.16	49.8	57.52	42.3	55.43	53.1	48.46	54.32		79.339		49.858	-0.670205	8.10222e-23	2.60655e-21	CORO7	-0.670205
ENSG00000101181	548	387	424	386	423	362	388	461	406	493	230	212	281	237	236	304	236	224	236	204	14.15	10.28	13.11	12.91	13	12.9	13.31	13.81	13.54	14.72	4.98	6.33	5.9	6.93	6.83	6.95	5.39	5.36	5.31	5.19		13.173		5.917	-1.15465	8.21158e-23	2.63699e-21	MTG2	-1.15465
ENSG00000152409	146	233	210	178	264	177	258	344	176	381	734	669	567	639	472	472	678	464	650	669	0.97	1.57	1.65	1.41	2.11	1.47	2.1	2.58	1.52	2.59	5.11	4.85	3.83	5.29	3.72	3.47	4.99	3.57	4.7	5.49		1.797		4.502	1.32498	8.28559e-23	2.65285e-21	JMY	1.32498
ENSG00000198301	256	356	197	213	265	193	276	311	213	354	521	615	552	521	567	480	603	305	567	600	5.14	7.47	4.89	5.05	6.86	5.67	7.84	7.77	5.81	7.24	11.25	13.78	11.36	13.23	13.64	11.04	13.32	7.3	12.4	15.44		6.374		12.276	0.94557	8.29061e-23	2.65285e-21	SDAD1	0.94557
ENSG00000165669	258	354	232	235	243	220	293	306	214	325	638	511	465	430	469	388	526	459	541	536	11.77	15.37	8.47	12.06	11.54	12.01	12.81	15	9.99	13.74	27.08	21.12	17.81	20.98	19.97	17.19	19.72	19.05	22.35	21.88		12.276		20.715	0.754835	8.36744e-23	2.67265e-21	FAM204A	0.754835
ENSG00000091947	482	364	214	279	313	206	243	268	160	372	107	114	122	134	124	126	120	109	132	130	19.37	15.08	10.17	13.43	15.2	10.35	12.01	12.59	8.56	15.49	4.51	5.09	5.16	6.71	6.13	5.6	5.4	4.97	5.79	6.53		13.225		5.589	-1.24261	8.86517e-23	2.82658e-21	TMEM101	-1.24261
ENSG00000189195	7	21	27	16	34	20	39	37	27	27	102	107	93	93	74	106	106	81	95	107	0.11	0.25	0.48	0.31	0.5	0.26	0.5	0.43	0.4	0.36	1.1	1.54	1.21	1.29	0.91	1.41	1.29	0.97	1.23	1.52		0.36		1.247	1.79239	9.07611e-23	2.88869e-21	BTBD8	1.79239
ENSG00000126107	673	707	433	477	654	506	461	759	584	866	382	414	467	338	377	382	416	301	408	431	13.91	14.66	9.08	10.6	14.22	11.18	10.4	15.62	13.96	16.09	7.91	8.3	8.53	7.84	8.24	7.96	8.54	6.61	8	10.12		12.972		8.205	-0.660826	9.25292e-23	2.93973e-21	HECTD3	-0.660826
ENSG00000068394	518	488	302	319	391	343	328	423	314	523	262	248	242	209	249	267	237	148	221	178	18.9	18.05	13.04	13.82	17.12	15.61	14.67	17.43	14.89	19.48	10.01	9.86	8.96	9.49	10.77	10.78	9.56	6.25	8.76	8.01		16.301		9.245	-0.818215	9.66861e-23	3.06635e-21	GPKOW	-0.818215
ENSG00000198677	156	416	344	345	364	313	440	493	269	433	1121	1017	1117	954	961	875	1110	635	1079	1117	1.64	4.45	4.28	4.34	4.58	4.16	5.61	5.94	3.66	4.66	12.15	11.58	11.87	12.78	12.27	10.19	13.03	8.07	12.39	14.49		4.332		11.882	1.45567	9.95912e-23	3.1529e-21	TTC37	1.45567
ENSG00000113597	72	131	97	102	68	93	112	112	70	110	264	221	233	214	193	213	251	168	273	285	2.41	4.11	3.92	4	2.48	3.47	3.88	4.14	3.14	3.42	8.61	8.26	7.72	8.88	7.66	7.09	9.74	5.9	8.56	10.79		3.497		8.321	1.25064	1.05949e-22	3.34825e-21	TRAPPC13	1.25064
ENSG00000239697	940	798	565	753	707	630	550	940	748	995	512	511	465	401	490	455	521	409	411	509	40.49	34.99	28.82	38.53	36.5	34	28.75	45.74	41.53	43.62	22.99	24	20.32	21.45	25.01	21.76	24.9	20.5	19.26	26.66		37.297		22.685	-0.717321	1.09791e-22	3.46356e-21	TNFSF12	-0.717321
ENSG00000163755	338	407	421	400	439	447	499	539	405	564	905	980	858	747	874	815	1121	720	992	795	6.33	7.21	7.92	6.88	7.85	8.28	9.02	9.69	7.93	9.09	14.41	14.72	12.75	13.85	15.8	12.87	18.65	12.18	15.75	15.72		8.02		14.67	0.871195	1.10252e-22	3.47197e-21	HPS3	0.871195
ENSG00000163291	62	110	84	89	95	76	102	124	99	123	235	212	215	172	202	215	223	145	199	197	1.12	1.88	1.76	1.56	1.89	1.47	1.99	2.49	2.32	2.17	4.18	3.99	3.1	3.41	4.27	3.96	3.74	2.97	3.76	3.84		1.865		3.722	0.996902	1.10597e-22	3.47672e-21	PAQR3	0.996902
ENSG00000185825	3066	2417	1463	1556	1840	1536	1534	2040	1618	2213	1217	994	1108	1034	1065	1052	1089	1047	1128	944	150.49	120.11	83.72	90.52	108.02	93.53	92.4	114.27	104.69	111.36	62.76	51.78	55.93	62.61	62.11	57.49	58.93	59.1	60.38	57.07		106.911		58.816	-0.86213	1.24689e-22	3.90597e-21	BCAP31	-0.86213
ENSG00000182196	2192	1551	834	902	1303	832	771	1380	965	1538	554	518	588	510	621	459	544	427	547	567	135.62	99.22	61.49	65.19	98.7	64.89	59.6	94.38	74.62	93.54	36.38	34.59	35.7	37.73	44.73	31.17	36.16	30.84	35.93	42.89		84.725		36.612	-1.21047	1.25591e-22	3.92735e-21	ARL6IP4	-1.21047
ENSG00000163617	65	89	81	76	58	56	84	57	51	89	174	169	193	134	150	147	216	129	205	208	1.06	1.4	1.56	1.48	1.26	1.15	1.94	1	1.17	1.68	3.15	3	3.23	2.95	2.91	2.79	3.93	3.25	3.89	4.21		1.37		3.331	1.28178	1.26565e-22	3.95089e-21	CCDC191	1.28178
ENSG00000133858	315	650	794	801	748	715	1019	843	662	763	2530	2221	2907	1960	1926	2275	2792	1666	2387	2233	3.49	5.67	8.46	9.49	9.3	8.91	11.36	8.94	8.72	7.39	27.06	22.87	25.8	21.69	19.61	22.1	28.14	18.58	23.52	26.01		8.173		23.538	1.52605	1.29525e-22	4.03627e-21	ZFC3H1	1.52605
ENSG00000149212	405	790	941	655	832	710	1057	660	678	919	2661	2600	2687	2045	1943	2422	2047	1409	2259	2956	2.72	5.07	7.49	4.92	6.65	5.6	8.2	4.87	5.57	6.01	18.01	18.03	17.25	16.86	15.04	16.96	15.1	10.86	16.08	23.55		5.71		16.774	1.55466	1.32744e-22	4.12937e-21	SESN3	1.55466
ENSG00000005436	80	149	82	109	120	90	128	137	95	190	291	313	295	244	251	210	307	172	301	298	2.62	5.1	2.1	3.19	2.8	2.56	3.56	3.86	2.77	5.18	6.66	7.69	5.97	10.64	9.88	4.76	6.88	5.06	7.14	7.02		3.374		7.17	1.08751	1.3883e-22	4.31121e-21	GCFC2	1.08751
ENSG00000071073	576	1069	860	647	985	662	1015	1140	840	1155	2379	2208	2339	1893	1844	1528	2159	1436	1949	2274	14.62	20.16	12.53	13.17	21.2	15.89	19.87	21.14	20.62	20.22	35.19	33.54	28.62	35.73	33.59	23.98	32.93	26.67	34.95	36.48		17.942		32.168	0.842286	1.49305e-22	4.62846e-21	MGAT4A	0.842286
ENSG00000115993	564	588	596	611	716	628	678	638	605	906	1315	1211	1385	991	1053	1002	1322	888	1265	1150	5.4	5.64	6.92	7.6	8.37	7.8	9	6.82	7.63	9.89	14.52	13.16	14.53	11.68	12.13	11.1	14.35	11	14.87	13.9		7.507		13.124	0.805899	1.52367e-22	4.71521e-21	TRAK2	0.805899
ENSG00000131165	2072	1952	1404	1589	1538	1138	1419	1704	1425	1913	979	809	880	815	890	965	1049	1035	744	776	53.08	51.6	42.82	48.08	47.28	36.01	45.11	49.29	46.98	49.65	25.29	21.73	22.89	25.74	26.6	27.58	29.03	30.46	20.5	23.18		46.99		25.3	-0.893216	1.57303e-22	4.85955e-21	CHMP1A	-0.893216
ENSG00000127774	341	292	167	178	250	176	146	254	173	255	112	92	93	94	109	99	69	90	107	116	30.89	26.58	17.78	19.15	27.17	19.93	16.34	25.81	20.27	23.49	10.54	9.09	8.55	10.56	11.68	9.96	7.02	9.5	10.6	13.05		22.741		10.055	-1.17738	1.58089e-22	4.87365e-21	EMC6	-1.17738
ENSG00000135446	619	533	291	330	410	341	275	471	324	617	243	229	229	219	217	197	232	149	205	228	29.49	23.71	15.47	16.23	22.43	18.07	16	25.15	19.35	27.48	13	10.93	10.61	13.25	12.63	8.5	12.92	6.41	10	17.34		21.338		11.559	-0.884408	1.58304e-22	4.87365e-21	CDK4	-0.884408
ENSG00000005175	159	351	308	297	296	291	400	343	250	362	933	842	1154	759	750	584	719	673	890	830	3.2	7.29	7.8	7.94	7.84	8.15	10.92	8.44	7.22	7.97	21.98	20.74	28	21.66	20.44	15.43	18.55	18.48	22.6	23.42		7.677		21.13	1.46068	1.60106e-22	4.92065e-21	RPAP3	1.46068
ENSG00000031823	1196	1278	826	716	913	770	717	965	807	1023	662	629	596	556	580	568	622	521	607	633	31.57	33.87	30.94	29.08	33.58	31.89	28.11	30.52	34.77	34.4	18.12	19.69	18.04	20.06	21.35	20.7	20.44	17.27	20.46	21.91		31.873		19.804	-0.686543	1.70774e-22	5.2395e-21	RANBP3	-0.686543
ENSG00000127580	362	287	183	180	247	210	174	270	203	285	141	131	141	123	122	139	135	120	132	127	6.75	5.43	4.04	3.99	5.53	4.89	3.98	5.69	4.92	5.43	2.76	2.66	2.67	2.86	2.7	2.87	2.78	2.59	2.67	2.92		5.065		2.748	-0.88218	1.72088e-22	5.26177e-21	WDR24	-0.88218
ENSG00000080345	111	341	430	360	427	392	532	481	364	400	1436	1663	2210	1530	1235	1270	1586	1083	1357	1589	0.66	1.61	2.77	2.58	3.06	2.83	3.86	3.11	2.8	2.45	8.89	10.35	13.24	11.05	8.67	8.51	10.49	7.92	8.93	11.51		2.573		9.956	1.95211	1.74881e-22	5.33805e-21	RIF1	1.95211
ENSG00000123815	643	608	492	451	465	459	436	634	505	676	393	388	362	282	400	347	369	322	327	380	18.73	16.56	15.95	14.73	18.68	18.64	15.15	22.1	16.96	26.27	9.74	12.21	9.43	8.6	12.18	9.25	9.92	8.99	8.54	12.12		18.377		10.098	-0.863832	1.77847e-22	5.41933e-21	COQ8B	-0.863832
ENSG00000078177	48	129	125	156	168	145	190	204	121	216	677	525	561	477	468	382	716	350	669	678	0.31	0.83	0.96	1.38	1.58	1.16	1.7	1.55	1.03	1.92	5.76	4.54	3.85	4.06	4	3.3	6.92	2.99	5.7	6.14		1.242		4.726	1.92795	1.79313e-22	5.45473e-21	N4BP2	1.92795
ENSG00000103197	1849	1923	1219	1334	1317	1347	1295	1707	1287	1729	1115	991	1035	915	992	963	989	1054	985	1039	34.68	37.97	20.46	22.12	20.44	21.07	25.65	27.63	23.01	25.93	13.99	12.91	13.44	17.23	15.73	12.48	13.07	14.92	15.08	15.46		25.896		14.431	-0.843558	1.80344e-22	5.47676e-21	TSC2	-0.843558
ENSG00000102893	374	578	495	474	342	482	611	519	410	573	1033	1133	1179	871	975	1000	1238	878	1209	957	5.36	8.47	10.28	10.65	7.29	10.62	13.15	12.31	11.46	10.33	20.22	23.71	19.87	17.76	20.93	18.86	24.33	18.16	24.44	20.67		9.992		20.895	1.06431	1.95116e-22	5.91532e-21	PHKB	1.06431
ENSG00000087301	89	126	86	84	104	93	101	120	93	104	250	223	291	194	226	139	212	241	241	220	1.18	1.7	1.58	1.64	2.22	1.54	1.64	2.02	1.6	1.64	3.69	3.22	4.61	3.45	5.63	2.24	3.31	5.21	3.91	4.34		1.676		3.961	1.24084	1.97646e-22	5.98189e-21	TXNDC16	1.24084
ENSG00000187325	92	138	110	100	131	106	134	101	73	135	302	263	253	210	214	222	329	220	268	356	2.1	3.19	2.96	2.7	3.58	3.01	3.74	2.6	2.16	3.14	7.2	6.52	5.85	5.95	5.78	5.59	8.28	5.8	6.63	9.99		2.918		6.759	1.21183	1.98649e-22	6.00209e-21	TAF9B	1.21183
ENSG00000140471	305	311	239	243	273	232	301	368	211	371	560	561	530	511	487	447	506	403	596	672	4.62	4.67	9.22	9.15	9.22	8.4	10.72	14.57	6.67	12.55	15.9	18	14.84	16.83	13.24	16.1	14.9	11.26	17.39	20.86		8.979		15.932	0.827301	2.00023e-22	6.03342e-21	LINS1	0.827301
ENSG00000011009	1459	1114	698	773	971	751	804	1134	834	1140	627	547	587	553	597	540	615	531	535	526	55.53	42.86	32.67	34.6	44.64	35.48	38.15	49.23	41.62	44.02	26.63	22.64	23.06	27.34	27.94	23	26.62	23.78	23.37	24.96		41.88		24.934	-0.748147	2.0572e-22	6.18439e-21	LYPLA2	-0.748147
ENSG00000234127	1362	1328	951	1057	1358	1244	857	1268	1011	1502	809	841	868	741	831	863	798	658	748	805	27.51	27.53	26.12	29.47	39.06	36.24	24.12	33.08	30.3	36.46	16.95	18.79	18.73	19.73	20.24	21.25	19.59	15.41	16.32	20.3		30.989		18.731	-0.726328	2.06538e-22	6.19434e-21	TRIM26	-0.726328
ENSG00000161618	728	748	463	523	745	580	498	796	555	608	440	340	420	324	387	397	402	257	359	355	15.83	15.52	11.81	13.59	18.66	15.24	12.82	19.12	15.49	12.91	9.32	7.9	8.8	8.75	9.39	9.23	9.93	6.08	8.11	9.33		15.099		8.684	-0.798021	2.06744e-22	6.19434e-21	ALDH16A1	-0.798021
ENSG00000197114	887	682	450	471	553	468	364	776	547	765	349	328	324	300	323	313	269	229	298	294	28.94	23	18.56	18.02	22.72	18.84	14.41	29.73	22.97	26.73	12.11	11.56	10.61	12.49	13.36	11.18	9.58	8.51	10.41	12.02		22.392		11.183	-1.00168	2.10631e-22	6.30025e-21	ZGPAT	-1.00168
ENSG00000213047	46	126	114	132	133	129	186	173	126	180	439	530	608	368	391	473	514	278	435	436	0.7	0.95	1.89	1.25	1.54	1.67	2.17	1.77	2.06	1.91	4.16	5.4	6.3	4.19	4.24	5.44	5.64	2.84	5.2	5.58		1.591		4.899	1.62255	2.12551e-22	6.3365e-21	DENND1B	1.62255
ENSG00000118922	314	705	604	507	730	466	852	962	604	916	2293	2267	2652	1800	1682	1835	2319	1036	2407	2389	1.79	4.06	4.07	3.42	4.98	3.31	5.94	6.18	4.46	5.32	13.66	14.04	15.31	12.74	11.34	11.55	14.58	6.82	14.87	16.75		4.353		13.166	1.59674	2.3429e-22	6.97295e-21	KLF12	1.59674
ENSG00000115825	207	323	350	453	341	318	444	338	303	479	902	960	961	780	796	869	1190	732	949	994	2.05	3.43	4.4	6.92	6.59	6.22	5.76	7.2	4.73	5.24	10.93	11.72	9.83	9.85	9.28	11.5	13.47	9.23	10.71	12.05		5.254		10.857	1.04714	2.38519e-22	7.08703e-21	PRKD3	1.04714
ENSG00000141446	76	285	206	171	190	179	241	238	206	195	606	666	771	529	528	506	579	480	680	654	1.62	6.25	3.24	2.72	3.06	2.99	3.96	3.72	3.59	3.03	8.5	9.85	10.44	8.79	8.49	7.78	8.52	7.55	10.1	10.79		3.418		9.081	1.4097	2.39002e-22	7.0896e-21	ESCO1	1.4097
ENSG00000100304	567	614	379	389	408	445	378	471	506	671	311	341	368	259	305	303	295	245	306	315	12.11	11.12	8.01	8.25	9.24	9.92	8.79	9.5	13.07	13.11	6.43	7.35	6.7	5.76	6.78	8.7	5.83	5.57	6.35	6.94		10.312		6.641	-0.634852	2.57002e-22	7.61091e-21	TTLL12	-0.634852
ENSG00000135905	452	958	814	665	1010	823	1062	979	762	1122	2439	2485	2792	1908	1856	2096	2509	1334	2173	2456	5.33	15.43	9.18	8.22	11.44	10.22	12.51	9.31	9.92	13.09	30.49	28.75	26.17	22.16	19.94	29.53	24.95	16.49	26.61	35.07		10.465		26.016	1.31383	2.60106e-22	7.69012e-21	DOCK10	1.31383
ENSG00000205356	1541	1418	1241	1207	1663	1212	1479	1560	1305	1959	1047	902	1036	808	925	1064	832	951	947	997	14.62	13.82	17.89	19.64	22.68	23.3	21.57	22.32	20.02	29.63	14.27	12.88	13.76	10.51	11.89	13.88	14.31	12.23	11.67	14.16		20.549		12.956	-0.665448	2.642e-22	7.79825e-21	TECPR1	-0.665448
ENSG00000110330	612	1078	767	936	702	726	1001	785	790	884	1894	1890	1943	1555	1565	1689	1735	1484	1800	1715	12.76	25.21	16.54	22.65	15.38	17.26	23.23	20.1	22.51	17.72	33.86	35.09	34.84	36.79	31.94	33.38	36.7	31.36	36.43	39.25		19.336		34.964	0.854581	2.69449e-22	7.9401e-21	BIRC2	0.854581
ENSG00000068796	471	986	948	879	889	836	1310	1153	736	1207	2779	3297	3361	2594	2469	2021	2641	1865	3509	2305	5.7	11.34	15.89	15.95	16.22	14.73	23.44	18.48	13.2	18.79	37.71	47.62	44.73	51.05	35.35	29.71	38.33	28.81	51.03	38.66		15.374		40.3	1.39029	2.70312e-22	7.95242e-21	KIF2A	1.39029
ENSG00000138385	409	692	254	329	405	362	384	436	303	519	899	935	1004	776	827	745	1061	574	960	1042	14.87	25.66	11.07	14.08	17.56	16.48	17.06	17.98	14.23	19.2	34.34	36.92	37.07	35.31	35.46	30.17	42.66	24.29	38.63	46.72		16.819		36.157	1.10418	2.78858e-22	8.19038e-21	SSB	1.10418
ENSG00000163535	4	25	17	29	18	18	23	26	29	34	107	128	124	82	69	86	125	53	82	97	0.05	0.34	0.27	0.47	0.29	0.3	0.38	0.66	0.51	0.47	1.65	1.99	1.7	1.71	1.11	1.53	1.96	1.02	1.58	2.18		0.374		1.643	2.13522	2.82306e-22	8.27806e-21	SGO2	2.13522
ENSG00000170619	413	246	220	252	306	256	253	352	246	395	174	174	168	160	169	163	182	158	152	152	18.22	10.79	11.46	13.2	15.83	14.32	13.62	17.7	13.87	17.41	7.92	8.38	7.55	8.83	8.84	7.99	8.43	8.08	7.38	8.22		14.642		8.162	-0.843118	2.89493e-22	8.47324e-21	COMMD5	-0.843118
ENSG00000163660	2581	3095	2550	2346	2471	2255	3581	2685	2332	2335	7884	6535	4919	5440	6031	5830	6336	7817	7123	6109	72.59	84.74	83.17	81.83	83.41	80.61	124.79	92.38	86.98	67.52	236.88	203.75	138.94	192.61	199.31	178.65	192.33	249.48	215.36	211.99		85.802		201.93	1.23477	2.8991e-22	8.47324e-21	CCNL1	1.23477
ENSG00000145022	745	721	409	573	617	431	488	770	439	761	379	374	392	333	330	367	396	323	372	333	21.01	20.61	13.64	19.18	20.87	15.15	16.87	24.51	16.08	21.9	11.19	11.48	11.22	11.68	11.03	11.45	12.34	10.54	11.39	11.57		18.982		11.389	-0.736991	3.03605e-22	8.85902e-21	TCTA	-0.736991
ENSG00000168566	148	187	215	190	178	146	200	218	173	203	391	437	391	328	354	318	392	318	412	431	2.15	3.2	4.02	4.69	3.5	3.43	3.55	4.27	4.22	4.28	6.97	8.13	6.65	7.85	7.13	6.04	8.42	6.98	7.51	9.28		3.731		7.496	1.00656	3.08332e-22	8.98231e-21	SNRNP48	1.00656
ENSG00000138246	223	589	550	645	487	641	722	634	470	634	1638	1615	1900	1556	1443	1907	1929	1634	1895	1756	1.74	4.66	5.08	6.17	4.56	6.24	6.95	5.59	4.77	5.05	13.41	14.38	15.05	15.12	13.51	16.74	16.65	14.98	16.07	16.9		5.081		15.281	1.58855	3.10476e-22	9.03005e-21	DNAJC13	1.58855
ENSG00000116863	646	591	327	376	388	384	325	366	331	436	228	169	278	195	182	177	154	185	166	168	23.68	21.95	14.18	16.36	17.06	17.55	14.6	15.15	15.76	16.31	8.75	6.75	10.34	8.89	7.91	7.18	6.24	7.84	6.61	7.59		17.26		7.81	-1.14404	3.18959e-22	9.26173e-21	ADPRS	-1.14404
ENSG00000163631	358	178	212	297	0	257	422	404	286	0	0	2	1	1	1	0	0	0	0	1	14.37	6.88	10.98	12.53	0	11.41	20.88	15.77	12.81	0	0	0.22	0.04	0.05	0.05	0	0	0	0	0.05		10.563		0.041	-8.00918	3.24805e-22	9.40818e-21	ALB	-8.00918
ENSG00000163159	610	562	408	412	458	440	375	552	426	573	380	323	360	265	295	312	342	263	324	383	24.9	23.6	22.88	23.41	26.19	24.87	21.52	29.47	27.87	29.89	16.03	14.38	16.79	14.13	15.93	14.6	18.34	12.9	16.47	19.07		25.46		15.864	-0.682476	3.25055e-22	9.40818e-21	VPS72	-0.682476
ENSG00000173208	50	89	92	38	94	40	89	85	70	77	274	266	342	197	198	196	223	132	270	269	0.48	0.87	1.05	0.43	1.08	0.48	1.05	0.92	0.87	0.76	2.76	2.79	3.34	2.36	2.26	2.09	2.37	1.47	2.82	3.19		0.799		2.545	1.6714	3.26529e-22	9.43559e-21	ABCD2	1.6714
ENSG00000164603	180	231	277	276	187	240	283	238	231	276	666	585	636	531	581	468	672	739	717	564	2.76	3.6	5.03	5.03	3.98	5.64	5.33	4.5	4.61	4.33	10.8	10.52	9.91	10.15	11.87	8.94	11.41	13.96	13.71	11.46		4.481		11.273	1.33098	3.51569e-22	1.01428e-20	BMT2	1.33098
ENSG00000178691	304	557	556	537	522	441	640	643	513	648	1316	1306	1414	1103	1037	1057	1326	1001	1414	1266	4.16	7.67	9.04	8.84	8.55	7.48	10.75	9.89	9.27	9.06	18.95	19.46	19.84	19.02	17	16.2	20.06	15.84	20.8	21.43		8.471		18.86	1.15473	3.53978e-22	1.01958e-20	SUZ12	1.15473
ENSG00000163743	206	334	237	290	230	206	305	335	254	297	734	750	561	671	527	568	502	487	792	633	8.54	14.02	10.07	10.55	8.99	7.88	11.34	9.24	11.05	10.73	19.14	18.69	14.39	22.3	16.61	15.58	17.61	14.31	18.89	19.8		10.241		17.732	0.791999	3.71091e-22	1.06715e-20	RCHY1	0.791999
ENSG00000166266	102	263	193	212	218	202	225	251	170	244	510	564	719	498	397	460	627	422	502	611	1	2.65	2.93	2.98	3	2.5	3.14	4.84	2.17	2.78	6.52	7.38	7.64	6.62	4.89	6.64	7.92	5.67	7.43	7.62		2.799		6.833	1.28761	3.73159e-22	1.07138e-20	CUL5	1.28761
ENSG00000150093	3124	4031	2904	2958	3418	3497	4075	5271	2685	4318	7301	8442	8234	7719	8459	6018	9793	5244	9561	6975	50.48	65.92	55.36	56.51	65.96	70.92	80.49	95.68	56.02	70.91	122.84	147.84	134.46	154.57	161.28	107.16	173.55	97.52	166.7	138.27		66.825		140.419	1.07128	3.84347e-22	1.10173e-20	ITGB1	1.07128
ENSG00000120798	144	187	147	139	172	119	228	182	129	227	393	435	423	349	356	308	410	223	383	448	5.2	4.63	6.64	4.55	6.34	4.09	8.93	7.61	4.37	6.51	12.45	15.32	12.23	13.81	15.43	11.77	14.58	8.8	14.58	19.57		5.887		13.854	1.2347	3.90677e-22	1.11809e-20	NR2C1	1.2347
ENSG00000135317	525	706	473	538	506	476	661	667	462	763	1038	1001	1088	798	905	1020	1112	813	1003	936	14.91	19.35	13.08	14.88	13.62	14.6	17.71	16.87	13.2	17.3	27.24	23.08	23.44	22.12	26	25.49	26.45	20.14	23.14	23.72		15.552		24.082	0.630855	4.09118e-22	1.16899e-20	SNX14	0.630855
ENSG00000116786	2323	1889	1552	1819	1742	1431	1545	1760	1725	2082	1221	1024	1095	875	1240	1070	1337	1063	1129	918	35.33	29.08	27.28	32.03	31.38	26.45	28.12	29.66	33.69	31.51	19.03	16.62	16.78	16.3	22.07	17.65	21.97	18.26	18.18	17.09		30.453		18.395	-0.727271	4.39532e-22	1.25389e-20	PLEKHM2	-0.727271
ENSG00000126432	1962	1536	796	1330	1241	932	1223	1399	1056	1418	641	600	622	608	628	653	566	733	631	549	139.16	112.6	66.76	112.58	106.08	84.27	106.92	113.19	99.46	103.36	47.51	46.41	44.71	53.62	52.74	51.84	44.57	60.69	48.76	48.27		104.438		49.912	-1.06519	4.60823e-22	1.31254e-20	PRDX5	-1.06519
ENSG00000135945	348	361	353	340	378	299	455	398	334	465	683	738	647	640	639	619	719	562	712	806	4.45	6.24	5.68	5.83	7.1	5.82	9.02	7.07	5.57	8.4	10.43	11.19	9.15	11.33	11.3	9.67	11.09	10.03	11.26	13.03		6.518		10.848	0.734928	4.61913e-22	1.31355e-20	REV1	0.734928
ENSG00000105298	593	488	339	344	519	379	377	587	417	680	300	269	290	253	309	276	331	214	296	295	11.92	9.12	7.31	7.25	11.22	10.22	8.68	12.53	10.86	13.63	6.74	5.37	5.88	6.08	7.41	6.39	8.27	5.73	6.5	7.46		10.274		6.583	-0.642181	4.66322e-22	1.32398e-20	CACTIN	-0.642181
ENSG00000108848	1233	2357	1620	1476	1711	1332	1875	1800	1382	1991	3772	3936	4753	3887	3385	3238	3969	2099	3455	3890	25.73	46.03	40.62	42.25	53.73	38.75	55.31	47.9	37.19	47.76	84.34	87.12	104.75	106.45	77.64	74.13	87.27	54.02	80.35	101.8		43.527		85.787	0.978848	4.74984e-22	1.34644e-20	LUC7L3	0.978848
ENSG00000099341	1446	1279	692	820	991	809	751	1167	842	1318	645	594	597	561	600	562	732	459	608	591	81.11	72.54	49.22	55.83	68.67	57.89	56.14	76.38	66.34	78.99	35.26	35.46	30.81	36.96	38.46	34.91	41.31	27.36	33.88	40.28		66.311		35.469	-0.90269	4.90395e-22	1.38793e-20	PSMD8	-0.90269
ENSG00000275052	676	1469	1194	1125	1070	964	1497	1206	1023	1361	2801	2864	3309	2354	2289	2578	2776	2264	2668	2610	8.09	17.85	17.54	16.83	16.06	14.91	22.51	17.05	16.73	17.45	37.4	39.34	42.12	37.27	34.67	36.11	38.53	33.74	37.02	39.97		16.502		37.617	1.18874	4.93623e-22	1.39486e-20	PPP4R3B	1.18874
ENSG00000138398	354	861	664	706	618	499	763	702	590	774	1644	1870	1853	1281	1485	1646	1608	1133	1718	1541	7.34	16.83	16.34	17.92	17.18	12.8	21.5	16.78	16.06	15.23	34.41	39.4	37.7	31.15	36.1	33.9	36.04	25.83	36.83	36.72		15.798		34.808	1.13968	4.99106e-22	1.40812e-20	PPIG	1.13968
ENSG00000004700	235	547	380	480	420	351	549	532	376	593	1169	1098	1274	993	1092	1118	1302	685	1163	1110	4.26	10.36	10.1	13.07	12.19	10.09	16.24	14.11	11.98	14.52	27.02	28.04	31.11	28.57	27.63	28.81	31.83	16.72	29.12	28.28		11.692		27.713	1.24504	5.02997e-22	1.41687e-20	RECQL	1.24504
ENSG00000198925	1081	1170	744	1032	972	814	904	1083	892	1069	664	633	718	605	692	623	635	657	615	695	21.48	25.88	18.29	29.49	29.45	25.75	23.91	25.61	27.69	24.17	19.79	13.29	15.29	17.73	15.78	14.7	15.02	18.37	13.36	15.42		25.172		15.875	-0.665063	5.0416e-22	1.41791e-20	ATG9A	-0.665063
ENSG00000248098	991	755	367	504	594	469	433	597	534	734	331	353	274	219	263	254	320	261	314	307	34.51	26.58	15.08	21	24.73	20.31	18.43	23.42	24.1	26.18	12.22	13.35	9.64	9.45	10.84	9.77	12.3	10.49	11.84	13.42		23.434		11.332	-1.0482	5.08023e-22	1.42653e-20	BCKDHA	-1.0482
ENSG00000196230	4898	4574	2990	3724	4586	3120	3376	4937	4067	5615	3112	2546	3211	2799	2495	2352	2633	1751	2571	2674	117.82	111.54	85.08	106.31	132.26	93.58	99.51	134.08	127.07	137.86	78.38	66.67	78.36	83.76	71.16	62.56	69.96	48.68	67.13	79.28		114.511		70.594	-0.697869	5.12569e-22	1.43704e-20	TUBB	-0.697869
ENSG00000196912	37	74	90	91	111	106	127	154	114	191	314	442	465	428	322	369	443	263	424	438	0.87	1.7	2.54	1.83	3.78	2.22	4.49	3.58	2.58	3.16	5.92	7.73	8.33	9.88	5.82	8.62	8.63	4.65	11.42	11.14		2.675		8.214	1.61855	5.16234e-22	1.44505e-20	ANKRD36B	1.61855
ENSG00000081014	101	193	170	160	190	163	201	213	183	257	495	578	448	416	381	314	487	336	436	410	0.91	1.77	1.95	1.7	2.07	1.86	2.25	2.21	2.22	2.42	4.65	5.89	4.26	4.78	4.08	3.18	4.94	3.68	4.42	4.76		1.936		4.464	1.20526	5.35527e-22	1.49671e-20	AP4E1	1.20526
ENSG00000130475	2480	2070	1676	1627	1506	1437	1635	1502	1725	1792	1066	1037	957	938	1006	943	1026	1042	873	892	57.83	48.63	59.84	60.89	53.78	47.76	61.92	50.15	65.62	57.19	34.94	31.37	33.35	34.59	27.82	31.38	30.91	31.35	31.12	27.58		56.361		31.441	-0.84205	5.49718e-22	1.53225e-20	FCHO1	-0.84205
ENSG00000164654	187	286	203	191	181	195	203	188	165	255	406	419	405	356	408	407	454	250	415	388	3.67	5.42	6.11	6.43	6.15	5.46	7.84	5.71	5.78	6.97	9.56	9.52	10.07	9.64	10.62	10.43	11.35	7.72	9.77	9.81		5.954		9.849	0.726118	5.49955e-22	1.53225e-20	MIOS	0.726118
ENSG00000111300	146	220	172	131	181	170	199	193	175	262	414	391	430	333	360	383	467	234	340	457	1.61	2.39	2.41	1.86	2.51	2.55	3.04	4.61	2.5	3.7	7.02	5.85	6.04	6.89	5.75	4.94	9.12	5.62	5.97	6.33		2.718		6.353	1.22489	5.53322e-22	1.53923e-20	NAA25	1.22489
ENSG00000164151	217	464	465	479	480	427	664	609	459	586	1418	1535	1498	1318	1094	1320	1440	960	1441	1463	1.66	3.59	4.2	4.34	4.39	4.06	6.21	5.25	4.55	4.56	11.33	12.76	11.6	12.51	9.9	11.14	12.15	8.48	11.94	13.76		4.281		11.557	1.43275	5.56685e-22	1.54619e-20	ICE1	1.43275
ENSG00000138107	2210	2220	1599	1785	1703	1598	1550	1872	1674	2101	1338	1184	1348	1109	1189	1412	1119	1177	1246	1084	47.25	48.11	40.45	45.32	43.98	42.61	40.63	45.19	46.5	45.86	29.97	27.57	29.25	29.51	30.14	33.41	26.45	29.12	28.93	28.57		44.59		29.292	-0.606213	5.65968e-22	1.56953e-20	ACTR1A	-0.606213
ENSG00000166333	2432	2624	1772	1984	1745	1735	1940	2057	1716	2554	1481	1533	1571	1175	1329	1231	1308	1339	1393	1042	85.9	94.58	73.83	82.96	73.83	76.13	83.92	82.14	78.53	91.89	54.68	58.13	56.32	51.76	55.63	48.01	50.73	54	53.21	45.22		82.371		52.769	-0.642446	5.73747e-22	1.58806e-20	ILK	-0.642446
ENSG00000090432	546	467	380	371	412	345	289	435	427	488	251	250	255	224	256	241	207	250	216	199	13.61	11.8	11.2	10.98	12.32	10.72	8.83	12.24	13.83	12.41	6.55	6.78	6.45	6.95	7.56	6.65	5.7	7.21	5.85	6.11		11.794		6.581	-0.841674	5.87978e-22	1.62302e-20	MUL1	-0.841674
ENSG00000104219	311	410	309	371	393	306	374	425	425	520	726	708	718	594	624	604	690	540	766	693	3.18	4.24	4.83	5.39	8.32	7.36	4.68	6.85	5.64	5.42	10.48	8.53	13.75	13.47	7.56	7.28	12.6	9.3	8.5	9.81		5.591		10.128	0.857171	5.95622e-22	1.64158e-20	ZDHHC2	0.857171
ENSG00000164031	176	532	524	453	388	385	622	581	400	578	1497	1579	1775	1227	1275	1296	1477	1026	1565	1440	1.84	5.99	20.24	17.35	17.26	11.1	19.5	16.79	7.1	11.35	27.65	29.77	29.74	30.55	18.52	24.41	36.2	19.46	26.17	33.78		12.852		27.625	1.10398	6.07608e-22	1.67204e-20	DNAJB14	1.10398
ENSG00000099991	3486	3829	2047	1890	2261	2161	2073	2905	2107	3144	1684	1522	1631	1369	1236	1154	1275	1485	1395	1543	62.77	71.7	42.23	37.95	45.03	46.91	42.58	57.68	46.6	53.18	30.39	27.58	28.3	28.57	24.38	21.73	21.91	31.19	25.73	32.99		50.663		27.277	-0.893248	6.61255e-22	1.81409e-20	CABIN1	-0.893248
ENSG00000153187	5579	7208	6108	5950	5458	5382	6494	6687	5310	7688	11442	10081	10238	9017	9239	9114	11919	9867	10800	10022	116.87	150.18	144.75	145.71	133.9	133.64	160.41	150.53	142.26	157.02	226.3	206.1	189.79	208.59	215.84	197.01	239.44	222.08	224.98	230.57		143.527		216.07	0.590177	6.86678e-22	1.88095e-20	HNRNPU	0.590177
ENSG00000099910	713	475	358	357	423	325	398	471	399	524	257	246	272	270	227	214	278	169	204	229	18.27	13.42	14.54	14.71	18.86	13.79	18.21	16.4	18.12	18.65	10.09	11.65	10.71	11.11	8.01	9.37	12.13	6.99	8.24	9.46		16.497		9.776	-0.754888	7.24667e-22	1.98197e-20	KLHL22	-0.754888
ENSG00000106524	115	162	112	91	114	82	102	129	105	132	248	257	220	194	255	199	302	163	234	273	2.8	3.99	3.49	2.79	3.53	2.49	3.15	3.77	3.84	3.41	6.31	6.89	5.87	6.19	7.34	5.57	8.38	4.58	6.59	8.63		3.326		6.635	0.996308	7.37516e-22	2.01404e-20	ANKMY2	0.996308
ENSG00000126934	2837	2682	1510	1674	1907	1619	1402	2085	1648	2217	1207	998	1060	825	1070	1136	1071	1141	1100	872	99.4	95.25	62.6	69.63	80.26	70.74	60.22	82.48	75.02	79.29	46.29	38.08	37.69	35.96	45.84	45.28	41.48	46.25	41.85	37.66		77.489		41.638	-0.896091	7.57384e-22	2.06514e-20	MAP2K2	-0.896091
ENSG00000130811	5118	3624	1766	1919	2601	2193	1801	2914	2078	3441	1454	1150	1146	1113	1326	1065	1308	840	1180	1217	284.59	202.94	115.85	126.57	174.95	151.77	122.82	182	152.06	196.48	85.05	69.6	65.2	77.18	87.72	65.91	81	54.36	71.05	84.75		171.003		74.182	-1.20488	7.70125e-22	2.09594e-20	EIF3G	-1.20488
ENSG00000108788	2118	2033	1491	1503	1588	1474	1302	1433	1416	1764	1057	1051	1248	881	852	945	893	992	1019	1049	54.24	52.69	45.35	46.09	49.86	47.11	41.31	42.21	47.06	46.92	28.5	30.01	32.47	28.06	26.08	26.91	25.33	30.33	28.73	33.36		47.284		28.978	-0.706394	7.71021e-22	2.09594e-20	MLX	-0.706394
ENSG00000197969	97	308	382	375	382	331	531	749	417	527	1982	2458	2148	1770	1409	1548	2069	1069	1973	2015	0.46	1.51	2.29	2.29	2.47	2.2	3.25	4.43	2.74	2.91	10.88	14.43	11.33	11.63	8.7	10.36	11.86	6.89	11.76	12.59		2.455		11.043	2.16934	7.9805e-22	2.16612e-20	VPS13A	2.16934
ENSG00000234545	142	215	140	160	139	116	162	183	120	199	335	363	394	267	312	249	376	209	327	364	4.01	6.04	5.19	5.38	4.56	4.26	5.66	6.35	4.42	5.77	11.42	12.38	12.04	10.25	10.91	8.11	13.37	7.7	11.01	13.29		5.164		11.048	1.09722	8.08592e-22	2.19141e-20	FAM133B	1.09722
ENSG00000130592	26241	25813	15272	19037	16477	13821	12236	19056	16617	18462	8703	8246	8771	8250	9612	9840	8155	9822	8773	6881	1001.94	999.33	689.83	863.54	754.65	657.99	572.68	822.1	824.95	720.12	347.75	343.13	339.89	391.75	435.12	415.8	344.2	433.27	363.63	323.89		790.713		373.843	-1.08072	8.15024e-22	2.20233e-20	LSP1	-1.08072
ENSG00000182463	57	26	23	39	50	26	74	33	44	80	253	161	207	239	135	188	189	138	139	301	1.29	0.44	0.36	0.56	0.69	0.49	0.77	0.28	0.63	1.14	2.98	2.13	2	2.48	1.87	2.97	1.74	1.45	1.15	2.98		0.665		2.175	1.70959	8.15083e-22	2.20233e-20	TSHZ2	1.70959
ENSG00000103502	2224	1966	1220	1359	1371	1184	1296	1691	1388	1634	986	911	975	912	937	818	830	899	799	832	82.3	73.26	51.64	57.82	59.18	53.49	57.88	67.67	64.2	59.47	36.91	36.04	35.44	41.65	40.02	32.35	33.01	38.14	30.85	36.96		62.691		36.137	-0.794782	8.43434e-22	2.27549e-20	CDIPT	-0.794782
ENSG00000116752	123	238	104	126	142	101	120	159	148	181	368	343	321	236	320	257	316	239	308	313	5.84	11.45	5.84	7.1	8.08	5.98	6.98	8.52	9.13	8.77	18.29	17.73	15.46	13.94	18	13.5	16.58	13.12	15.87	18.31		7.769		16.08	1.04947	8.46614e-22	2.28063e-20	BCAS2	1.04947
ENSG00000143033	189	284	215	257	296	174	302	319	214	316	584	562	669	509	449	528	559	395	488	584	3.01	4.53	4.4	5.2	6.1	3.59	6.01	5.92	5.52	5.47	10.21	10.79	11.15	10.14	9.94	9.21	9.9	7.85	8.78	12.09		4.975		10.006	1.0081	8.76586e-22	2.35782e-20	MTF2	1.0081
ENSG00000174738	257	313	277	278	455	303	411	472	345	490	891	996	1075	830	638	694	944	559	990	987	2.99	3.67	3.79	4.01	6.61	4.47	6.49	6.46	5.48	6.34	11.09	13.04	12.89	12.54	8.91	9.57	12.54	8.1	13.28	14.8		5.031		11.676	1.21463	8.8465e-22	2.37594e-20	NR1D2	1.21463
ENSG00000185049	497	510	318	303	440	352	337	475	394	556	267	281	297	234	267	264	247	194	270	324	14.16	14.37	11.01	10.11	15.48	12.22	11.37	15.37	14.78	15.96	7.7	8.58	8.58	8.89	9.85	8.21	7.49	6.48	8.23	10.96		13.483		8.497	-0.666116	9.1903e-22	2.46457e-20	NELFA	-0.666116
ENSG00000112561	2369	2038	1573	1598	1612	1665	1234	1508	1482	1544	929	823	874	695	765	939	779	996	822	715	61.85	53.68	48.23	48.9	49.91	53.5	38.75	44	49.46	40.66	25.36	23.31	22.64	22.88	23.61	27.05	22.86	29.65	23.28	22.84		48.894		24.348	-1.00585	9.40386e-22	2.51807e-20	TFEB	-1.00585
ENSG00000116668	49	87	85	102	56	65	109	93	51	93	212	227	279	173	202	202	278	226	241	210	0.77	1.39	1.59	1.98	1.06	1.28	2.11	1.66	1.04	1.5	3.52	3.9	5.43	3.61	3.78	3.52	5.17	4.37	4.43	4.64		1.438		4.237	1.55898	9.85114e-22	2.63389e-20	SWT1	1.55898
ENSG00000107951	117	127	96	91	134	101	115	159	124	172	250	224	282	213	204	215	293	170	260	268	1.93	1.58	1.79	2.16	4.09	2.08	2.99	3.48	3.37	2.37	5.35	6.35	6.99	4.78	6.01	4.19	6.37	4.06	5.32	5.66		2.584		5.508	1.09192	9.8782e-22	2.63718e-20	MTPAP	1.09192
ENSG00000109618	93	168	143	170	144	130	177	185	172	215	408	415	449	374	335	306	402	237	406	421	1.27	1.87	1.89	2.41	2.18	1.78	2.51	3.21	3.04	3.02	5.2	5.58	5.54	5.48	4.93	4.39	5.3	3.02	4.85	6.6		2.318		5.089	1.1345	9.92199e-22	2.64493e-20	SEPSECS	1.1345
ENSG00000177888	25	79	105	106	85	68	121	142	77	113	393	393	400	302	310	266	487	259	355	378	0.18	0.56	0.97	1.05	0.75	0.6	1.08	1.23	0.7	0.91	3.6	3.39	3.2	2.93	2.64	2.65	4.24	2.61	3.34	3.85		0.803		3.245	2.01475	1.00631e-21	2.67855e-20	ZBTB41	2.01475
ENSG00000137500	216	310	166	182	193	226	199	208	183	268	497	396	494	372	377	399	405	273	424	372	10.5	13.29	9.53	11.88	10.45	10.66	11.65	10.75	11.56	12.67	19.66	20.29	20.22	18.86	20.42	19.92	18.7	11.6	19.31	20.38		11.294		18.936	0.745575	1.01194e-21	2.68952e-20	CCDC90B	0.745575
ENSG00000162191	2938	2210	1186	1329	1681	1324	1235	1876	1444	2103	1083	885	926	763	863	958	904	673	842	852	161.74	122.87	76.31	87.69	110.23	89.54	82.36	116.96	105.02	117.49	63.18	53.11	52.42	53.13	56	58.81	55.08	43.08	49.82	57.74		107.021		54.237	-0.980545	1.02297e-21	2.71079e-20	UBXN1	-0.980545
ENSG00000163507	10	21	13	13	16	15	26	20	9	24	66	69	88	49	47	57	81	35	64	52	0.42	0.46	0.28	0.47	0.56	0.41	0.66	0.49	0.26	0.53	1.43	1.5	1.85	1.32	1.18	1.36	1.89	0.88	1.51	1.39		0.454		1.431	1.65626	1.06783e-21	2.82548e-20	CIP2A	1.65626
ENSG00000055044	286	453	258	242	321	208	303	325	235	407	687	610	641	559	597	535	651	367	648	694	9.14	14.83	11.36	10.42	13.03	9.48	12.02	12.85	11.38	15.58	28.8	23.79	22.2	24.63	26.25	20.99	26.74	14.47	25.5	32.8		12.009		24.617	1.03554	1.07138e-21	2.83068e-20	NOP58	1.03554
ENSG00000023516	134	411	512	427	427	362	528	538	427	585	1510	1708	1731	1417	1203	1285	1935	971	1747	1626	0.82	2.54	3.7	3.09	3.13	2.75	3.95	3.71	3.39	3.64	9.65	11.35	10.72	10.76	8.7	8.68	13.05	6.86	11.58	12.23		3.072		10.358	1.7535	1.07503e-21	2.83613e-20	AKAP11	1.7535
ENSG00000138750	144	247	139	121	148	150	178	181	142	201	351	360	402	310	282	338	364	216	308	375	4.18	6.75	4.76	3.86	4.95	5.07	5.87	6.03	5.01	5.56	10.73	11.76	11.9	10.82	9.22	10.09	11.02	6.81	9.12	12.46		5.204		10.393	0.997919	1.09561e-21	2.88618e-20	NUP54	0.997919
ENSG00000165916	1125	887	435	541	686	553	428	785	552	912	330	297	334	318	349	343	388	221	300	317	51.02	40.65	24.16	30.8	37.32	31.39	23.18	41.66	32.36	47.21	16.85	14.15	15.61	18.78	20.06	19.61	18.83	10.91	15.43	18.31		35.975		16.854	-1.0939	1.19957e-21	3.1554e-20	PSMC3	-1.0939
ENSG00000104205	136	261	177	198	148	190	194	219	179	286	424	414	480	348	352	404	523	358	504	546	2.4	3.91	3.1	4.42	2.64	3.47	3.54	3.67	3.43	6.14	6.92	6.73	7.47	9.88	6.22	6.85	8.52	6.11	8.99	10.78		3.672		7.847	1.09558	1.25773e-21	3.30353e-20	SGK3	1.09558
ENSG00000116171	477	622	328	457	541	448	597	739	467	734	1086	1200	1138	985	945	917	1337	866	1483	1191	21.51	29.83	16.95	26.19	29.71	26.25	30.19	37.34	26.52	34.15	48.01	60.14	54.22	56.3	50.6	47.61	61.3	43.57	60.87	66.23		27.864		54.885	0.97801	1.2855e-21	3.37151e-20	SCP2	0.97801
ENSG00000115524	5824	8130	9222	8037	6893	6682	10295	7286	6560	8195	19690	18827	18653	15905	17889	17609	16530	15225	19368	15844	131.42	188.27	205.32	188.98	155.91	157.57	240.89	158.77	157.94	168.44	349.95	352.99	312.87	338.36	366.96	320.33	289.73	288.62	333.64	320.27		175.351		327.372	0.900685	1.29625e-21	3.39472e-20	SF3B1	0.900685
ENSG00000080298	77	135	164	174	125	166	175	142	122	155	421	389	443	326	365	375	464	317	437	343	1.25	0.99	1.83	2.61	1.67	2.12	2.2	1.33	1.34	1.43	3.95	4.01	4.03	3.75	4.38	3.52	5.15	4.75	4.55	4.32		1.677		4.241	1.33852	1.29962e-21	3.39859e-20	RFX3	1.33852
ENSG00000014216	3791	3813	2185	3089	2845	2379	2609	3333	2623	3422	1726	1982	2078	1691	1858	2037	1876	1860	1728	1533	78.38	80.28	55.97	78.81	73.38	65.59	68.52	81.81	74.12	76.67	37.61	45.91	43.54	46.27	47.04	49.02	43.15	45.87	41.8	41		73.353		44.121	-0.73339	1.33622e-21	3.4892e-20	CAPN1	-0.73339
ENSG00000146463	168	321	237	264	309	268	364	346	275	367	684	782	747	644	539	669	763	467	646	823	1.57	3.06	2.73	2.57	3.04	3.18	5.38	3.64	2.94	3.13	7.16	7	7.6	8.55	6.28	7.06	6.93	4.44	6.49	8.76		3.124		7.027	1.16951	1.38132e-21	3.60171e-20	ZMYM4	1.16951
ENSG00000103266	1104	894	510	505	658	538	507	863	567	822	426	356	401	349	394	324	398	317	334	356	51.13	42.67	29.23	27.89	36.8	32.35	29.72	45.6	35.68	38.67	21.47	18.13	19.47	20.23	23.09	16.92	20.88	17.57	17.77	21.23		36.974		19.676	-0.910074	1.38657e-21	3.61014e-20	STUB1	-0.910074
ENSG00000162517	1027	920	574	712	675	588	579	754	665	836	437	409	463	379	486	486	412	407	393	386	38.5	34.96	25.46	31.69	30.35	27.49	26.61	31.92	32.39	31.99	17.16	16.7	17.61	17.68	21.6	20.16	17.08	17.65	16	17.84		31.136		17.948	-0.794761	1.41142e-21	3.6695e-20	PEF1	-0.794761
ENSG00000151806	84	153	113	157	189	169	202	157	157	219	429	423	414	371	362	333	464	310	420	460	1.14	2.1	2.09	2.64	3.68	3.04	3.71	3.12	3.42	3.23	6.4	6.75	5.95	6.63	6.12	5.12	7.43	5.31	6.35	8.07		2.817		6.413	1.18684	1.43653e-21	3.72935e-20	GUF1	1.18684
ENSG00000136111	448	633	425	260	536	347	539	387	389	535	1190	1010	1150	941	1020	1033	1113	596	1109	1220	4.38	6.23	4.91	3.02	6.29	4.24	6.46	4.23	4.94	5.35	12.19	10.76	11.41	11.41	11.81	11.19	11.99	6.73	11.76	14.65		5.005		11.39	1.18633	1.50501e-21	3.89582e-20	TBC1D4	1.18633
ENSG00000188986	1004	867	461	601	732	589	538	857	603	919	415	426	453	424	418	404	466	328	466	450	23.92	20.93	12.99	17	20.92	17.5	15.71	23.05	18.66	22.35	10.35	11.05	10.95	12.57	11.8	10.65	12.27	9.04	12.06	13.21		19.303		11.395	-0.760424	1.56156e-21	4.03637e-20	NELFB	-0.760424
ENSG00000177034	92	195	220	164	185	185	235	293	194	295	623	544	668	539	554	447	595	390	660	619	0.86	1.85	2.15	1.66	2	1.95	2.5	3.18	2.2	2.79	5.41	4.79	6.05	5.79	5.63	4.44	5.4	3.79	6.1	6.71		2.114		5.411	1.35592	1.583e-21	4.08588e-20	MTX3	1.35592
ENSG00000141985	1072	870	624	695	721	613	723	799	726	908	528	502	497	484	535	502	497	473	449	423	25.94	21.8	18.45	20.05	20.95	18.74	21.61	22	22.76	22.55	14.17	14.01	12.29	14.87	16.1	13.48	13.42	13.77	12.16	12.89		21.485		13.716	-0.64747	1.75347e-21	4.51936e-20	SH3GL1	-0.64747
ENSG00000167642	872	829	539	509	734	714	625	728	563	954	478	408	557	326	432	357	404	401	475	326	32.45	31.24	24.37	22.26	34.48	33.21	29.87	29.97	27.21	35.89	20.48	18.42	21.4	17.29	19.68	15.67	17.45	19.36	19.48	15.68		30.095		18.491	-0.702701	1.78489e-21	4.58711e-20	SPINT2	-0.702701
ENSG00000077380	400	479	263	321	301	335	393	375	296	473	690	590	716	627	661	587	815	473	676	639	9.01	11.21	8.13	9.77	8.91	11.09	11.6	9.82	9.7	11.78	17.4	14.73	18.36	17.43	17.78	14.38	20.93	13.23	17.77	18.45		10.102		17.046	0.754792	1.80987e-21	4.64463e-20	DYNC1I2	0.754792
ENSG00000167671	1852	1562	777	1064	1046	934	975	1157	1091	1313	649	539	555	655	642	672	613	510	551	610	70.55	59.03	44.59	55.25	55.87	37.84	52.91	56.61	60.47	55.37	21.55	18.67	21.49	25.75	28.66	23.51	23.43	18.78	20.59	28.5		54.849		23.093	-1.24801	1.83413e-21	4.6987e-20	UBXN6	-1.24801
ENSG00000138768	329	784	533	597	493	505	671	624	519	646	1435	1256	1510	1221	1079	1339	1355	1013	1355	1289	4.83	11.66	9.25	10.4	8.68	9.24	12.07	10.34	9.9	9.68	22.05	20.07	22.48	22.29	18.77	21.74	21.98	17.2	21.59	23.31		9.605		21.148	1.13866	1.83619e-21	4.6987e-20	USO1	1.13866
ENSG00000111731	322	675	446	506	416	462	525	492	364	537	994	975	1179	1023	896	1228	1162	839	1013	1061	4.54	9.99	7.41	9.07	7.33	8.22	10.26	8.21	6.79	8.09	14.9	15.33	18.18	18.73	15.48	20.04	18.17	14.74	15.6	19.37		7.991		17.054	1.09366	1.864e-21	4.76305e-20	C2CD5	1.09366
ENSG00000157181	103	180	164	148	109	150	157	165	119	149	333	327	367	264	271	330	424	323	397	410	1.63	2.89	3.07	2.94	2.07	2.96	3.05	3.02	2.45	2.44	5.66	5.64	5.9	5.2	5.16	6.06	7.67	5.92	6.83	8.25		2.652		6.229	1.23192	1.87613e-21	4.77917e-20	ODR4	1.23192
ENSG00000172932	3370	3310	2362	2519	2416	2269	2191	2691	2510	2683	1816	1597	1486	1377	1654	1596	1328	1692	1494	1407	102.56	105.39	84.29	92.79	88.98	88.11	85	92.56	105.06	84	58.68	54.25	46.44	53.69	57.82	55.22	44.9	60.63	49.84	52.34		92.874		53.381	-0.798948	1.87743e-21	4.77917e-20	ANKRD13D	-0.798948
ENSG00000197121	29	27	55	37	47	43	64	45	21	44	171	139	223	126	153	111	162	87	195	151	0.16	0.17	0.48	0.39	0.4	0.3	0.52	0.38	0.27	0.39	1.31	1.1	2.14	1.34	1.49	0.81	1.44	0.68	1.56	1.25		0.346		1.312	1.92292	1.87832e-21	4.77917e-20	PGAP1	1.92292
ENSG00000006534	1044	929	601	834	983	863	722	963	772	923	458	449	500	465	506	463	592	564	540	449	23.14	21.6	17.22	23.95	28.74	25.22	20.98	24.7	23.26	23.23	11.84	11.9	12.05	13.44	13.85	11.33	15.57	15.2	13.35	13.47		23.204		13.2	-0.813836	1.93648e-21	4.92015e-20	ALDH3B1	-0.813836
ENSG00000140598	171	208	157	149	173	125	147	166	145	213	299	311	307	258	253	281	285	199	297	282	2.84	3.86	3.7	2.94	3.68	2.59	3.25	3.62	3.54	3.78	5.74	5.63	5.19	5.58	5.59	6.93	5.88	4.24	5.36	6.32		3.38		5.646	0.740206	1.96986e-21	4.99785e-20	EFL1	0.740206
ENSG00000166004	71	191	154	217	207	154	276	217	227	174	574	782	772	572	570	585	594	579	637	660	1.6	3.89	2.2	3.14	3.54	2.79	5.4	3.82	4.59	2.65	7.13	10.6	9.96	9.9	9.96	9.18	9.24	8.32	9.52	10.61		3.362		9.442	1.48977	1.98205e-21	5.02165e-20	CEP295	1.48977
ENSG00000185504	712	626	377	416	541	443	401	702	439	691	325	326	251	234	306	290	385	203	315	306	14.63	12.26	9.41	12.45	14.91	12.26	10.19	16.74	11.16	16.64	7.63	7.8	5.8	7.44	8.3	6.64	9.56	4.75	8.42	9.15		13.065		7.549	-0.79135	1.98703e-21	5.02715e-20	FAAP100	-0.79135
ENSG00000106086	119	121	141	123	121	130	150	181	124	211	286	311	324	271	227	263	305	220	292	297	1.95	1.86	2.19	2.2	1.8	2.09	2.82	3.19	1.79	2.89	3.5	4.52	3.89	3.76	3.81	3.64	4.15	2.94	3.66	4.59		2.278		3.846	0.755591	2.00771e-21	5.07231e-20	PLEKHA8	0.755591
ENSG00000088179	345	781	429	527	592	408	597	992	524	794	2037	2123	2122	1564	1419	1369	2042	826	1839	2042	5.92	15.59	7.59	10.32	10.61	7.53	11.8	19.92	10.49	11.21	37.53	35.47	40.06	30.23	32.94	28.53	38.69	15.25	33.36	41		11.098		33.306	1.58548	2.07399e-21	5.23237e-20	PTPN4	1.58548
ENSG00000130303	1716	1264	1170	1264	1928	1808	877	1282	965	1720	505	460	756	454	758	603	699	552	514	488	103.73	77.45	83.68	90.71	139.79	136.29	64.99	87.5	75.79	106.13	31.97	30.28	46.37	34.15	54.32	40.33	46.71	38.61	33.74	36.36		96.606		39.284	-1.29817	2.28679e-21	5.76109e-20	BST2	-1.29817
ENSG00000198862	141	343	422	398	302	344	544	459	324	403	1281	1457	1539	1148	965	1219	1230	861	1343	1243	1.11	2.74	4.08	3.72	2.9	3.38	5.38	4.21	3.36	3.32	10.81	12.88	12.69	11.33	9.18	10.99	11.01	8.74	11.82	12.43		3.42		11.188	1.70988	2.29437e-21	5.77206e-20	LTN1	1.70988
ENSG00000136152	294	389	395	359	409	369	409	429	396	514	711	757	830	645	672	705	867	535	758	751	3.93	5.24	6.37	12.65	6.52	6.46	6.89	6.87	7.1	6.97	10.77	12.38	11.5	15.28	10.63	11.06	13.43	8.22	12.37	17.09		6.9		12.273	0.83082	2.36796e-21	5.94884e-20	COG3	0.83082
ENSG00000105676	481	459	222	263	347	304	275	422	317	427	207	174	233	195	188	189	210	126	212	199	13.63	12.03	7.33	9.15	10.97	9.88	8.91	12.9	10.72	12.38	7.15	5.07	6.19	6.76	5.72	5.37	6.73	3.82	6	6.6		10.79		5.941	-0.860917	2.49268e-21	6.25337e-20	ARMC6	-0.860917
ENSG00000164169	51	87	75	69	64	69	92	66	75	89	152	160	176	145	158	147	165	153	193	175	1.01	1.77	1.55	1.43	1.34	1.62	1.97	1.36	1.75	1.59	3.13	3.4	3.43	3.5	3.53	3.16	3.49	3.43	3.85	4.06		1.539		3.498	1.18454	2.52941e-21	6.33663e-20	PRMT9	1.18454
ENSG00000125651	1723	1380	966	911	1259	1061	906	1266	1060	1581	823	728	680	582	773	665	747	731	707	797	47.29	39.51	34.2	38.93	49.61	43.77	35.47	47.2	46.51	56.09	29.48	28.29	23.01	23.18	26.81	22.3	25.37	21.62	24.6	27.33		43.858		25.199	-0.799474	2.67687e-21	6.69666e-20	GTF2F1	-0.799474
ENSG00000125375	71	58	68	69	85	67	74	86	72	102	191	164	170	143	144	141	186	113	184	131	2.32	1.19	2.19	1.85	2.72	2.69	2.34	2.9	3.09	3.73	6.05	6.49	4.8	5.3	5.23	4.52	6.76	3.39	4.27	3.24		2.502		5.005	1.00029	2.7351e-21	6.83278e-20	DMAC2L	1.00029
ENSG00000116001	645	997	849	835	831	780	1084	897	748	978	1979	2057	2337	1568	1642	1644	1915	1137	1741	1988	11.73	19.86	20.89	21.68	21.71	22.7	28.14	18.17	21.4	20.69	43.18	47.8	45.53	40.6	35.64	38.1	41.16	26.98	37.05	45.09		20.697		40.113	0.954648	2.75022e-21	6.86096e-20	TIA1	0.954648
ENSG00000106290	830	736	433	498	613	529	507	799	495	812	370	395	354	361	400	304	426	353	399	386	22.31	21.58	15.23	17.33	22.79	21.15	18.62	26.2	18.72	25.23	11.05	12.23	10.66	12.94	14	9.3	12.92	12.4	11.63	12.64		20.916		11.977	-0.80434	2.81183e-21	7.00491e-20	TAF6	-0.80434
ENSG00000070950	58	110	83	76	94	92	133	111	99	120	241	259	228	239	258	189	282	157	260	248	0.62	1.15	1.99	2.24	1.93	1.47	2.02	1.73	1.33	1.59	3.54	3.63	3.87	4.02	3.97	3.33	4.59	3.11	3.72	5.5		1.607		3.928	1.28943	2.85604e-21	7.10514e-20	RAD18	1.28943
ENSG00000147044	131	146	163	129	178	120	145	188	143	254	385	364	401	330	307	297	327	221	324	287	2.68	3.22	2.56	2.64	2.65	2.74	2.61	3.02	4.02	3.78	6.59	5.37	6.74	6.4	5.41	4.85	5.47	4.73	6.17	6.23		2.992		5.796	0.953947	2.92996e-21	7.27892e-20	CASK	0.953947
ENSG00000206530	35	106	56	35	66	49	86	59	60	76	187	251	205	244	224	201	245	129	137	232	0.5	1.34	0.52	0.43	1.39	1.12	0.96	0.65	0.82	1.12	2.65	9.26	1.77	3.33	2.96	3.06	2.63	1.6	1.29	4.32		0.885		3.287	1.89302	2.9689e-21	7.36542e-20	CFAP44	1.89302
ENSG00000104529	11023	8599	4513	4591	5817	4617	4209	6284	4872	6989	3578	2815	2842	2841	3227	2697	2734	2210	2922	2699	617.92	496.61	300.27	316.58	389.57	328.09	294.94	401.15	358.76	402.93	232.38	178.54	180.66	204.26	224.75	177.5	174.42	159.17	184.1	202.68		390.682		191.846	-1.02605	2.99794e-21	7.42716e-20	EEF1D	-1.02605
ENSG00000103978	406	578	419	373	425	369	418	568	391	519	766	732	804	612	714	703	819	568	862	769	8.87	12.97	11.16	11.61	11.05	10.16	13.25	14.92	10.63	11.9	18.43	23.46	23.23	20.37	18.96	20.4	24.82	18.8	25.73	26.14		11.652		22.034	0.919154	3.03251e-21	7.50243e-20	TMEM87A	0.919154
ENSG00000145715	164	405	401	364	360	318	358	385	255	427	911	925	1017	692	766	950	968	734	914	771	2.54	6.5	7.05	6.46	6.48	5.96	6.65	6.44	4.91	6.68	14.4	15.27	15.36	13.18	13.85	15.9	16.44	12.96	14.92	14.43		5.967		14.671	1.29789	3.06324e-21	7.56797e-20	RASA1	1.29789
ENSG00000111011	589	983	650	651	597	514	693	729	620	677	1354	1420	1566	1111	1103	1224	1204	1083	1285	1248	16.73	27.16	24.11	24.59	24.19	19.38	26.63	26.56	24.06	26.2	44.23	47.06	45.86	41.36	41.44	40.08	40.72	41.62	43.92	47.15		23.961		43.344	0.855144	3.09767e-21	7.64247e-20	RSRC2	0.855144
ENSG00000165630	197	261	220	251	194	166	290	253	211	241	526	474	454	383	437	436	493	410	496	477	7.24	9.59	9.41	10.78	8.42	7.52	12.98	11.1	10.14	9.39	21	18.72	17.24	17.97	19.25	18.15	20.16	17.19	19.85	22.14		9.657		19.167	0.988978	3.28792e-21	8.10069e-20	PRPF18	0.988978
ENSG00000136108	67	147	83	141	109	102	121	159	102	133	381	336	468	276	235	276	408	207	270	391	1.24	2.82	1.94	3.41	3	3.12	3.16	4.33	3.78	3.32	9.13	7.95	9.47	7.58	5.89	5.77	10.64	5.93	6.09	11.77		3.012		8.022	1.41324	3.35417e-21	8.25254e-20	CKAP2	1.41324
ENSG00000121864	295	323	206	199	250	180	240	296	223	342	481	456	477	460	571	373	593	367	528	571	10.31	11.64	9.62	8.11	11.59	7.51	11.22	12.05	10.67	12.76	17.25	17.33	16.02	19.87	23.11	14.47	22.47	14.26	19.79	25.26		10.548		18.983	0.847739	3.36627e-21	8.27094e-20	ZNF639	0.847739
ENSG00000134852	52	120	152	146	155	146	200	229	123	209	569	558	542	536	419	401	701	361	543	620	0.31	0.71	1.17	1	1.08	1.34	1.44	1.58	1	1.44	3.78	3.54	3.32	3.96	2.96	2.62	4.78	3.13	3.64	4.68		1.107		3.641	1.71768	3.42394e-21	8.40111e-20	CLOCK	1.71768
ENSG00000165732	459	874	684	667	977	663	866	940	756	1115	2262	1811	1841	1445	1678	1428	2192	1753	2113	1612	5.95	11.49	10.5	10.26	15.19	10.72	13.76	13.75	12.74	14.76	30.73	25.56	24.24	23.31	25.8	20.49	31.4	26.31	29.76	25.75		11.912		26.335	1.14457	3.49433e-21	8.56207e-20	DDX21	1.14457
ENSG00000164754	1721	2670	2535	2481	1978	2130	3147	2162	2059	2629	5787	5892	6026	4961	4963	5160	4895	4874	5082	4609	29.58	48.75	53.39	51.98	42.87	47.7	67.75	45.32	47.63	48.96	110.97	116.28	109.4	110.62	106.38	103.67	98.6	100.23	100.28	105.26		48.393		106.169	1.13349	3.64847e-21	8.92752e-20	RAD21	1.13349
ENSG00000165392	56	142	94	106	95	85	118	126	94	136	329	302	375	244	215	235	276	165	288	368	0.5	1.3	1.05	1.46	1.16	1.25	1.96	1.5	2.74	1.52	5.38	4.46	5.52	3.37	3.75	3.86	3.45	2.11	4.1	5.22		1.444		4.122	1.51327	3.78927e-21	9.25939e-20	WRN	1.51327
ENSG00000064933	103	169	87	145	125	97	157	196	127	182	357	413	464	315	307	316	398	180	356	403	2.07	3.5	1.99	3.41	3.15	2.58	4	4.64	3.49	4.08	7.85	9.25	9.93	9.38	7.27	7.21	8.98	5.35	8.46	11.11		3.291		8.479	1.36537	3.8211e-21	9.32442e-20	PMS1	1.36537
ENSG00000104142	745	695	527	560	596	535	434	608	515	650	340	364	322	301	357	307	399	393	350	269	12.29	11.32	11.59	11.49	11.44	11.93	9.71	12.09	11.47	11.85	6.34	6.39	5.21	7.4	6.61	5.41	8.29	8.32	6.97	5.37		11.518		6.631	-0.796592	3.86642e-21	9.42217e-20	VPS18	-0.796592
ENSG00000154001	366	463	430	447	507	429	513	606	488	621	948	928	930	816	794	761	979	723	968	1014	5.09	5.65	6.65	7.46	9.58	7.97	9.67	10.41	9.27	9.22	15.19	13.61	13.69	15.27	12.98	12.15	14.31	11.62	14.88	17.34		8.097		14.104	0.800645	3.96662e-21	9.65318e-20	PPP2R5E	0.800645
ENSG00000167658	56392	37997	23382	26336	34012	28749	24544	34601	27636	47315	21438	17198	18170	17557	18907	17262	20653	13812	18980	18910	1080.48	737.94	530.07	599.07	781.7	688.11	576.5	748.55	687.99	925.44	430.19	358.86	353.91	418.55	429.46	365.97	437.48	306.2	394.92	446.57		735.585		394.211	-0.899924	4.03095e-21	9.79641e-20	EEF2	-0.899924
ENSG00000205903	1558	1158	1339	1284	1540	1040	1302	1568	1135	1564	960	911	805	801	838	817	899	827	867	922	13.02	9.81	13.24	12.73	15.43	11.12	13.33	14.79	12.32	13.34	8.63	8.29	6.82	11.56	8.3	7.55	8.3	8.08	7.87	9.49		12.913		8.489	-0.605158	4.10098e-21	9.95307e-20	ZNF316	-0.605158
ENSG00000105329	11700	11187	6572	7748	7806	7495	6599	9113	7101	8704	5114	4946	5098	3851	5118	3999	5164	5456	5064	4253	256.99	248.3	169.95	201.07	204.51	204.23	176.95	225.18	201.69	194.28	117.36	118.35	112.6	104.72	132.74	96.41	125.23	138.94	120.65	114.2		208.315		118.12	-0.818513	4.22327e-21	1.0236e-19	TGFB1	-0.818513
ENSG00000152582	34	70	38	17	43	27	34	60	47	55	125	203	193	166	167	160	134	66	133	190	0.45	1.16	0.52	0.32	0.79	0.51	0.56	1.17	1.07	0.8	2.17	3.06	3.01	3.45	2.82	2.71	2.24	1.39	2.08	3.74		0.735		2.667	1.8594	4.26181e-21	1.03154e-19	SPEF2	1.8594
ENSG00000198707	31	101	113	132	101	118	150	192	102	144	520	504	531	408	360	350	593	304	482	615	0.29	0.84	1.21	1.45	1.18	1.29	1.85	1.91	1.16	1.24	5.36	4.86	4.48	5.02	4.21	4.05	5.87	3.26	5.15	7.16		1.242		4.942	1.99243	4.39542e-21	1.06187e-19	CEP290	1.99243
ENSG00000132153	1093	876	622	658	969	718	640	1079	774	1231	610	552	533	512	481	498	531	361	535	592	17.76	14.72	11.7	12.8	18.76	14.47	12.68	19.49	16.59	20.2	10.66	10.05	8.81	10.47	9.45	8.9	9.67	6.92	9.59	12.44		15.917		9.696	-0.715107	4.39899e-21	1.06187e-19	DHX30	-0.715107
ENSG00000021776	307	528	546	476	470	528	630	537	451	635	1110	1176	1179	1158	1045	1084	1313	880	1187	1121	2.51	4.25	5.15	4.75	4.76	5.27	6.51	5.01	4.96	5.56	10.23	11.02	9.88	12.3	10.96	10.12	12.83	9.13	11.47	11.4		4.873		10.934	1.16594	4.51436e-21	1.08825e-19	AQR	1.16594
ENSG00000106009	879	1027	646	493	692	571	528	647	663	764	468	391	454	302	398	362	464	280	421	422	19.44	23.24	17.66	13.79	18.3	15.96	14.09	16.94	20.01	17.2	11.26	9.83	10.37	8.54	10.9	10.13	12.29	7.05	10.58	12.18		17.663		10.313	-0.776266	4.55143e-21	1.09571e-19	BRAT1	-0.776266
ENSG00000138078	227	286	330	240	264	239	344	333	262	367	782	701	722	652	530	607	755	357	724	652	2.87	3.66	5.4	3.58	4.86	3.94	5.9	5.23	4.04	5.31	11.14	10.69	9.53	10.93	8.86	8.65	11.33	5.46	10.54	13.57		4.479		10.07	1.16882	4.61184e-21	1.10876e-19	PREPL	1.16882
ENSG00000159069	2941	2400	1180	1543	2060	1552	1407	2783	1789	2366	1146	1159	1090	968	1094	1003	1068	850	1115	1093	81.03	67.41	39.86	52.4	72.71	54.58	48.2	91.24	66.79	69.31	33.87	36.12	30.55	33.76	37.18	30.31	32.4	28.04	33.56	37.68		64.353		33.347	-0.94845	4.63256e-21	1.11225e-19	FBXW5	-0.94845
ENSG00000104774	4555	3722	2254	3360	3562	3574	3036	3701	2953	4600	2220	2116	1992	1728	1728	1979	2648	2194	1749	2017	91.12	78.47	56.27	80.55	85.13	86.33	76.43	90.25	77.11	96.43	48.5	44.9	39.06	43.52	41.29	43.15	60.76	51	41.49	53.17		81.809		46.684	-0.809331	4.64699e-21	1.11422e-19	MAN2B1	-0.809331
ENSG00000023191	2020	1545	805	1014	1484	1365	929	1404	1083	1559	752	684	761	562	653	676	871	647	647	647	73.32	56.83	40.59	48.2	69.19	68.92	44.06	61.79	61.53	65.85	26.97	28.33	26.96	26.47	27.11	24.99	36.46	27.23	28.72	30.52		59.028		28.376	-1.05673	4.66308e-21	1.11658e-19	RNH1	-1.05673
ENSG00000164209	255	496	331	336	401	331	433	498	410	491	847	856	1027	674	737	778	920	568	957	946	4.69	7.53	7.38	7.53	8.71	7.82	9.2	10.39	9.69	8.79	17.73	17.7	18.32	15.35	15.3	16.01	19.92	12.59	20.14	21.07		8.173		17.413	1.09123	5.0712e-21	1.21268e-19	SLC25A46	1.09123
ENSG00000162430	886	958	646	694	995	800	788	856	802	1193	600	505	593	411	575	502	642	581	558	608	14.82	16.19	10.94	11.79	17.1	14.28	13.84	13.87	14.93	17.42	8.99	8.03	8.59	7.33	9.77	7.97	10.26	9.63	8.67	10.74		14.518		8.998	-0.690166	5.12713e-21	1.22293e-19	SELENON	-0.690166
ENSG00000196950	66	103	125	127	122	137	161	150	145	170	486	448	423	297	303	272	477	251	424	459	0.85	1.26	1.71	2.23	1.7	1.97	2.28	2.13	2.18	2	6.2	5.65	5.51	4.28	4.16	4.55	6.09	3.37	5.78	6.56		1.831		5.215	1.51004	5.12775e-21	1.22293e-19	SLC39A10	1.51004
ENSG00000136758	866	1125	1126	1171	1105	1075	1469	1240	1077	1474	2563	2221	2464	1887	2158	2091	2558	2081	2458	2293	12.62	16.92	21.52	22.12	21.48	21.57	29.17	22.5	21.8	23.48	45.47	38.35	43.59	38.33	39.99	38.4	46.06	36.69	42.72	46.26		21.318		41.586	0.964026	5.42524e-21	1.29216e-19	YME1L1	0.964026
ENSG00000097046	73	88	53	70	67	52	74	108	65	99	171	221	207	179	168	147	176	100	152	175	1.37	1.68	1.18	1.52	1.51	1.22	1.69	2.3	1.59	1.9	3.37	4.53	3.94	4.19	3.73	3.06	3.66	2.18	3.46	4.06		1.596		3.618	1.18073	5.62829e-21	1.33874e-19	CDC7	1.18073
ENSG00000166794	4055	3626	1743	2084	2886	2206	1423	3183	2076	3265	1411	1264	1294	1152	1427	1211	1484	1091	1228	1225	274.74	249.04	139.71	167.62	234.55	186.38	118.2	243.55	182.77	225.87	100.16	93.3	88.97	97.15	114.62	90.78	111.17	85.55	90.33	102.29		202.243		97.432	-1.05362	5.90947e-21	1.40375e-19	PPIB	-1.05362
ENSG00000113593	311	566	299	266	330	284	384	316	280	417	826	855	778	714	597	845	782	453	878	827	8.92	18.09	10.33	9.99	12.26	10.65	15.12	11.38	10.84	12.78	26.99	28.76	23.94	26.44	21.37	27.73	25.76	15.88	31.89	31.97		12.036		26.073	1.1152	5.97536e-21	1.41752e-19	PPWD1	1.1152
ENSG00000164985	605	1474	893	863	836	666	1055	1009	815	1191	2348	2243	2505	1896	1794	1785	2116	1503	2237	2243	14.05	29.02	23.77	26.81	23.21	21.87	40.08	25.12	25	27.5	59.9	56.77	51.65	48.88	51.22	42.08	55.1	44.84	59.62	59.56		25.643		52.962	1.04639	6.02049e-21	1.42634e-19	PSIP1	1.04639
ENSG00000117500	581	924	821	927	909	898	984	1083	882	1017	2228	1894	2281	1425	1708	1587	2182	1911	2200	1939	7.96	12.16	16.27	18.32	20.12	20.72	20.27	21.6	18.64	16.59	34.26	33.27	38.31	29.8	32.57	26.94	39.74	31.99	39.35	39.46		17.265		34.569	1.00163	6.1805e-21	1.46231e-19	TMED5	1.00163
ENSG00000163512	193	372	230	294	346	306	324	292	252	310	644	604	755	621	522	667	591	543	607	637	4.62	8.38	5.95	8.07	9.91	9.75	9.81	8.4	7.39	7.77	13.57	13.36	16.38	14.62	12.56	14.53	14.64	13.71	13.43	16.01		8.005		14.281	0.835124	6.20175e-21	1.4654e-19	AZI2	0.835124
ENSG00000196961	2527	2319	1688	1821	1813	1994	1603	2225	1768	2305	1226	1103	1313	1027	1191	1293	1316	1416	1167	1019	45.6	42.36	36	38.97	39.2	44.82	35.42	45.28	41.4	42.4	23.14	21.64	24.01	23.03	25.45	25.78	26.22	29.53	22.84	22.64		41.145		24.428	-0.752181	6.23598e-21	1.47154e-19	AP2A1	-0.752181
ENSG00000091140	333	537	300	346	283	297	380	364	266	366	648	691	703	593	592	635	777	561	688	696	11.39	22.39	16.3	19.42	13.06	18.58	26.63	18.89	18.91	20.46	26.68	35.51	27.19	29.3	33.55	27.49	35.26	24.25	32.15	40.86		18.603		31.224	0.74712	6.34214e-21	1.49462e-19	DLD	0.74712
ENSG00000175105	93	271	260	222	183	197	281	233	211	189	712	649	808	654	511	669	651	493	705	607	0.87	2.57	2.88	2.47	2.06	2.3	3.23	2.46	2.57	1.81	6.98	6.62	7.68	7.62	5.67	6.93	6.74	5.34	7.17	7.01		2.322		6.776	1.54507	6.39786e-21	1.50577e-19	ZNF654	1.54507
ENSG00000166311	955	856	416	435	559	433	527	562	488	732	363	295	328	255	327	285	263	271	249	307	25.6	23.57	12.78	13.74	17.63	14.09	16.86	16.1	16.41	19.35	10.21	8.55	8.57	8.38	10.23	8.73	7.36	8.61	7.25	10.02		17.613		8.791	-1.00254	6.49999e-21	1.52379e-19	SMPD1	-1.00254
ENSG00000110497	532	517	489	437	590	447	496	587	549	707	402	400	421	364	340	392	340	267	350	351	8.61	7.37	7.93	7.23	8.72	7.32	7.49	8.42	9.47	9.31	5.19	5.35	5.82	5.54	5.21	5.41	5.16	3.77	5.23	5.3		8.187		5.198	-0.655378	6.80672e-21	1.59271e-19	AMBRA1	-0.655378
ENSG00000184216	1920	1520	993	1601	1664	1307	1311	1911	1413	2109	975	963	833	794	1055	827	1056	900	899	1003	34.57	30.85	21.83	35.1	36.32	30.17	28.67	38.4	33.7	38.91	18.34	18.44	15.72	17.12	22	16.6	20.27	18.22	17.71	22.21		32.852		18.663	-0.8158	6.81179e-21	1.59271e-19	IRAK1	-0.8158
ENSG00000168397	1003	1090	581	687	752	596	640	831	709	950	554	493	532	438	530	499	557	465	499	424	32.13	33.51	20.86	27.09	28.72	24.42	25.26	33.88	29.35	33.03	17.51	16.88	16.31	17.11	19.26	17.47	18.92	17.46	16.77	17.39		28.825		17.508	-0.719306	7.03155e-21	1.64195e-19	ATG4B	-0.719306
ENSG00000162971	57	90	61	64	76	74	83	101	84	104	173	170	181	157	143	135	193	120	175	154	0.82	1.32	1.06	1.48	1.49	1.47	1.76	1.89	2.33	1.91	2.94	3.07	2.73	3.2	2.91	2.46	3.35	2.63	3.26	3.12		1.553		2.967	0.933947	7.0478e-21	1.6436e-19	TYW5	0.933947
ENSG00000121741	362	824	639	629	575	533	835	665	516	631	1450	1556	1719	1459	1242	1469	1721	1245	1482	1474	3.99	8.88	10.42	10.4	8.96	9.2	12.82	9.73	9.09	8.49	19.61	20.78	21.08	22.36	17.77	19.65	25.42	18.38	20.61	21.95		9.198		20.761	1.17448	7.20124e-21	1.67719e-19	ZMYM2	1.17448
ENSG00000126903	806	724	471	457	572	497	531	736	580	683	365	415	343	313	442	306	345	323	414	319	23.8	21.16	18.51	16.89	20.85	19	20.51	24.78	22.31	22.39	10.87	13.26	12.33	11.33	15.41	9.64	11.82	11.05	13.46	11.52		21.02		12.069	-0.800457	7.37803e-21	1.71391e-19	SLC10A3	-0.800457
ENSG00000103495	2848	2473	1615	1879	2171	1911	1769	2731	1940	3175	1698	1465	1640	1423	1503	1290	1644	1325	1600	1676	86.97	73.36	63.67	70.11	85.12	71.54	67.27	106.65	86	96.43	53.82	46.61	46.59	49.07	50.08	41.06	51.52	40.63	51.24	55.42		80.712		48.604	-0.731708	7.40287e-21	1.71745e-19	MAZ	-0.731708
ENSG00000101782	659	931	834	839	755	827	1066	929	768	907	1731	1759	1876	1382	1672	1564	1938	1701	1983	1511	11.53	16.38	17.71	18.93	16.38	18.77	22.74	19.05	18.18	16.91	32.19	36.03	34.01	30.39	35.76	32.28	37.15	36.86	39.18	35		17.658		34.885	0.982285	7.49285e-21	1.73607e-19	RIOK3	0.982285
ENSG00000121350	111	212	102	134	166	134	188	197	105	179	433	397	619	343	371	298	411	225	418	474	2.5	3.68	2.59	2.55	4.96	2.86	4.37	4.78	3.02	3.37	14.88	10.16	11.84	10.2	15.29	9.66	11.4	7.38	8.54	19.2		3.468		11.855	1.77332	7.54836e-21	1.74667e-19	PYROXD1	1.77332
ENSG00000108840	2493	2208	2071	1756	1680	1528	1807	1840	1958	2378	1223	1157	1411	1072	1288	1121	1348	1249	1109	992	40.41	36.01	38.74	35.45	33.53	31.43	35.77	32.45	40	40.47	20.72	20.35	22.48	21.08	26.43	22.04	26.01	22.04	20.46	20.92		36.426		22.253	-0.710969	7.84103e-21	1.80971e-19	HDAC5	-0.710969
ENSG00000129083	834	1230	764	859	727	777	1007	1015	685	854	1728	1699	1964	1526	1618	2241	1875	1493	1845	1616	15.14	23.22	16.92	18.74	15.75	18.38	23.82	21.44	16.34	17.21	33.84	35.13	37.85	36.35	35.66	45.29	38.13	32.4	37.92	37.56		18.696		37.013	0.985302	7.93089e-21	1.82809e-19	COPB1	0.985302
ENSG00000197372	63	108	69	82	115	75	118	90	73	127	236	247	278	205	202	189	203	134	202	213	1.98	2.87	2.85	2.98	4.32	2.97	4.82	3.73	3.29	4.88	7.88	7.69	8.63	7.28	6.82	6.6	7.18	5.75	6.96	7.6		3.469		7.239	1.06127	8.19571e-21	1.8867e-19	ZNF675	1.06127
ENSG00000168894	555	436	276	325	344	356	324	377	312	387	244	239	215	210	210	222	202	194	205	183	50.78	38.95	29.22	34.48	37.24	39.62	36.7	38.22	36.65	35.28	22.59	23.16	19.68	23.25	22.25	21.75	19.88	19.76	19.91	20.33		37.714		21.256	-0.82723	8.3473e-21	1.91913e-19	RNF181	-0.82723
ENSG00000167792	1582	1339	660	737	1058	793	734	1253	905	1274	633	566	487	484	562	416	571	331	538	556	71.39	60.12	36.22	39.06	56.67	45.48	41.87	64.13	55.52	60.08	30.87	29.14	24.05	28.53	28.58	20.89	30.05	19.73	25.43	32.51		53.054		26.978	-0.975678	8.60834e-21	1.9766e-19	NDUFV1	-0.975678
ENSG00000254772	46488	33082	18730	17531	25126	18650	19631	24655	19852	34725	15814	11883	12049	11762	12514	10429	11666	7556	12107	12453	1945.28	1403.17	927.32	870.91	1261.16	973.24	1007.01	1164.9	1079.34	1483.31	693.03	541.51	511.61	612.39	620.77	482.89	539.68	365.82	550.17	642.28		1211.56		556.015	-1.12367	8.67434e-21	1.9892e-19	EEF1G	-1.12367
ENSG00000178295	36	92	54	106	104	67	95	79	57	135	231	387	286	179	296	238	375	183	310	274	0.22	0.57	2.18	0.77	0.77	0.88	1.11	0.7	1.17	0.85	2.4	4.71	3.3	3.56	2.47	4.85	2.55	1.89	2.97	3.71		0.922		3.241	1.8136	8.91928e-21	2.04275e-19	GEN1	1.8136
ENSG00000112576	7584	8273	3593	5071	6375	4685	5062	8089	5331	6144	3028	2762	3067	2091	2483	2406	2485	3731	3197	3019	240.83	268.44	137.31	189.28	250.54	189.07	200.39	298.48	223.69	207.84	107.89	102.12	103.18	86.79	97.15	88.49	91.52	147.72	118.2	124.83		220.587		106.789	-1.04658	9.95064e-21	2.27061e-19	CCND3	-1.04658
ENSG00000159459	145	342	272	238	289	307	350	362	295	353	760	764	925	684	592	773	934	484	738	785	1.36	2.78	2.73	2.73	3.53	3.92	3.9	3.67	3.41	3.75	8.36	10.09	8.27	8.34	7.05	8.06	11.25	6.1	8.63	9.59		3.178		8.574	1.43185	9.95226e-21	2.27061e-19	UBR1	1.43185
ENSG00000137161	6609	5109	3377	4384	3735	3983	3791	3821	3666	4184	2375	1918	2135	1982	2298	2200	1998	2494	2191	1662	280.11	220.02	169.55	220.69	189.91	210.53	197.27	183.02	202.14	181.14	105.33	88.62	91.89	104.52	115.48	103.13	93.6	122.25	101.04	86.91		205.438		101.277	-1.0204	1.00867e-20	2.29835e-19	CNPY3	-1.0204
ENSG00000196504	441	1183	889	1001	869	833	1211	994	857	1075	2479	2393	2886	2319	1947	2216	2459	2091	2635	2299	3.88	10	11.63	13.81	11.2	10.18	14.26	11.85	11.7	12.7	27.23	25.92	28.61	29.26	23.95	24.82	26.12	25.93	29.18	31.02		11.121		27.204	1.29053	1.03643e-20	2.35861e-19	PRPF40A	1.29053
ENSG00000153339	402	880	786	755	634	596	982	696	599	716	1672	1931	2105	1608	1658	1789	1903	1756	1922	1601	4.25	12.12	11.15	11.38	9.21	8.86	15.14	9.45	9.47	8.98	21.09	25.39	26	24.41	24.54	25.06	25.76	24.44	24.19	24.93		10.001		24.581	1.2974	1.05702e-20	2.40241e-19	TRAPPC8	1.2974
ENSG00000149231	195	458	520	477	419	379	555	585	412	508	1287	1437	1395	1085	1045	1135	1515	942	1312	1412	3.89	9.35	11.78	11.18	8.65	9.97	12.52	10.96	9.78	9.6	23.8	28.91	29.58	22.62	21.96	23.8	28.9	20.29	27.03	31.09		9.768		25.798	1.40112	1.06446e-20	2.41623e-19	CCDC82	1.40112
ENSG00000288558	72	150	72	98	75	92	98	117	66	103	225	195	208	239	242	176	289	198	251	265	0.65	1.5	0.81	1.15	0.81	1.03	1.09	1.27	0.78	0.94	2.27	2.13	2.11	2.91	2.85	1.7	3.04	2.32	2.54	3.08		1.003		2.495	1.31472	1.08678e-20	2.46379e-19	DUS4L-BCAP29	1.31472
ENSG00000135624	2493	1960	1180	1199	1588	1300	1138	1723	1245	2165	1027	818	991	729	941	903	942	616	876	937	87.18	68.07	45.92	46.63	62.89	53.8	45.66	64.28	54	73.1	36.17	29.11	32.94	29.75	37.35	33.91	34.12	23.35	31.16	37.83		60.153		32.569	-0.885137	1.11075e-20	2.51494e-19	CCT7	-0.885137
ENSG00000161203	4865	4237	2497	3025	2981	2789	2601	3289	2842	4024	2282	2097	2093	1917	2178	1874	2312	1902	2121	1816	152.41	134.99	92.33	110.83	111.31	107.99	98.13	116.21	115.88	127.18	75.12	72.05	68.6	74.83	80.53	65.46	78.95	69.44	72.95	71.47		116.726		72.94	-0.678344	1.13562e-20	2.568e-19	AP2M1	-0.678344
ENSG00000273899	476	436	268	275	319	270	331	424	337	422	263	244	223	172	221	199	232	182	207	246	28.6	24.72	17.9	18.8	22.35	19.63	22.41	26.21	23.89	23.88	15.4	14.17	12.52	11.52	14.4	13.05	14.35	11.72	12.56	16.46		22.839		13.615	-0.746303	1.14841e-20	2.59364e-19	NOL12	-0.746303
ENSG00000110955	6756	6090	3578	3944	4869	4282	3590	4959	3961	6371	3342	3074	3083	2804	3402	3050	3530	2446	2983	2708	234.61	214.61	146.22	162.12	203.11	186.9	152.3	194.02	178.53	225.74	122.34	115.44	108.12	120.64	140.72	116.67	136.33	99.24	114.76	118.87		189.816		119.313	-0.66985	1.18793e-20	2.67951e-19	ATP5F1B	-0.66985
ENSG00000204592	89810	88899	94121	88928	78684	84088	86119	76880	78071	87132	53474	49835	58188	44673	50907	49761	50339	52463	55266	38473	2132.75	2139.86	2644.53	2507.14	2241.31	2490.18	2507.05	2061.4	2408.85	2112.23	1329.94	1288.8	1402.16	1319.95	1433.14	1307.54	1321.56	1441.51	1425.23	1126.06		2324.53		1339.59	-0.795149	1.24346e-20	2.80122e-19	HLA-E	-0.795149
ENSG00000159363	839	771	403	539	646	536	452	881	538	880	371	424	345	320	397	374	358	261	332	374	18.45	17.7	9.59	12.8	13.52	14.52	11.98	20.48	13.14	17.07	9.27	7.74	6.64	8.68	9.97	8.24	8.73	5.73	6.95	10.74		14.925		8.269	-0.851946	1.29345e-20	2.91019e-19	ATP13A2	-0.851946
ENSG00000101246	609	462	245	281	386	251	299	402	298	484	172	204	158	176	171	219	180	138	180	171	24.29	17.68	11.65	13.16	19	13.29	14.36	18.51	16.66	21.28	6.49	8.14	5.9	8.52	7.04	8.33	7.99	5.8	7.45	8.29		16.988		7.395	-1.19989	1.34408e-20	3.02031e-19	ARFRP1	-1.19989
ENSG00000198015	247	287	222	194	272	222	280	285	210	311	591	481	541	429	414	397	536	286	465	518	5.36	6.64	6.03	6.97	7.66	7.33	7.21	10.71	6.17	9.71	18.06	11.5	11.52	14.7	13.63	13.05	13.84	8.53	12.77	15.03		7.379		13.263	0.84591	1.40872e-20	3.16157e-19	MRPL42	0.84591
ENSG00000138592	270	585	550	737	525	599	743	646	530	704	1567	1624	1867	1403	1391	1561	1766	1513	1667	1451	3.22	8.25	14.69	15.3	12.14	14.96	19.33	13.68	15.16	14.27	34.02	31.85	35.59	35.14	29.3	34.56	36.73	33.46	35.16	32.66		13.1		33.847	1.36946	1.5334e-20	3.43708e-19	USP8	1.36946
ENSG00000075539	215	706	750	758	584	573	909	725	542	783	2113	2449	2859	2083	1665	2516	2489	1678	2115	2199	1.78	6.18	7.79	7.11	6.27	5.06	9.81	7.12	5.75	6.25	17.51	22.32	24.61	22.13	15.6	22.47	22.21	15.7	17.88	21.92		6.312		20.235	1.68068	1.56466e-20	3.50266e-19	FRYL	1.68068
ENSG00000082641	1734	1674	1709	1808	1957	1865	1611	2075	1802	2454	1305	1201	1535	1150	1199	1378	1342	1168	1300	1219	27.18	25.92	31	35.01	37.96	37.18	31.67	37.27	36.8	38.13	20.96	20.37	22.46	20.13	21.91	24.35	22.44	20.14	22.18	23.47		33.812		21.841	-0.630496	1.56657e-20	3.50266e-19	NFE2L1	-0.630496
ENSG00000104756	159	212	205	222	185	174	202	263	222	244	469	414	467	416	476	304	464	363	420	477	2.86	3.86	4.42	4.86	4.19	3.97	4.6	5.49	5.21	4.76	8.9	8.22	8.84	9.41	10.21	6.26	9.58	7.83	8.4	10.85		4.422		8.85	1.00098	1.57316e-20	3.513e-19	KCTD9	1.00098
ENSG00000113318	110	177	106	126	117	128	142	114	106	175	336	285	247	274	253	193	312	211	306	269	2.42	4.01	2.93	2.45	2.18	2.36	2.92	2.14	2.6	2.84	6.08	5.26	3.7	6.18	4.73	3.63	6.64	3.7	5.81	5.35		2.685		5.108	0.927836	1.62788e-20	3.63066e-19	MSH3	0.927836
ENSG00000114098	394	607	427	482	438	432	555	541	457	502	920	948	924	809	778	855	887	729	924	797	7.87	10.35	11.24	12.12	11.7	12.24	13.11	13.34	12.01	12.59	19.17	20.32	17.81	19.85	19.14	17.68	22.71	17.98	19.92	21.79		11.657		19.637	0.752378	1.64442e-20	3.66297e-19	ARMC8	0.752378
ENSG00000177853	126	366	448	417	346	352	584	521	385	401	1284	1405	1570	1319	1150	1288	1578	1234	1372	1469	1.03	3.03	4.24	4.02	3.65	3.61	5.79	4.77	4.05	3.33	10.93	12.52	12.97	13.4	11.16	11.66	14.1	11.61	12.29	14.86		3.752		12.55	1.74196	1.69304e-20	3.7666e-19	ZNF518A	1.74196
ENSG00000154265	179	312	248	197	239	185	335	324	231	308	600	672	597	587	484	518	696	383	542	658	3.16	5.03	3.84	4.03	4.1	3.48	5.95	6.4	4.42	5.06	7.49	10.06	8.13	8.64	8.53	7.1	9.58	6.11	8.15	9.65		4.547		8.344	0.875824	1.77774e-20	3.95011e-19	ABCA5	0.875824
ENSG00000093010	610	500	314	471	606	566	439	642	412	633	324	304	234	230	279	276	348	281	240	247	31.49	24.53	19.52	28.13	35.7	36.58	24.27	35.62	28.47	34.37	15.61	16.52	12.17	14.73	14.92	15.3	19.11	16.29	13.19	14.68		29.868		15.252	-0.969602	1.87207e-20	4.15457e-19	COMT	-0.969602
ENSG00000087365	5244	5337	3355	3628	3795	3073	2942	3928	3552	4702	2980	2569	2751	2412	2824	2388	2606	2306	2624	2508	111.51	122.15	78.44	84.03	90.34	74.55	72.52	86.43	91.53	95.65	61.56	54.55	55.19	59.91	66.86	51.65	54.98	51.72	56.9	60.85		90.715		57.417	-0.659863	1.89914e-20	4.20941e-19	SF3B2	-0.659863
ENSG00000130560	751	680	460	445	514	511	417	575	498	573	318	372	400	292	359	348	311	298	333	310	24.43	22.42	17.71	17.19	20.06	20.73	16.63	21.12	21.05	19.03	10.83	13.18	13.2	11.82	13.84	12.53	11.18	11.22	11.76	12.43		20.037		12.199	-0.715904	1.90911e-20	4.22626e-19	UBAC1	-0.715904
ENSG00000067829	1519	1363	575	802	1000	738	698	1011	848	1103	570	507	428	450	513	457	511	436	483	524	66.63	60.59	29.84	41.77	52.9	40.08	37.55	50.4	48.76	49.42	25.58	24.2	19.64	24.28	26.08	21.91	24.82	21.46	22.96	27.82		47.794		23.875	-1.00133	1.93333e-20	4.2746e-19	IDH3G	-1.00133
ENSG00000101997	712	483	257	340	420	352	305	389	300	504	214	175	189	159	166	196	234	119	167	231	18.65	12.82	7.96	10.57	13.2	11.5	9.79	11.5	10.21	13.48	5.87	4.99	5.02	5.18	5.15	5.68	6.78	3.61	4.75	7.46		11.968		5.449	-1.13512	1.94311e-20	4.29092e-19	CCDC22	-1.13512
ENSG00000083535	58	102	77	95	101	71	121	137	109	101	298	306	247	224	204	191	281	175	296	273	1.42	2.15	1.79	2.22	2.38	1.74	2.91	3.05	2.78	2.03	6.16	6.55	4.92	5.49	4.75	4.15	6.1	4.01	6.31	6.63		2.247		5.507	1.29327	1.99154e-20	4.39245e-19	PIBF1	1.29327
ENSG00000014123	109	256	234	278	219	237	288	309	186	335	638	676	775	562	604	679	698	427	694	676	1.56	3.72	3.96	4.73	3.76	4.23	5.06	5	3.46	4.9	9.57	10.54	11.26	10.01	10.25	10.76	11.05	7.07	10.79	11.93		4.038		10.323	1.35415	2.11701e-20	4.66221e-19	UFL1	1.35415
ENSG00000060069	1410	1199	1102	934	1000	949	960	1085	911	1289	711	635	648	670	670	774	657	629	539	520	24.66	21.53	22.62	19.19	20.32	20.38	20.21	20.67	19.79	22.57	12.92	12	11.43	14.6	13.71	14.74	12.59	12.61	10.11	10.7		21.194		12.541	-0.757004	2.11907e-20	4.66221e-19	CTDP1	-0.757004
ENSG00000068885	70	185	153	125	118	138	173	164	116	156	443	393	431	348	378	306	405	205	411	421	1.06	3.4	3.17	3.62	3.11	3.65	4.11	2.95	3.24	2.76	8.25	7.38	8.04	7.3	7.29	6.32	8.29	4.59	8.41	9.85		3.107		7.572	1.28515	2.19005e-20	4.81246e-19	IFT80	1.28515
ENSG00000166024	153	288	177	154	166	169	213	198	135	176	397	418	484	301	348	355	382	324	405	384	4.64	8.62	4.31	3.44	3.84	3.96	5.15	4.28	3.16	3.31	7.62	8.35	9.07	7.01	7.69	7.35	7.83	6.97	8.09	8.94		4.471		7.892	0.819793	2.28165e-20	5.0076e-19	R3HCC1L	0.819793
ENSG00000115464	706	2139	2123	1803	1496	1551	2283	2058	1429	1924	5087	5409	6413	4903	4124	5462	5796	4086	5449	4928	16.28	46.91	26.3	22.86	21.11	24.55	31.26	24.69	25.51	21.35	53.85	54.3	60.95	56.28	53.21	56.94	59.83	47.15	55.04	60.42		26.082		55.797	1.09713	2.30774e-20	5.05866e-19	USP34	1.09713
ENSG00000204186	17	45	40	31	82	34	53	52	44	52	191	148	222	206	144	131	175	85	170	187	0.12	0.29	0.4	0.25	0.72	0.26	0.51	0.38	0.42	0.32	1.56	1.2	1.53	1.56	1.6	1.02	1.33	0.95	1.32	1.45		0.367		1.352	1.88124	2.38718e-20	5.22638e-19	ZDBF2	1.88124
ENSG00000078142	417	622	423	448	396	417	634	457	333	408	951	1102	1221	981	923	1108	909	834	1073	1035	6.26	9.42	6.86	7.38	7.09	6.9	12.62	7.6	5.73	6.02	13.12	20.67	16.2	18.32	14.64	16.57	13.48	15.45	18.26	16.9		7.588		16.361	1.10847	2.4461e-20	5.34882e-19	PIK3C3	1.10847
ENSG00000134899	777	1237	724	755	916	665	914	1047	781	996	1690	1657	1664	1394	1403	1389	1600	1068	1634	1709	11.98	19.37	13.57	13.8	16.88	12.7	17.18	18.09	16.27	15.56	27.16	27.92	26.21	26.7	25.9	23.81	27.28	18.94	27.28	32.44		15.54		26.364	0.762583	2.48219e-20	5.42111e-19	ERCC5	0.762583
ENSG00000053770	235	478	406	417	344	330	465	435	352	377	987	961	1138	822	730	925	896	628	927	943	4.81	6.14	7.52	8.22	8.19	7.98	9.49	8.89	6.57	8.33	18.67	16.85	16.59	14.97	17.07	18.56	18.53	13.22	17.66	22.14		7.614		17.426	1.19451	2.48542e-20	5.42154e-19	AP5M1	1.19451
ENSG00000115234	2713	2148	1193	1482	1743	1431	1298	1984	1401	2243	981	976	1239	898	1016	1103	1071	826	1022	893	72.71	58.09	37.29	46.04	55.33	46.93	41.69	59.06	48.11	60.34	27.34	29.18	33.55	29.24	32.12	33.09	31.87	25.76	29.74	30.3		52.559		30.219	-0.798482	2.53253e-20	5.51759e-19	SNX17	-0.798482
ENSG00000131127	100	181	190	209	181	184	234	235	177	236	578	632	697	451	419	445	622	282	546	566	1.09	1.3	1.38	1.19	1.07	1.23	1.42	1.56	1.1	1.41	2.91	3.3	3.4	2.69	2.59	2.36	3.3	1.57	2.85	3.35		1.275		2.832	1.15132	2.54868e-20	5.54601e-19	ZNF141	1.15132
ENSG00000102316	1036	839	656	608	761	685	664	1045	677	1040	616	558	615	471	566	507	516	392	565	509	30.65	25.06	23.01	21.31	27.18	25.55	24.04	34.92	26.16	31.68	19.01	17.89	18.4	17.45	19.61	16.54	16.99	13.4	18.13	18.49		26.956		17.591	-0.615769	2.56685e-20	5.57876e-19	MAGED2	-0.615769
ENSG00000110429	293	414	472	432	437	396	574	576	483	643	1112	1053	1057	896	997	891	1104	910	1049	1020	4.08	7.62	9.65	7.54	8.1	7.74	10.78	10.93	9.51	10.71	17.04	17.37	16.25	21.72	17.65	15.56	17.63	15.8	15.47	20.24		8.666		17.473	1.01169	2.64377e-20	5.73896e-19	FBXO3	1.01169
ENSG00000128340	18244	16763	11617	12488	12284	11179	11134	13005	11590	13522	8425	7792	8629	6782	8284	8431	7248	8614	8336	7371	753.81	702.81	568.47	631.08	619.19	582.44	584.67	629.14	627.23	585.78	364.67	349.79	362.52	347.7	410.99	386.15	331.4	413.79	375.21	375.74		628.462		371.796	-0.757314	2.71299e-20	5.88209e-19	RAC2	-0.757314
ENSG00000054654	676	1625	2958	2854	2172	2185	2606	4242	2132	2902	10110	11390	11170	9881	7529	11002	12074	6362	10280	9989	10.62	24.5	23.79	19.95	19.15	17.04	23.17	32.51	20.3	21.63	51.86	58.03	47.34	54.86	57.35	63.91	56.69	31.34	47.33	55.93		21.266		52.464	1.30278	2.74339e-20	5.94079e-19	SYNE2	1.30278
ENSG00000077463	324	277	233	193	214	188	180	239	206	252	157	138	154	84	121	132	117	123	131	121	12.48	11.08	10.5	9.16	10.1	9.13	8.74	10.65	10.25	10.05	6.91	5.83	6.01	4.26	5.58	5.67	5.25	5.56	5.71	5.74		10.214		5.652	-0.853715	2.82276e-20	6.10528e-19	SIRT6	-0.853715
ENSG00000100029	703	612	385	391	544	469	386	599	391	674	340	323	306	303	346	297	347	206	269	287	19.27	16.89	12.21	15.02	19.39	16.15	13.2	18.48	14.11	19.01	10.25	10.82	9.61	11.44	11.57	9.88	11.81	7.27	9.09	10.85		16.373		10.259	-0.674429	2.83221e-20	6.11834e-19	PES1	-0.674429
ENSG00000047365	224	459	575	669	583	567	602	1044	580	805	1891	2513	2518	1643	1722	1854	2451	1306	2080	2141	1.8	4.41	5.88	6.81	5.63	6.43	6.35	9.7	6.95	6.81	20.14	23.57	21.28	17.96	16.82	18.21	26.61	14.99	18.72	23.08		6.077		20.138	1.72849	2.96701e-20	6.40181e-19	ARAP2	1.72849
ENSG00000135968	177	503	674	596	624	532	552	775	540	642	1934	2564	2494	1610	1564	1953	2114	1098	2181	2051	2.82	6.24	11.11	9.83	10.87	8.97	9.47	10.91	9.05	8.48	29.98	34.32	29.79	25.56	27.61	26.08	31.53	20.17	31.68	33.26		8.775		28.998	1.72448	3.16995e-20	6.83144e-19	GCC2	1.72448
ENSG00000147419	196	228	144	156	185	155	182	237	178	260	349	361	334	333	345	288	342	227	380	364	4.24	4.86	4.02	4.08	5.3	4.09	5.89	6.97	5.48	5.35	9.07	10.32	7.57	10.15	8.93	7.33	10.77	6.43	10.84	10.61		5.028		9.202	0.871963	3.1791e-20	6.84291e-19	CCDC25	0.871963
ENSG00000115275	1436	1295	849	944	1220	921	893	1462	1054	1575	874	733	686	751	785	700	852	584	665	771	35.52	32.26	23.76	25.68	33.63	26.33	24.88	38.47	31.9	37.56	21.85	19.05	16.58	22.24	21.76	18.35	22.45	15.39	16.96	22.4		30.999		19.703	-0.653806	3.2038e-20	6.88779e-19	MOGS	-0.653806
ENSG00000072818	4506	3964	2667	2776	3398	2490	2909	3454	2990	3774	2300	2027	2217	1877	2268	2409	1754	1764	2076	1844	111.34	98.06	80.48	87.64	103.14	77.36	90.47	97.58	99.84	95.8	59.98	54.98	55.9	57.83	67.25	67.84	48.85	50.02	55.47	55.85		94.171		57.397	-0.714308	3.41182e-20	7.3262e-19	ACAP1	-0.714308
ENSG00000142634	14113	15253	13536	13167	12794	12305	10965	15812	12866	13517	9531	9377	9106	7625	9119	9289	8454	9085	8399	7755	352.74	386.41	400.5	390.73	383.6	383.7	336.24	446.43	417.97	345.39	249.63	255.46	230.84	237.8	270.26	256.78	234.05	262.8	227.87	238.79		384.371		246.428	-0.641333	3.53603e-20	7.5838e-19	EFHD2	-0.641333
ENSG00000157426	102	132	103	96	123	103	102	132	92	147	246	272	204	260	246	279	235	136	269	295	1.92	2.51	2.22	2.11	2.87	2.38	2.26	2.73	2.15	2.72	4.71	5.38	3.73	6.1	5.36	5.84	4.72	2.96	5.29	7.01		2.387		5.11	1.09812	3.56398e-20	7.6346e-19	AASDH	1.09812
ENSG00000175416	970	828	435	489	554	502	434	662	568	608	359	297	346	243	315	333	272	297	301	313	53.5	46.32	28.32	32.11	36.48	34.25	29.15	41.15	40.65	34.24	20.6	17.81	19.35	16.69	20.57	20.21	16.64	18.83	17.9	21.14		37.617		18.974	-0.987361	3.57501e-20	7.64582e-19	CLTB	-0.987361
ENSG00000198730	442	912	631	599	569	563	746	689	569	765	1391	1336	1515	1188	1195	1428	1304	946	1285	1287	6.27	12.92	10.71	10.67	9.89	9.95	12.78	11.26	10.33	11.1	20.36	21.02	21.68	22.21	20.09	23.09	21.11	15.86	20.37	22.86		10.588		20.865	0.978655	3.57777e-20	7.64582e-19	CTR9	0.978655
ENSG00000150637	343	422	543	423	584	424	783	907	583	687	1945	2319	1836	1530	1647	1049	2225	1111	1811	1915	4.55	4.14	11.63	9.28	12.86	8.83	18.91	17.9	14.2	14.05	29.53	41.48	31.75	27.24	27.85	18.72	34.93	21.94	31.69	31.97		11.635		29.71	1.35248	3.65344e-20	7.79823e-19	CD226	1.35248
ENSG00000175137	1503	1349	1103	1433	1163	992	1182	1189	1155	1273	544	730	765	714	693	716	546	716	588	622	28.89	26.28	25.08	32.7	26.81	23.78	27.85	25.8	28.84	24.98	10.95	15.28	14.92	17.08	15.79	15.23	11.6	15.92	12.27	14.74		27.101		14.378	-0.914483	3.66326e-20	7.80916e-19	SH3BP5L	-0.914483
ENSG00000160783	734	708	364	479	514	452	402	566	424	553	306	302	300	240	332	268	341	282	346	268	41.98	41.24	24.88	32.66	35.28	32.36	28.55	36.74	31.86	32.33	18.35	18.9	17.45	17.14	22.58	17.05	21.72	18.84	21.6	18.85		33.788		19.248	-0.811802	3.6673e-20	7.80916e-19	PMF1	-0.811802
ENSG00000219545	109	146	125	135	104	111	134	119	115	141	258	277	279	197	233	215	255	202	223	204	3.79	5.29	4.53	5.35	4.19	4.61	5.95	3.76	4.78	5.37	8.44	10	9.92	7.75	8.52	7.3	9.11	7.31	7.29	8.22		4.762		8.386	0.816415	3.81883e-20	8.12216e-19	UMAD1	0.816415
ENSG00000095564	590	808	953	945	1335	868	1579	1361	1055	1462	3175	3154	3158	2886	2550	2487	3121	2290	3150	2935	5.13	7.12	9.53	9.46	13.39	9.09	16.26	12.83	11.52	12.46	27.9	28.74	27.13	30.44	25.32	23.03	29.18	22.25	28.65	30.61		10.679		27.325	1.35544	3.83439e-20	8.13973e-19	BTAF1	1.35544
ENSG00000125734	2102	1941	1212	1352	1519	1352	1303	1481	1569	1565	995	902	845	786	920	886	919	1034	937	843	62.22	58.91	42.57	47.31	56.87	51.44	47.83	49.73	61.65	47.43	31.67	29.37	25.54	28.88	32.57	29.33	30.21	35.28	31.11	30.65		52.596		30.461	-0.78799	3.83619e-20	8.13973e-19	GPR108	-0.78799
ENSG00000071553	3368	3231	1988	2619	2479	2380	2261	2805	2463	2729	1821	1605	1621	1377	1735	1652	1629	1793	1715	1439	97.64	92.79	71.2	90.65	87.81	87.4	82.35	93.14	92.62	83.71	52.3	48.48	43.51	43.97	56.6	49.43	48.36	54.12	49.96	47.07		87.931		49.38	-0.832445	4.01293e-20	8.50465e-19	ATP6AP1	-0.832445
ENSG00000152404	53	189	100	112	111	92	127	185	121	143	382	400	431	316	261	294	380	275	311	307	0.98	3.54	2.26	2.45	2.46	2.14	2.92	3.86	2.9	2.69	7.39	8.1	8.14	7.26	5.71	6.09	7.75	5.96	6.23	6.98		2.62		6.961	1.40973	4.33831e-20	9.18336e-19	CWF19L2	1.40973
ENSG00000101639	197	351	355	332	351	350	474	401	315	399	921	840	1062	1050	711	1126	976	665	795	1121	1.95	4.32	3.56	3.46	3.44	4.43	4.7	4.4	3.93	3.93	7.79	7.57	8.62	11.35	8.24	10.23	8.61	6.54	7.08	12.02		3.812		8.805	1.20777	4.35337e-20	9.20435e-19	CEP192	1.20777
ENSG00000028203	231	288	143	194	210	198	203	210	190	246	429	514	471	352	399	334	425	245	409	436	5.44	6.12	4.42	6.18	5.95	6	6.6	6.66	5.54	6.15	11.48	12.85	10.99	10.65	10.59	8.93	11.48	6.86	10.33	14.87		5.906		10.903	0.884472	4.52366e-20	9.55309e-19	VEZT	0.884472
ENSG00000149932	1312	996	624	616	751	771	599	845	702	971	471	423	521	465	470	389	498	426	482	443	89.2	69.26	51.14	50.56	62.19	63.98	50	65.93	62.48	68.48	31.16	29.51	33.99	36.22	35.72	27.97	34.25	31.77	32.88	33.64		63.322		32.711	-0.952931	4.53932e-20	9.57486e-19	TMEM219	-0.952931
ENSG00000148634	468	803	667	619	503	594	744	633	537	680	1394	1288	1475	1077	1133	1379	1333	1118	1273	1140	7.5	12.2	11.88	11.46	8.44	13.09	13.61	11.55	10.95	10.39	24.94	21.33	22.63	21.37	19.86	22.31	22.64	21.24	20.9	21.46		11.107		21.868	0.977352	4.69045e-20	9.882e-19	HERC4	0.977352
ENSG00000131018	1053	2403	2106	2408	2535	1751	2849	4011	2439	2990	7591	8143	6912	6378	6044	7667	8831	5076	6135	7901	18.66	37.73	20.57	20.27	28.61	20.27	30.47	38.94	29.42	29.27	55.86	60.87	48.55	57.74	61.43	60.23	63.14	39.7	49.86	73.5		27.421		57.088	1.05791	4.72708e-20	9.94745e-19	SYNE1	1.05791
ENSG00000196911	124	204	286	306	250	245	387	354	303	411	1045	916	846	729	692	693	1194	878	992	999	0.7	1.47	1.92	2.56	2.05	2.08	2.55	3.01	2.56	3.27	6.17	6.02	7.18	6.14	5.26	5.34	8.02	6.31	7.09	7.48		2.217		6.501	1.55205	5.01417e-20	1.05392e-18	KPNA5	1.55205
ENSG00000107560	139	267	264	270	248	233	346	284	237	322	688	736	804	516	519	491	717	579	812	658	1.38	2.65	2.98	3.11	2.86	2.78	4.08	3.03	2.92	3.13	6.89	7.61	7.79	6.12	5.89	5.15	7.6	6.41	8.36	7.69		2.892		6.951	1.26515	5.1413e-20	1.07937e-18	RAB11FIP2	1.26515
ENSG00000198919	37	102	63	73	112	60	91	123	88	141	338	285	293	216	198	298	329	154	270	250	0.42	1.18	0.93	1.16	1.69	1.09	1.35	1.75	1.49	1.76	4.89	3.94	3.63	3.43	2.88	4.45	4.94	2.48	3.62	4.2		1.282		3.846	1.58496	5.40485e-20	1.13337e-18	DZIP3	1.58496
ENSG00000105726	1997	1400	835	906	1432	1041	885	1288	1011	1633	714	711	783	652	733	610	741	530	633	637	33.02	23.55	15.75	17.19	27.51	20.78	17.28	23.11	20.86	26.41	12.05	12.54	13.23	13.38	14.38	10.95	13.42	9.76	11.29	12.83		22.546		12.383	-0.864511	5.53602e-20	1.15952e-18	ATP13A1	-0.864511
ENSG00000112237	240	327	177	159	201	184	210	198	188	263	405	394	457	349	333	392	449	281	401	381	6.91	9.31	6.06	6.77	8.03	7.46	7.96	6.55	6.95	8.66	12.43	12.33	13.39	12.4	11.27	12.97	14.74	9.54	12.86	14.29		7.466		12.622	0.757533	5.9696e-20	1.24887e-18	CCNC	0.757533
ENSG00000105698	3922	3433	1911	2190	2234	2156	2197	2736	2149	2932	1661	1755	1528	1461	1655	1330	1622	1404	1684	1419	151.16	134.59	86.03	104.73	103.34	106.49	106.07	117.84	108.25	117.44	68.18	73.5	59.88	72.77	74.52	57.03	69.67	65.09	70.28	68.48		113.594		67.94	-0.741554	6.00463e-20	1.25473e-18	USF2	-0.741554
ENSG00000130313	1628	1441	673	850	934	911	683	932	759	1036	502	462	457	427	533	521	477	477	461	439	98.43	88.88	48.37	61.58	68.21	69.04	51.13	64.23	60.08	64.96	31.82	30.4	28.24	32.1	38.59	34.92	32.01	33.74	30.29	32.81		67.491		32.492	-1.05461	6.24119e-20	1.30264e-18	PGLS	-1.05461
ENSG00000100897	2274	2152	1602	1924	2372	1943	1713	2142	1734	2420	1440	1229	1550	1102	1465	1475	1530	1343	1343	1174	51.33	53.91	54.96	61.96	75.78	71.17	59.37	73.96	66.2	67.78	38.33	32.92	36.71	35.93	40.5	44.83	42.38	38.99	37.97	34.7		63.642		38.326	-0.731656	6.36986e-20	1.32795e-18	DCAF11	-0.731656
ENSG00000100348	1015	858	432	449	611	516	508	692	518	756	368	327	332	344	325	326	394	311	364	341	46.13	39.81	23.21	24.71	33.5	29.24	28.4	35.71	30.56	35.28	17.6	16.2	15.3	19.5	17.61	16.34	19.94	16.52	17.92	19.14		32.655		17.607	-0.891155	6.56407e-20	1.36684e-18	TXN2	-0.891155
ENSG00000115760	493	1210	1495	1460	1279	1190	1748	1691	1115	1592	4035	4395	4851	3981	3059	4271	4804	3187	4168	3853	1.9	4.73	9.06	11.22	6.98	6.39	8.92	8.37	6.5	6.44	18.43	19.83	22.27	21.48	16.19	21.09	24.08	14.78	18.64	20.64		7.051		19.743	1.48544	6.7772e-20	1.40958e-18	BIRC6	1.48544
ENSG00000143643	358	582	341	369	508	332	427	574	388	561	898	913	833	711	801	687	889	631	845	1053	6.88	11.39	8.12	8.5	12.18	8.15	10.06	13.7	9.69	11.79	20.04	21.33	16.61	17.47	18.54	14.88	20.89	15	19.95	26.56		10.046		19.127	0.928989	6.81767e-20	1.41635e-18	TTC13	0.928989
ENSG00000162066	599	438	340	379	471	317	328	483	345	539	277	260	263	240	275	215	276	257	258	259	13.58	9.51	8.77	10.21	13.36	9.38	9.33	11.44	9.98	11.79	5.94	5.52	5.48	7.16	6.65	5.46	6.35	6.28	5.56	6.84		10.735		6.124	-0.809776	6.84705e-20	1.4208e-18	AMDHD2	-0.809776
ENSG00000132842	311	667	451	588	488	522	653	533	440	547	1313	1203	1299	1070	1045	1107	1211	1127	1256	1026	5.48	11.44	8.11	10.61	8.9	9.9	12.78	9.55	8.8	8.49	21.22	19.92	20.23	20.39	19.03	18.62	20.5	20.1	20.74	19.67		9.406		20.042	1.09137	7.22111e-20	1.49669e-18	AP3B1	1.09137
ENSG00000134987	137	218	203	166	195	186	185	201	151	290	450	434	534	403	337	362	431	252	363	441	1.26	2.03	2.97	2.39	2.66	2.62	2.87	2.69	2.13	3.61	5.17	5.25	6.38	5.8	4.17	4.68	5.31	3.59	4.28	6.49		2.523		5.112	1.01875	7.2647e-20	1.50398e-18	WDR36	1.01875
ENSG00000009413	69	208	296	315	257	256	353	330	253	325	989	1024	1252	1101	723	1093	1016	779	1054	933	1.28	2.28	2.78	2.36	2.67	2.8	3.33	3.22	2.46	2.59	9.72	9.73	10.15	11.97	7.15	8.72	9.89	9.32	9.78	9.37		2.577		9.58	1.89433	7.84185e-20	1.62159e-18	REV3L	1.89433
ENSG00000169221	1820	1803	1105	1307	1284	1186	1059	1300	1339	1422	824	834	725	666	746	846	867	895	775	735	31.81	31.97	22.36	28.21	27.59	26.53	22.33	25.82	30.69	26.51	15.05	15.35	12.78	14.01	15.32	16.07	16.39	17.7	14.44	15.51		27.382		15.262	-0.843284	8.05864e-20	1.66449e-18	TBC1D10B	-0.843284
ENSG00000163605	523	923	682	870	607	593	875	756	686	673	1686	1572	1778	1420	1423	1539	1606	1669	1845	1522	7.18	11.88	11.9	17.48	10.29	12.72	16.88	14.19	13.83	11.21	29.62	26.61	25.32	24.98	27.92	29.38	28.21	33.73	32.19	30.82		12.756		28.878	1.17879	8.14503e-20	1.68039e-18	PPP4R2	1.17879
ENSG00000196646	56	135	115	118	110	112	129	145	109	157	280	322	367	231	244	278	267	217	368	303	0.94	3.16	2.68	2.35	3.35	3.41	3.73	2.75	3.32	3.58	5.71	9.35	7.89	7.33	6.66	5.21	7.09	5.12	8.25	7.52		2.927		7.013	1.26061	8.40446e-20	1.73192e-18	ZNF136	1.26061
ENSG00000185024	553	490	277	312	441	368	288	530	403	599	227	220	228	183	204	197	328	176	237	265	10.33	10.11	6.42	7.34	10.02	9.38	7.12	12.15	9.9	11.65	4.48	4.49	4.73	4.24	4.41	4.37	7.07	4.21	6.08	6.24		9.442		5.032	-0.907961	8.55225e-20	1.76035e-18	BRF1	-0.907961
ENSG00000183751	570	518	253	280	368	321	238	463	318	455	213	178	204	182	222	162	194	159	182	213	13.92	12.95	6.88	9.07	12.19	10.07	7.55	13.69	11.74	10.52	5.44	4.39	5.09	6.29	5.97	4.56	4.68	4.15	4.42	6.21		10.858		5.12	-1.08454	8.78756e-20	1.8067e-18	TBL3	-1.08454
ENSG00000178694	107	169	180	180	192	164	169	170	139	214	343	423	419	297	278	367	403	320	349	387	1.42	1.61	3.2	2.01	2.42	2.19	2.23	2.15	2.04	3.88	4.03	4.57	4.23	3.7	3.57	4.02	4.43	4.16	4.17	4.75		2.315		4.163	0.846611	9.09102e-20	1.86695e-18	NSUN3	0.846611
ENSG00000090989	247	622	421	351	357	382	460	338	340	392	852	992	1225	802	777	1040	985	781	986	989	4.54	11.58	9.01	7.61	7.69	8.61	10.24	6.91	7.94	7.24	16.06	19.4	22.4	18.07	16.66	20.67	19.68	16.23	19.4	22.01		8.137		19.058	1.22783	9.11426e-20	1.86957e-18	EXOC1	1.22783
ENSG00000174373	160	254	319	284	418	247	370	435	293	400	949	856	1102	785	747	659	1077	581	878	886	2.2	3.84	2.96	2.58	3.93	2.35	3.62	3.86	2.93	3.13	7.89	7.43	9.48	7.92	8.1	6.01	9.83	5.09	8.25	8.81		3.14		7.881	1.32761	9.38585e-20	1.92308e-18	RALGAPA1	1.32761
ENSG00000047410	831	1949	2304	1793	1469	1583	2457	2085	1535	1744	5289	5556	6196	4800	4002	6115	5415	4417	5462	4749	5.22	12.95	20.37	14.6	13.45	13.95	20.29	16.73	14.4	12.86	40.77	43.13	45.84	39.71	32.3	48.06	43.9	36.39	42.14	40.95		14.482		41.319	1.51254	9.51235e-20	1.94677e-18	TPR	1.51254
ENSG00000134352	440	931	783	675	925	597	1234	504	557	808	2783	2029	2353	2339	2114	1980	1897	2105	2339	3188	3.11	6.69	8.36	6.72	9.35	5.83	12.93	4.69	6.19	6.68	23.94	17.85	20.48	24.76	19.58	18.19	17.46	20.25	21.23	32.14		7.055		21.588	1.61351	9.62551e-20	1.96767e-18	IL6ST	1.61351
ENSG00000116663	280	308	220	272	414	314	264	388	293	388	168	166	242	147	169	174	137	171	169	161	11.73	13.08	10.91	13.53	21.04	16.41	13.56	18.36	15.95	16.6	7.54	7.58	10.33	7.66	8.4	8.07	6.35	8.29	7.69	8.32		15.117		8.023	-0.913958	9.81747e-20	2.00462e-18	FBXO6	-0.913958
ENSG00000100883	421	562	406	398	463	388	482	487	404	508	717	741	887	680	646	771	773	567	727	686	11.61	15.89	13.3	13.1	15.35	13.36	16.42	15.29	14.85	14.43	20.82	22.32	24.94	23.52	21.06	23.58	23.65	18.1	21.84	23.72		14.36		22.355	0.638542	9.98618e-20	2.03675e-18	SRP54	0.638542
ENSG00000103540	64	164	176	199	157	149	201	189	165	188	535	536	586	435	360	517	478	342	507	467	0.73	1.91	2.4	2.67	2.13	2.3	2.81	3.13	2.46	2.47	6.56	6.85	7.08	6.25	4.9	6.72	6.27	4.51	6.48	6.76		2.301		6.238	1.43882	1.00524e-19	2.04792e-18	CCP110	1.43882
ENSG00000049656	1248	1325	749	881	1176	804	760	1259	894	1358	795	744	733	659	670	664	762	589	649	711	30.3	32.7	21.52	25.4	34.57	24.47	22.73	35.67	28.2	33.73	20.35	19.67	18.06	19.91	19.69	17.84	20.53	16.55	17.98	21.38		28.929		19.196	-0.591711	1.0186e-19	2.07278e-18	CLPTM1L	-0.591711
ENSG00000173327	4254	3814	3323	3341	3515	3149	3088	3255	3400	3339	2437	1827	2094	1657	2082	2012	2114	2398	2011	1980	85.45	84.16	68.27	70.66	73.72	68.78	65.98	66.05	81.06	60.9	49.36	38.49	38.4	40.64	48.1	39.36	43.5	54.32	44.47	45.82		72.503		44.246	-0.712494	1.03971e-19	2.11334e-18	MAP3K11	-0.712494
ENSG00000066422	233	501	436	454	471	421	586	560	447	528	1091	1168	1333	1001	886	959	1150	1020	1139	1169	2.86	5.52	6.07	6.54	6.75	6.17	8.54	7.5	6.76	6.7	13.84	15.35	16.29	15.65	12.75	12.81	15.87	15.12	16.15	18.08		6.341		15.191	1.26043	1.07368e-19	2.17991e-18	ZBTB11	1.26043
ENSG00000114650	2654	2177	2108	2222	1876	1793	2166	2582	2209	2638	1574	1701	1775	1329	1173	1357	1246	1366	1280	1277	44.16	37.31	37.95	41.04	36.01	35.07	40.33	45.29	44.71	40.27	26.16	28.59	28.6	27.13	23.64	23.83	23.3	25.55	22.47	25.97		40.214		25.524	-0.655843	1.07521e-19	2.18053e-18	SCAP	-0.655843
ENSG00000111679	13388	14263	11012	10386	10351	9843	8340	9964	8961	11163	6473	5611	6766	4886	6830	6364	5720	6624	6335	4516	380.96	410.37	373.74	357.89	359.02	352.31	297.46	324.62	333.07	329.73	198.39	177	199.15	175.56	238	205.03	185.69	227.74	200.63	162.59		351.917		196.978	-0.837201	1.07839e-19	2.1845e-18	PTPN6	-0.837201
ENSG00000013810	4143	3591	3610	3424	2727	2532	3245	3006	3334	3253	2174	2302	1989	1396	1585	2024	1702	1689	1756	1539	90.78	80.31	118.37	113.18	83.31	76.48	114.74	88.9	116.84	85.52	53.95	56.33	50.74	44.41	44.6	54.82	47.01	45.56	47.19	47.76		96.843		49.237	-0.975905	1.10094e-19	2.22766e-18	TACC3	-0.975905
ENSG00000117174	112	196	130	102	159	121	122	156	117	187	319	330	286	313	290	218	339	177	346	324	1.09	1.94	1.5	1.18	1.86	1.47	1.46	1.72	1.48	1.86	3.26	3.51	2.83	3.8	3.35	2.35	3.66	2	3.67	3.9		1.556		3.233	1.05503	1.11112e-19	2.24571e-18	ZNHIT6	1.05503
ENSG00000111775	2002	1507	868	1050	1232	1116	888	1473	1006	1538	774	665	798	636	778	678	666	681	699	639	225.58	172.12	115.72	140.46	166.52	156.82	122.66	187.4	147.28	176.91	91.34	81.6	91.24	89.16	103.92	84.53	82.96	88.78	85.53	88.74		161.147		88.78	-0.860071	1.15477e-19	2.33131e-18	COX6A1	-0.860071
ENSG00000173230	209	672	830	800	664	678	1027	826	654	720	2503	2515	3054	2397	1950	2521	2782	2053	2630	2432	1.91	5.55	6.89	5.85	4.73	5.29	8.18	6.1	5.5	4.86	16.02	16.19	19.84	19.01	15.12	17.77	18.77	15.75	17.15	18.85		5.486		17.447	1.66915	1.1617e-19	2.34265e-18	GOLGB1	1.66915
ENSG00000047346	371	676	701	684	541	548	886	636	613	728	1699	1712	1779	1418	1489	1338	1727	1226	1551	1367	6.9	12.58	15.45	15.11	11.95	12.76	21.15	14.77	14.04	13.98	30.53	31.74	31	30.22	33.6	26.66	35.44	27.2	31.42	32.66		13.869		31.047	1.16259	1.16912e-19	2.35232e-18	FAM214A	1.16259
ENSG00000146414	53	155	204	191	193	169	242	219	143	226	683	641	655	541	413	563	794	492	642	668	0.44	1.65	1.95	2.42	1.78	1.62	2.18	1.84	1.68	2.65	5.28	5.49	5.34	5.35	3.94	4.54	7.1	3.96	5.14	6.5		1.821		5.264	1.53143	1.17898e-19	2.36949e-18	SHPRH	1.53143
ENSG00000112200	191	453	387	370	432	361	537	512	396	511	1099	1086	1130	895	775	981	1211	827	1158	1165	1.97	5.09	5.76	5.11	7.77	5.54	8.12	7.27	6.62	6.01	13.29	14.03	13.57	13.48	10.47	15.98	15.76	12.48	15.99	17.98		5.926		14.303	1.27119	1.18811e-19	2.38515e-18	ZNF451	1.27119
ENSG00000088035	148	224	124	145	145	116	155	168	117	176	276	324	309	266	229	249	275	224	297	281	4.26	6.76	3.86	4.93	5.09	3.9	5.33	5.26	4.26	5.04	8.08	10.7	8.76	9.54	8.15	8.19	8.43	7.24	8.4	9.6		4.869		8.709	0.838882	1.19071e-19	2.3877e-18	ALG6	0.838882
ENSG00000146587	64	231	174	198	261	164	212	239	182	238	557	653	679	542	676	511	616	383	533	683	0.59	2.14	1.93	2.15	3.14	2.03	2.49	2.86	2.22	2.29	6.17	6.76	6.8	6.77	7.55	5.39	7.1	4.3	5.4	7.7		2.184		6.394	1.54975	1.20039e-19	2.40441e-18	RBAK	1.54975
ENSG00000147251	718	2088	1879	2107	1444	1552	2194	1865	1483	1702	5313	5033	5595	4094	4288	4670	5139	4937	5541	4503	6.97	20.58	20.97	23.31	16.09	18.63	25.35	20.01	18.16	16.27	52.16	52.11	53.02	47.57	48.64	48.45	53.34	54.6	57.71	52.07		18.634		51.967	1.47966	1.2481e-19	2.49439e-18	DOCK11	1.47966
ENSG00000165169	149	187	119	171	106	109	163	175	138	173	313	331	400	288	269	283	281	219	347	294	4.54	5.75	4.11	5.85	3.71	4.2	5.75	6.11	5.39	5.59	9.9	10.45	11.86	10.86	9.18	9.27	9.19	7.26	11.41	10.68		5.1		10.006	0.972296	1.2892e-19	2.57078e-18	DYNLT3	0.972296
ENSG00000012983	135	266	194	262	252	172	277	347	227	321	592	738	686	462	531	449	711	447	637	649	3.08	4.43	4.64	5.87	5.97	2.98	8.59	7.78	6.63	6.87	10.76	13.26	12.38	11.35	9.72	7.52	13.31	10.03	12.04	12.06		5.684		11.243	0.984049	1.3016e-19	2.59263e-18	MAP4K5	0.984049
ENSG00000185515	88	181	122	129	147	103	160	167	115	145	330	265	364	270	238	298	291	228	318	356	2.6	4	3.12	3.73	4.15	2.79	4.86	4.6	3.32	3.5	8.32	6.48	8.31	8.64	7.23	8.39	8.86	5.92	7.54	10.13		3.667		7.982	1.12215	1.34747e-19	2.681e-18	BRCC3	1.12215
ENSG00000173542	155	288	220	314	194	302	345	273	179	275	650	757	808	657	498	588	863	575	761	653	1.35	2.66	2.27	4.11	2.35	3.6	4.39	2.93	2.17	2.93	6.59	7.83	7.77	7.46	5.15	5.83	8.86	5.81	7.46	7.34		2.876		7.01	1.28535	1.35986e-19	2.70264e-18	MOB1B	1.28535
ENSG00000166886	244	188	121	162	185	116	165	167	137	217	82	95	83	95	75	74	104	87	67	100	5.93	4.64	3.49	4.7	5.43	3.58	4.97	4.59	4.34	5.41	2.12	2.56	2.07	2.89	2.21	2	2.81	2.48	1.79	3.03		4.708		2.396	-0.974486	1.37028e-19	2.72032e-18	NAB2	-0.974486
ENSG00000115355	97	279	327	397	358	434	411	416	278	426	1107	1287	1340	1030	878	1212	1799	1145	1500	1212	1.63	3.94	3.78	5.13	5.29	6.36	5.79	4.8	4.46	5.29	14.29	14.57	15.16	14.03	13.14	17.13	22.49	13.22	16.57	16.69		4.647		15.729	1.75906	1.37348e-19	2.72365e-18	CCDC88A	1.75906
ENSG00000144895	540	820	411	365	434	410	551	484	453	636	1088	1057	1076	972	1106	801	1165	689	1303	1120	18.75	28.88	20.27	17.47	20.62	20.33	27.79	19.79	23.62	27.08	46.07	46.29	44.67	42.44	51.45	32.78	47.85	30.03	57.2	52.42		22.46		45.12	1.00641	1.44554e-19	2.86206e-18	EIF2A	1.00641
ENSG00000176087	1626	1347	870	1035	1288	1008	927	1535	967	1475	798	753	748	744	731	836	855	679	778	806	49.82	38.05	37.27	46.11	56.53	44.61	41.23	62.77	44.3	58.62	25.24	27.98	24.76	29.6	24.1	27.02	29.71	26.89	22.93	28.57		47.931		26.68	-0.8452	1.44647e-19	2.86206e-18	SLC35A4	-0.8452
ENSG00000069998	368	365	204	254	287	280	257	309	227	433	141	189	177	156	176	166	202	166	164	215	12.42	12.44	8.12	10.14	11.63	11.78	10.62	11.73	9.97	14.91	4.97	6.92	6.08	6.64	7.04	6.34	7.58	6.46	6.12	8.91		11.376		6.706	-0.762469	1.46846e-19	2.90235e-18	HDHD5	-0.762469
ENSG00000100578	100	224	224	203	178	167	278	278	185	268	601	652	553	483	499	486	610	373	537	582	1.75	3.08	4.24	3.71	3.55	4.35	5.23	4.61	4.19	3.37	9.67	9.66	8.67	8.01	8.29	7.34	9.29	5.74	6.89	9.25		3.808		8.281	1.12077	1.51812e-19	2.9972e-18	KIAA0586	1.12077
ENSG00000164961	416	510	451	459	508	431	505	573	424	667	805	797	824	744	761	801	912	586	815	822	6.59	8.18	8.4	7.97	9.32	8.15	10.01	11.71	8.34	9.95	12.97	13.96	13.28	14.37	14.32	13.87	15.93	9.91	14.99	16.25		8.862		13.985	0.658176	1.52863e-19	3.01322e-18	WASHC5	0.658176
ENSG00000180008	75	184	215	212	186	175	306	291	180	281	678	694	757	524	577	551	748	536	679	655	0.67	1.66	2.26	2.24	1.97	1.94	3.35	2.92	2.07	2.55	6.32	6.73	6.84	5.79	6.06	5.41	7.33	5.51	6.53	7.19		2.163		6.371	1.55849	1.5296e-19	3.01322e-18	SOCS4	1.55849
ENSG00000017260	364	601	461	433	451	389	505	533	459	556	869	878	980	790	734	731	848	679	923	767	6.68	10.5	11.47	8.98	9.61	9.53	11.74	11.83	10.91	10.05	20.38	17.46	20.18	16.4	19.14	15.65	17.68	18.27	19.2	15.61		10.13		17.997	0.829122	1.59167e-19	3.12859e-18	ATP2C1	0.829122
ENSG00000163214	146	189	169	164	188	202	180	194	144	241	341	366	349	330	298	369	438	256	319	322	2.32	2.74	2.71	2.49	3.11	3.33	2.76	2.87	2.42	3.15	4.44	5.15	4.53	5.35	4.38	5.06	6	3.67	4.33	5.12		2.79		4.803	0.783671	1.63782e-19	3.21284e-18	DHX57	0.783671
ENSG00000079432	2952	2820	3114	3011	2902	2567	2830	3679	2917	3610	1875	1962	2049	1568	1729	2173	1921	2074	2064	1721	48.83	47.92	46.62	43.58	46.26	39.83	46.58	53.99	50.19	46.65	25.24	29.27	27.5	26.13	27.55	30.06	26.39	31.35	32.07	27.14		47.045		28.27	-0.73477	1.63812e-19	3.21284e-18	CIC	-0.73477
ENSG00000125970	4218	3739	2617	2913	3027	2470	2462	3328	2875	3608	2332	1911	1931	1730	2075	1845	2284	2104	2009	1714	168.25	144	122.79	143.03	144.17	115.66	112.8	157.66	143.35	149.77	83.92	72.09	74.21	81.53	79.06	73.65	78.86	72.39	77.56	71.39		140.148		76.466	-0.874061	1.71182e-19	3.35371e-18	RALY	-0.874061
ENSG00000204642	8019	8883	6444	6092	6853	6997	6784	7262	7466	7073	3071	3504	4958	2679	3538	4743	3706	4423	4087	3571	377.58	423.45	356.7	339.71	385.21	407.46	391.22	386.89	454.89	339.52	150.81	177.42	233.53	156.59	196.19	244.46	190.73	241.46	207.59	207.86		386.263		200.664	-0.944802	1.71719e-19	3.36055e-18	HLA-F	-0.944802
ENSG00000072415	41	93	77	68	78	82	102	101	59	93	265	196	204	152	224	188	279	281	236	191	0.5	1.18	1.11	0.95	1.08	1.28	1.45	1.37	0.91	1.44	3.32	2.74	2.42	2.29	3.12	2.36	3.6	3.77	3	2.88		1.127		2.95	1.38823	1.76537e-19	3.45105e-18	MPP5	1.38823
ENSG00000141429	420	715	530	608	506	508	757	504	509	610	1266	1216	1288	990	1107	1226	1127	1061	1287	1212	7.65	12.21	13.5	14.98	13.17	13.72	20.17	13.18	14.36	13.37	26.52	24.29	24.58	25.97	26.73	26.5	25.42	24.66	27.47	27.63		13.631		25.977	0.930343	1.77247e-19	3.45961e-18	GALNT1	0.930343
ENSG00000238227	943	791	527	626	771	515	477	869	559	889	432	464	515	350	410	457	408	329	391	393	21.17	17.4	14.32	15.91	20.9	14.44	12.83	22.05	16.25	19.88	10.76	11.25	11.99	10.01	10.76	11.18	10.69	8.86	10.41	10.9		17.515		10.681	-0.713544	1.77361e-19	3.45961e-18	TMEM250	-0.713544
ENSG00000085224	161	473	864	883	678	648	939	876	664	753	3012	3240	3201	2619	2242	2755	3402	2243	3108	2883	2.22	4.68	8.28	7.91	6.59	7.27	8.43	8.7	8.61	5.73	27.12	30.15	29	25.64	24.49	23.67	32.82	23.07	27.64	28.4		6.842		27.2	1.99112	1.80417e-19	3.51539e-18	ATRX	1.99112
ENSG00000162402	555	1089	1021	1100	1019	1083	1292	1401	963	1539	2662	2907	3415	2390	2078	2564	3220	1839	2823	2892	3.48	6.18	7.81	7.32	6.85	10.52	8.88	8.86	8.21	9.83	15.62	18.69	21.35	20.56	13.8	17.59	23.1	13.45	20.92	21.86		7.794		18.694	1.26214	1.85196e-19	3.60457e-18	USP24	1.26214
ENSG00000165487	328	505	293	282	293	268	327	325	282	397	541	573	717	523	516	588	643	463	589	650	10.53	16.43	11.13	10.77	11.28	12.5	14.27	13.7	12.76	13.01	18.55	20.03	23.62	21.41	20.04	20.88	22.82	17.2	20.53	25.72		12.638		21.08	0.738107	1.88158e-19	3.65824e-18	MICU2	0.738107
ENSG00000169762	253	352	290	279	246	277	228	218	262	332	556	529	710	434	524	452	618	458	475	562	4.46	5.26	7.79	7.7	6.9	7.6	6.17	5.63	7.46	7.28	10.89	10.77	14.12	12.03	15.08	10	14.99	12.84	11.5	13.74		6.625		12.596	0.926973	1.99916e-19	3.88263e-18	TAPT1	0.926973
ENSG00000116213	442	485	267	381	355	312	348	410	375	456	271	227	288	228	268	254	245	243	242	221	16.99	18.62	14.72	18.58	19.19	16.58	21.06	22.47	23.09	21.69	10.1	11.81	12.91	12.27	12.38	11.24	10.38	12.46	9.81	11.97		19.299		11.533	-0.742758	2.03878e-19	3.95528e-18	WRAP73	-0.742758
ENSG00000124406	250	561	684	631	618	640	809	900	468	712	1979	2093	2363	2226	1400	1915	2006	1253	2097	2072	2.3	5.32	8.77	5.52	11.49	5.97	9.84	14.2	7.03	7.75	21.86	21.98	20.59	26.24	16.49	19.56	23.08	13.86	21.04	25.66		7.819		21.036	1.4278	2.05282e-19	3.97389e-18	ATP8A1	1.4278
ENSG00000055130	535	691	419	423	581	495	484	533	459	734	858	896	1018	872	857	930	1110	608	865	1015	10.64	14.12	9.57	9.8	13.71	12.12	11.7	12.05	11.7	14.52	17.92	19.31	20.45	21.24	20.07	20	24.26	13.76	18.77	24.4		11.993		20.018	0.739105	2.1792e-19	4.21398e-18	CUL1	0.739105
ENSG00000122482	51	175	186	216	175	157	198	214	151	193	618	661	659	506	460	429	672	373	614	609	1.12	3.16	2.6	2.8	2.48	2.87	2.61	3.05	2.54	2.82	8.27	8.85	8.08	7.87	6.53	5.38	10.78	5.52	8.12	8.87		2.605		7.827	1.58718	2.20563e-19	4.25971e-18	ZNF644	1.58718
ENSG00000174720	173	436	223	311	242	237	335	329	251	304	667	575	715	535	661	607	752	574	662	616	6.11	15.55	9.9	14.55	11.47	11.48	14.49	12.92	11.08	11.38	25.54	23.15	26.73	24.33	26.9	23.48	30.09	24.51	24.23	28.36		11.893		25.732	1.11345	2.20761e-19	4.25971e-18	LARP7	1.11345
ENSG00000132953	179	276	311	236	364	296	342	376	313	441	745	849	876	692	671	621	896	439	839	787	1.09	1.71	2.24	1.71	2.66	2.25	2.56	2.59	2.48	2.75	4.76	5.64	5.42	5.25	4.85	4.19	6.04	3.1	5.56	5.92		2.204		5.073	1.20271	2.21115e-19	4.26194e-18	XPO4	1.20271
ENSG00000145241	97	240	202	232	208	193	277	310	198	293	675	675	660	571	529	511	691	354	661	714	1.75	4.04	3.91	5.06	4.02	4.19	6.08	6.65	4.85	5.24	13.14	13.26	11.9	12.36	11.15	10.21	13.79	7.71	13.21	15.54		4.579		12.227	1.41697	2.22842e-19	4.2906e-18	CENPC	1.41697
ENSG00000185000	1372	1403	852	1003	1180	879	1015	1146	1148	1167	658	530	558	406	690	722	556	684	626	536	32.82	33.15	23.66	28.72	33.78	25.45	28.35	31.75	35.32	28.72	14.61	12.65	12.51	10.67	18.72	17.74	13.78	16.05	14.26	14.26		30.172		14.525	-1.05467	2.30746e-19	4.43802e-18	DGAT1	-1.05467
ENSG00000023445	546	820	841	788	809	803	771	503	631	952	2262	2446	3998	1948	1735	2643	1971	1010	2331	2221	11.52	17.23	15.33	13.79	15.92	14.66	16.86	8.54	12.12	17.22	34.91	37.88	58.25	37.37	34.65	45.45	34.71	18.14	41.17	41.44		14.319		38.397	1.42306	2.35236e-19	4.51952e-18	BIRC3	1.42306
ENSG00000181555	556	1349	1263	1475	1095	1116	1593	1468	1147	1433	3289	3531	3394	2941	3037	3121	3515	2947	3366	3060	4.39	10.68	10.94	12.75	9.61	10.2	14.35	12.32	11.02	10.87	25.56	28.34	25.27	26.92	26.84	25.15	28.45	25.08	26.95	27.42		10.713		26.598	1.31196	2.41369e-19	4.63237e-18	SETD2	1.31196
ENSG00000172785	232	413	285	208	286	206	244	282	189	392	626	539	755	552	491	466	625	418	510	679	8.79	15.53	11.95	9.18	12.3	10.16	10.85	11.55	9.68	15.95	22.74	19.92	25.85	23.36	21.48	17.62	24.53	17.68	20.3	29.76		11.594		22.324	0.945217	2.49829e-19	4.78959e-18	CBWD1	0.945217
ENSG00000163818	95	138	102	99	105	86	102	138	99	154	296	224	227	180	231	166	303	172	274	211	2.15	3.93	3.74	2.42	3.69	3.23	2.54	4.2	3.67	3.57	8.64	5.83	6.16	6.44	6.47	5.3	7.22	4.89	7.47	5.23		3.314		6.365	0.941587	2.62347e-19	5.02419e-18	LZTFL1	0.941587
ENSG00000155657	120	197	431	390	384	303	485	339	310	251	1531	1567	1369	1301	941	1037	1284	1161	1353	1199	0.09	0.42	0.49	0.35	0.34	0.28	0.65	0.46	0.32	0.68	1.34	1.64	1.51	1.24	1.4	1	1.35	1.86	1.98	1.42		0.408		1.474	1.8531	2.63011e-19	5.03153e-18	TTN	1.8531
ENSG00000112701	733	1423	1231	1376	1117	1092	1501	1285	1112	1352	2815	2983	3346	2394	2051	2584	2858	2520	3044	2727	14.45	27.51	28.61	33.83	27.57	26.68	38.17	28.95	29.56	30.82	63.76	67.9	71.98	63.01	50.27	60.45	67.23	61.05	70.42	74		28.615		65.007	1.18382	2.67189e-19	5.10599e-18	SENP6	1.18382
ENSG00000143294	1242	1217	737	754	841	702	738	945	798	1038	612	571	568	534	568	586	564	571	533	610	38.81	37.93	27.03	28.08	31.28	27.23	28.08	32.96	30.84	31.93	20.63	19.93	17.75	20.18	20.72	19.66	20.02	20.62	17.79	22.71		31.417		20.001	-0.651473	2.74218e-19	5.23473e-18	PRCC	-0.651473
ENSG00000164880	1907	1689	1365	1370	1740	1467	1458	1916	1454	1993	1321	1211	969	1063	985	892	1484	938	1127	979	18.01	19.17	14	14.99	18.09	15.86	16.63	18.75	16.37	17.63	13.83	12.36	8.52	11.46	10.17	9.19	14.22	9.41	10.61	10.62		16.95		11.039	-0.618676	2.77902e-19	5.29939e-18	INTS1	-0.618676
ENSG00000267680	266	466	313	288	307	267	406	382	329	377	673	772	746	540	590	631	808	466	708	792	4.79	8.45	7.57	6.18	8.64	7.31	9.55	9.42	8.14	8.4	14.66	17.66	17.59	13.85	13.87	15.62	20.22	11.16	16.05	20.49		7.845		16.117	1.03874	2.84502e-19	5.41947e-18	ZNF224	1.03874
ENSG00000148516	96	242	337	290	227	228	362	260	233	246	879	928	876	752	781	674	812	751	905	719	1.03	2.68	5.58	4.75	3.42	3.94	5.95	3.57	4.18	3.6	12.42	13.22	11.13	12.68	11.88	9.7	11.92	11.6	13.66	11		3.87		11.921	1.6231	2.88481e-19	5.48943e-18	ZEB1	1.6231
ENSG00000250151	423	477	680	863	775	612	695	873	717	800	321	357	347	289	304	306	382	321	316	291	28.3	31.35	54.38	68.51	62.2	51.66	57.4	65.72	61.76	55.46	22.68	25.66	23.98	22.84	23.26	22.11	28.08	24.85	23.27	23.19		53.674		23.992	-1.16167	2.92274e-19	5.5557e-18	ARPC4-TTLL3	-1.16167
ENSG00000104853	2440	2537	1330	1667	1574	1586	1473	1843	1584	1935	1135	1075	1137	942	1152	1154	1091	1121	1075	1138	60.25	63.27	38.79	49.7	47.57	48.38	44.24	51.28	50.99	48.85	29.76	28.9	28.22	28.68	34.69	31.27	30.67	31.95	30.02	34.99		50.332		30.915	-0.703169	2.93188e-19	5.56716e-18	CLPTM1	-0.703169
ENSG00000099899	919	652	343	389	577	445	427	678	474	773	317	281	323	273	294	260	285	236	351	306	20.17	14.18	9.04	10.14	15.91	13.23	13.57	16.63	14.02	18.11	7.62	6.6	7.42	8.7	8.41	6.31	7.27	6.11	8.46	9.47		14.5		7.637	-0.924975	2.94049e-19	5.57758e-18	TRMT2A	-0.924975
ENSG00000142327	4688	4593	2300	2549	2854	2316	2308	4090	2873	3881	1680	1755	1869	1494	1967	1880	1823	1710	1706	1463	110.9	108.5	51.69	57.96	61.26	52.42	53.5	86.92	67.66	73.86	35.78	40.79	37.72	39.49	48.01	41.93	41.26	41.22	38.22	39.43		72.467		40.385	-0.843505	2.98616e-19	5.6582e-18	RNPEPL1	-0.843505
ENSG00000071889	512	443	216	245	324	224	276	327	296	437	217	184	181	158	160	137	170	156	191	171	18.27	17.83	9.11	10.57	13.86	9.62	12.63	15.36	14.11	18.07	8.36	7.5	7.1	8.91	7.3	7.02	8.88	6.7	8.01	7.38		13.943		7.716	-0.853616	3.09075e-19	5.85018e-18	FAM3A	-0.853616
ENSG00000119383	870	751	497	650	744	682	639	1018	619	965	527	468	549	487	488	510	505	398	431	459	25.21	22.15	22.35	26.41	30.69	28.56	28.58	40.22	30.31	33.59	17.3	16.31	15.18	20.9	17.98	18.3	18.08	12.84	14.82	16.63		28.807		16.834	-0.775041	3.14802e-19	5.946e-18	PTPA	-0.775041
ENSG00000138182	23	64	66	59	73	59	55	73	47	84	187	250	284	172	152	191	244	84	207	185	0.22	0.62	0.85	0.67	1.13	0.71	0.92	1.3	1.2	1.02	1.88	2.61	2.76	2.05	1.72	2.03	2.59	0.93	2.15	2.18		0.864		2.09	1.2744	3.3734e-19	6.36498e-18	KIF20B	1.2744
ENSG00000113810	124	410	336	347	358	295	432	401	294	434	999	968	1247	843	900	921	943	650	1042	929	1.46	4.91	5.56	5.33	5.07	4.5	7.01	5.45	4.53	5.48	13.02	12.45	15.08	12.43	13.04	12.6	12.67	9.82	13.41	14.41		4.93		12.893	1.38693	3.40542e-19	6.41863e-18	SMC4	1.38693
ENSG00000089693	3232	2968	2122	2536	2028	2075	2294	2455	2511	2457	1518	1386	1190	1384	1398	1388	1491	1627	1381	1281	125.95	117.27	98.73	117.97	95.74	102.24	110.73	108.89	127.41	98.16	62.96	59.35	47.07	67.55	65.21	60.24	64.26	73.56	59.34	62.35		110.309		62.189	-0.826819	3.44898e-19	6.49389e-18	MLF2	-0.826819
ENSG00000118762	79	121	120	114	144	127	120	170	133	163	289	269	290	202	253	261	301	234	255	258	0.94	1.46	2.19	2.19	2.75	2.75	1.98	2.9	2.73	2.59	4.38	3.82	4.44	3.18	4.21	3.96	4.99	4.04	3.68	4.66		2.248		4.136	0.879594	3.56982e-19	6.70025e-18	PKD2	0.879594
ENSG00000146729	319	400	236	244	293	268	326	322	259	388	474	498	525	403	530	442	543	438	558	514	9.76	12.38	8.48	8.89	10.92	10.43	12.24	11.57	10.72	12.11	15.43	17.03	16.58	15.33	19.38	14.94	18.41	15.68	18.55	19.35		10.75		17.068	0.666957	3.91794e-19	7.34593e-18	NIPSNAP2	0.666957
ENSG00000181817	1082	747	506	618	607	540	507	641	517	667	407	360	392	277	356	332	355	338	385	283	76.13	53.27	42.12	51.62	51.23	47.38	43.73	50.92	47.26	47.91	29.99	27.58	27.99	24.25	29.69	25.85	27.61	27.52	29.42	24.54		51.157		27.444	-0.898441	3.96825e-19	7.42867e-18	LSM10	-0.898441
ENSG00000170604	693	609	253	333	436	336	277	500	383	522	235	222	187	195	209	206	223	180	209	238	16.55	14.74	7.15	9.44	12.49	10.01	8.11	13.48	11.88	12.72	5.88	5.77	4.53	5.79	5.92	5.44	5.89	4.97	5.42	7		11.657		5.661	-1.04207	3.97037e-19	7.42867e-18	IRF2BP1	-1.04207
ENSG00000163510	140	493	291	318	270	238	329	323	244	356	778	775	835	713	597	745	782	654	775	794	2.4	8.69	6.53	7.17	5.79	5.91	7.76	6.76	6.1	6.59	15.2	15.59	15.86	16.74	13.35	15.61	15.76	13.95	16.02	17.93		6.37		15.601	1.29227	3.99765e-19	7.47189e-18	CWC22	1.29227
ENSG00000174851	335	267	170	132	203	163	131	257	143	286	89	110	130	79	97	94	84	78	85	91	19.35	15.33	11.7	8.76	14.2	11.67	9.16	16.3	10.28	16.74	5.65	6.73	7.77	5.78	7.06	6.41	5.94	5.28	5.63	6.62		13.349		6.287	-1.08629	4.00851e-19	7.48436e-18	YIF1A	-1.08629
ENSG00000198718	40	117	89	77	102	78	95	114	100	93	257	259	238	182	201	224	272	149	248	252	0.38	1.74	1.35	2.04	1.64	0.94	1.48	1.23	2.21	1.14	3.27	3.61	3.51	3.73	2.87	4	2.89	3.77	4	4.2		1.415		3.585	1.34117	4.02613e-19	7.50943e-18	TOGARAM1	1.34117
ENSG00000185803	497	403	215	223	369	265	260	496	300	446	194	185	224	160	165	139	204	146	181	184	14.52	11.77	7.6	7.66	13.34	9.83	9.42	16.1	11.2	13.07	6.08	5.87	6.5	5.8	5.83	4.44	6.72	5.02	5.74	6.59		11.451		5.859	-0.966747	4.06657e-19	7.57694e-18	SLC52A2	-0.966747
ENSG00000102189	37	120	157	187	151	174	202	226	161	239	674	703	665	509	562	485	669	462	699	814	0.23	0.75	1.65	1.37	1.41	2.25	2.22	2.16	1.63	1.61	6.04	9.61	4.29	5.43	4.32	7.51	6.53	4.51	9.52	6.98		1.528		6.474	2.08301	4.09449e-19	7.61608e-18	EEA1	2.08301
ENSG00000066322	2172	2091	1199	1206	1298	1234	1150	1624	1260	1641	900	974	866	859	916	906	916	828	959	909	89.67	87.42	58.53	59.07	64.25	63.42	58.14	75.58	67.57	69.11	38.89	43.78	36.2	44.09	44.75	41.39	41.79	39.54	42.95	46.2		69.276		41.958	-0.72341	4.09609e-19	7.61608e-18	ELOVL1	-0.72341
ENSG00000139233	256	348	342	268	291	308	376	279	272	339	686	617	693	531	520	601	559	485	631	561	9.27	11.97	10.66	8.86	10.37	11.45	12.11	8.94	9.57	10	23.99	20.75	20.63	20.15	20.79	21.05	20.85	18.38	21.24	21.53		10.32		20.936	1.02054	4.13851e-19	7.68698e-18	LLPH	1.02054
ENSG00000132300	453	524	369	254	415	379	433	486	377	487	879	763	838	731	746	659	883	493	704	777	4.1	6.49	7.76	13.97	19.35	14.81	8.65	12.79	11.29	12.1	14.69	27.99	9.49	14.49	10.71	33.66	14.56	6.99	29.61	17.27		11.131		17.946	0.689079	4.18894e-19	7.77257e-18	PTCD3	0.689079
ENSG00000163866	558	606	423	523	539	518	505	671	504	738	388	446	484	333	372	400	393	320	436	463	22.56	26.93	19.37	23.95	26.42	27.21	23.64	28.23	25.99	28.61	14.13	17.3	14.72	14.46	15.01	13.68	13.32	11.78	14.66	16.98		25.291		14.604	-0.792261	4.36555e-19	8.09187e-18	SMIM12	-0.792261
ENSG00000168944	260	402	338	425	425	203	445	488	420	531	925	1050	966	906	923	808	1018	612	996	1030	3.38	5.23	5.11	6.4	6.52	3.14	6.88	6.83	6.81	6.8	12.2	14.55	12.38	14.25	13.93	11.25	14.34	8.99	13.87	16.01		5.71		13.177	1.20646	4.50981e-19	8.35062e-18	CEP120	1.20646
ENSG00000139793	56	148	84	118	109	88	153	182	103	163	378	464	350	302	302	300	409	198	321	460	0.75	2	1.3	1.9	2.03	1.55	3.17	2.69	2.83	2.57	6.17	8.14	5.53	5.58	5.54	5.09	6.93	3.87	5.9	9.35		2.079		6.21	1.5787	4.73243e-19	8.75377e-18	MBNL2	1.5787
ENSG00000062822	356	357	183	222	297	267	195	328	253	382	167	150	153	178	158	154	160	115	153	196	6.35	6.51	3.86	4.74	6.31	6.01	4.73	6.52	5.9	6.87	3.3	2.89	2.85	4.02	3.29	3	3.14	2.46	3.06	4.26		5.78		3.227	-0.840876	4.74956e-19	8.77639e-18	POLD1	-0.840876
ENSG00000165525	159	447	355	377	377	266	467	417	318	470	933	938	1176	822	796	926	1054	715	883	1005	1.82	6.27	6.88	8.77	8.4	5.38	9.91	8.5	6.14	9.94	16.42	17.66	18.65	17.47	14.22	18.33	19.76	14.04	16.44	20.1		7.201		17.309	1.26525	4.89038e-19	9.01796e-18	NEMF	1.26525
ENSG00000146802	207	336	250	225	239	226	306	254	226	282	454	515	648	453	389	534	557	393	584	482	2.95	4.51	5.47	3.83	4.28	4.7	7.22	5.3	4.89	5.26	7.77	8.3	8.19	8.14	7.13	9.67	8.15	6.89	9.16	7.97		4.841		8.137	0.749192	4.95587e-19	9.12931e-18	TMEM168	0.749192
ENSG00000131043	555	507	319	283	426	389	274	430	380	585	245	245	286	196	239	232	290	197	250	273	13.88	12.83	9.35	8.52	12.72	12.42	8.45	12.16	12.46	14.97	6.5	6.66	7.19	6.04	7	6.45	7.98	5.71	6.7	8.5		11.776		6.873	-0.776838	4.98118e-19	9.16649e-18	AAR2	-0.776838
ENSG00000100796	1405	1862	1738	1716	1633	1546	2032	1945	1659	2148	3394	3235	3231	2613	2795	2629	3183	2547	3358	3121	24.36	33.26	38.82	39.62	38.99	36.48	47.21	41.67	41.32	41.92	67.89	66.12	61.92	61.97	62.64	55.1	66.25	56.35	69.18	72.55		38.365		63.997	0.738214	4.99042e-19	9.17407e-18	PPP4R3A	0.738214
ENSG00000186577	393	297	167	204	265	194	176	287	232	269	133	135	127	108	159	115	116	114	140	110	26.84	21.08	13.8	16.91	21.47	16.23	15.05	21.81	20.66	18.39	9.41	9.82	9.09	8.87	12.92	8.77	8.76	9.19	9.96	9.12		19.224		9.591	-1.00316	5.06535e-19	9.30226e-18	SMIM29	-1.00316
ENSG00000169692	621	677	371	523	538	429	353	500	456	504	270	215	267	213	298	269	271	308	210	218	24.43	26.98	17.46	24.43	25.48	21.04	17.28	22.32	23.29	20.51	11.15	9.27	10.66	10.47	13.92	11.66	11.81	14.11	9.14	10.55		22.322		11.274	-0.985467	5.10449e-19	9.36451e-18	AGPAT2	-0.985467
ENSG00000149806	7668	4856	3206	3620	4165	3341	3201	4734	3347	4960	2888	2358	2368	2177	2407	2285	2360	1904	2353	2185	883.56	570.55	433.86	491.14	579.37	472.91	445.17	617.61	497.47	588.09	341.78	285.5	270.63	303.52	323.86	284.14	297.21	249.15	289.53	302.13		557.973		294.745	-0.920728	5.21034e-19	9.5489e-18	FAU	-0.920728
ENSG00000169764	1020	1476	760	798	763	662	853	878	649	1009	1871	1618	1710	1469	1743	1562	1657	1430	1677	1622	30.81	44.46	27.54	28.5	28.09	24.73	31.76	29.85	24.81	31.51	58.46	53	52.89	54.87	63.9	52.72	54.9	49.57	55.34	58.27		30.206		55.392	0.874842	5.28828e-19	9.68184e-18	UGP2	0.874842
ENSG00000258890	211	347	180	157	231	151	225	246	158	301	455	433	422	335	416	388	522	354	460	477	4.88	8.38	6.19	4.88	8.42	5.16	7.87	7.27	5.81	8.66	14.12	12.98	12.25	12.09	13.28	12.26	15.18	11.87	14.36	16.41		6.752		13.48	0.997434	5.29441e-19	9.68314e-18	CEP95	0.997434
ENSG00000122042	514	858	803	777	720	686	856	871	739	906	1608	1485	2008	1247	1466	1314	1597	1376	1550	1456	7.2	12.19	13.32	12.93	12.11	11.99	14.71	13.78	13.46	12.96	23.6	22.67	28.56	21.75	24.36	20.38	24.75	22.31	23.59	25.15		12.465		23.712	0.927734	5.38326e-19	9.83558e-18	UBL3	0.927734
ENSG00000060339	302	665	519	511	520	422	629	703	500	663	1284	1298	1319	1094	991	977	1356	901	1274	1428	4.73	11.24	10.9	10.32	11.79	9.33	14.15	13.62	11.16	12.93	22.86	23.6	22.01	23.75	19.52	20.15	26.33	16.6	23.07	31.33		11.017		22.922	1.057	5.4055e-19	9.86615e-18	CCAR1	1.057
ENSG00000111581	196	359	184	195	231	205	269	235	247	278	585	541	589	438	375	486	453	337	481	483	4.82	8.8	6.01	6.22	6.86	7.98	7.19	5.93	6.81	5.86	16.14	15.33	16.79	14.46	10.41	12.89	12.76	11.61	14.79	13.42		6.648		13.86	1.05993	5.43279e-19	9.90584e-18	NUP107	1.05993
ENSG00000105705	792	680	396	439	564	444	382	550	404	650	328	330	348	262	309	326	294	285	316	338	21.61	18.35	14.71	17.99	20.75	16.52	12.05	19.18	15.45	19.91	11.02	10.26	11.3	11.14	9.2	11.68	11.19	11.12	8.86	14.27		17.652		11.004	-0.681804	5.44527e-19	9.91848e-18	SUGP1	-0.681804
ENSG00000165929	835	1048	779	544	1052	627	1264	991	856	1220	2794	2765	2514	1740	2214	1645	2089	1286	2611	2313	12	16.17	13.78	10.89	23.34	13.48	28.07	19.95	18.9	21.67	44.3	47.31	40.93	38.59	43.64	28.97	38.89	24.27	45.34	47.43		17.825		39.967	1.16491	5.45358e-19	9.92352e-18	TC2N	1.16491
ENSG00000136824	19	79	56	79	66	51	75	73	52	97	207	244	303	214	191	208	322	109	185	245	0.2	0.82	0.68	1.22	1	0.74	0.99	0.88	0.8	1.17	2.52	2.86	3.44	3.12	2.59	2.54	4.03	1.29	2.15	3.51		0.85		2.805	1.72247	5.4819e-19	9.96337e-18	SMC2	1.72247
ENSG00000066557	52	98	71	77	82	69	93	111	85	117	175	180	221	165	159	174	186	148	203	247	1.11	2.11	1.79	1.95	2.09	1.83	2.43	2.67	2.35	2.54	3.9	4.17	4.77	4.37	4.01	4.1	4.38	3.64	4.69	6.48		2.087		4.451	1.0927	5.48662e-19	9.96337e-18	LRRC40	1.0927
ENSG00000105447	481	299	188	199	335	252	227	350	244	374	182	168	178	134	129	122	143	107	142	167	10.12	5.95	5.52	6	8.04	6.45	6.22	9.62	7.05	9.37	2.7	3.67	3.99	3.45	2.84	2.5	2.69	2.46	2.88	2.93		7.434		3.011	-1.3039	5.77562e-19	1.04563e-17	GRWD1	-1.3039
ENSG00000125944	1118	1386	1019	1062	1301	1046	1186	1569	1115	1860	2188	2120	2135	1965	2052	1748	2310	1417	2093	2109	25.67	32.66	27.77	31.01	36.82	32.65	37.34	41.93	36.8	46.9	53.25	50.73	49.42	58.48	56.53	44.58	59.6	38.46	52.81	62.45		34.955		52.631	0.590414	5.86581e-19	1.06089e-17	HNRNPR	0.590414
ENSG00000118007	242	452	415	492	357	385	593	445	361	421	1079	1061	1101	925	917	1036	1069	900	1004	926	2.79	4.64	5.42	6.36	4.7	5.62	7.53	5.49	5.2	4.66	11.87	12.19	11.81	12.11	11.29	12.35	12.67	11.28	11.56	12.19		5.241		11.932	1.18692	5.91665e-19	1.069e-17	STAG1	1.18692
ENSG00000149823	2500	1956	1001	1251	1587	1222	1071	1810	1284	2211	1012	845	904	817	922	802	919	616	804	884	82.79	74.17	40.14	92.99	62.53	50.65	42.08	67.43	54	84.81	38.53	39.55	26.88	56.25	36.32	32.13	43.36	26.25	35.64	44.18		65.159		37.909	-0.781424	6.11056e-19	1.10292e-17	VPS51	-0.781424
ENSG00000158987	226	588	653	643	514	493	810	533	482	686	1829	1799	2113	1762	1254	1634	1613	1236	1848	1776	1.91	5.37	5.88	5.85	4.9	4.8	7.32	4.73	5.25	6.06	16	15.35	16.82	17.29	12.25	13.84	14.82	11.39	16.49	17.32		5.207		15.157	1.54146	6.2316e-19	1.12364e-17	RAPGEF6	1.54146
ENSG00000108509	2205	2235	1540	1864	1795	1577	1690	2051	1892	2169	1326	1473	1287	1022	1333	1343	1242	1363	1195	1285	31.28	31.4	26.19	31.48	32.12	28.47	29.37	33.45	34.88	32.91	20.1	23.26	18.75	18.68	21.83	20.8	19.47	21.48	18.57	22.34		31.155		20.528	-0.601871	6.25404e-19	1.12655e-17	CAMTA2	-0.601871
ENSG00000164975	166	200	176	211	239	209	241	280	196	285	460	461	573	398	382	402	682	317	470	531	3.05	4.14	4.01	5.01	5.81	5.03	6.01	6.06	4.29	5.68	9.04	9.46	10.44	8.94	8.21	7.76	14.21	7.13	9.22	12.39		4.909		9.68	0.979578	6.42785e-19	1.15669e-17	SNAPC3	0.979578
ENSG00000106123	715	619	438	444	497	490	416	475	475	742	288	320	300	365	349	332	273	258	266	276	11.74	10.78	8.31	8.19	9.37	9.51	7.85	8.2	9.85	11.86	4.61	5.3	4.73	7.13	6.57	6.17	4.73	4.79	4.59	5.17		9.566		5.379	-0.830578	6.46586e-19	1.16236e-17	EPHB6	-0.830578
ENSG00000104047	90	108	72	65	99	76	112	109	83	114	187	185	184	218	171	170	196	138	236	237	3.01	3.19	3.6	2.97	5	3.75	4.59	4.28	4.32	4.58	6.23	6.87	6.52	9.26	6.1	6.55	7.12	6.02	8.67	10.44		3.929		7.378	0.909068	6.53843e-19	1.17423e-17	DTWD1	0.909068
ENSG00000110876	20034	21510	13458	16346	13547	12553	13411	15835	14493	14170	9491	8245	9624	7195	7811	9540	7110	9808	8383	8200	488.97	615.13	439.1	467.97	454.29	479.89	399.83	502.62	531.76	399.6	237.32	214.4	234.66	246.24	255.13	249.95	189.93	270.47	251.76	243.01		477.916		239.287	-0.998015	6.59615e-19	1.1834e-17	SELPLG	-0.998015
ENSG00000145348	96	111	134	145	143	112	134	154	117	142	318	320	284	294	283	329	391	173	261	288	1.64	1.82	3.57	4.93	3.33	2.36	3.49	2.9	3.41	3.13	7.38	6.26	5.58	6.26	5.78	6.46	7.09	3.51	4.47	5.87		3.058		5.866	0.939789	6.65101e-19	1.19205e-17	TBCK	0.939789
ENSG00000144306	63	126	115	99	87	84	117	139	93	120	250	256	323	176	201	230	240	184	275	230	2.11	3.28	4.22	4.94	3.54	2.8	4.86	5.16	4.58	4.87	8.57	9.86	10.96	7.24	8.89	7.04	8.27	8.03	10.72	8.67		4.036		8.825	1.12867	6.79071e-19	1.21465e-17	SCRN3	1.12867
ENSG00000115365	253	334	302	275	355	247	316	388	330	467	667	764	722	592	639	577	691	356	722	653	3.47	4.61	5.23	4.96	6.66	4.09	6.56	6.85	6.21	7.34	9.5	11.63	10.23	10.89	11.38	9.33	11.61	5.95	11.53	11.4		5.598		10.345	0.88595	6.97348e-19	1.2461e-17	LANCL1	0.88595
ENSG00000074695	255	458	341	378	531	410	510	551	324	535	1024	990	1045	858	847	749	1182	666	990	1008	3.2	5.82	5.06	5.63	7.99	6.41	7.84	7.8	5.28	6.85	13.45	13.52	13.3	13.39	12.59	10.4	16.39	9.67	13.49	15.58		6.188		13.178	1.09059	7.04845e-19	1.25824e-17	LMAN1	1.09059
ENSG00000152457	176	332	277	320	295	322	369	364	272	370	721	727	766	525	599	661	857	503	678	670	2	4.06	5	5.68	5.03	5.63	5.93	6.3	5.02	5.57	10.5	11.3	11.25	9.06	9.74	10.64	12.83	8.3	10.98	11.39		5.022		10.599	1.07759	7.23621e-19	1.29047e-17	DCLRE1C	1.07759
ENSG00000138688	294	1104	1869	1573	1218	1356	1660	1523	1048	1153	5001	5390	7437	4965	4550	6451	5387	5218	5677	4581	3.55	13.86	18.61	14.86	11.87	14.26	14.86	14.5	11.86	9.27	41.26	45.34	59.96	47.93	46.58	57.84	46.41	44.13	45.61	44.29		12.75		47.935	1.91058	7.43801e-19	1.32514e-17	KIAA1109	1.91058
ENSG00000133704	415	723	626	603	612	651	694	706	565	754	1303	1252	1327	1288	1015	1342	1300	965	1306	1179	4.82	9.36	9.5	9.66	10.42	11.31	11.85	11.59	11.55	10.81	18.99	17.49	19.7	21.94	18.38	24.03	19.23	20.53	19.55	21.49		10.087		20.133	0.997065	7.56633e-19	1.34666e-17	IPO8	0.997065
ENSG00000102786	443	729	659	793	638	648	929	701	619	750	1644	1626	1610	1475	1373	1369	1462	1444	1542	1530	4.62	8.93	11.09	11.86	9.64	9.79	18.61	10.89	10.54	11.68	22.64	29.26	23.5	26.74	21.29	18.77	20.44	22.11	23.17	25.07		10.765		23.299	1.11392	7.9695e-19	1.417e-17	INTS6	1.11392
ENSG00000082258	476	911	951	812	816	770	1112	923	679	894	2143	2158	2246	1840	1590	1705	2167	1488	1974	1981	6.25	10.87	17.03	12.9	13.17	13.14	19.27	13.36	11.86	12.23	30.01	31.24	29.03	30.11	25.7	26.73	33.3	24.54	29.01	34.11		13.008		29.378	1.17534	8.17118e-19	1.45142e-17	CCNT2	1.17534
ENSG00000144320	158	238	214	194	197	186	273	294	200	334	458	523	491	378	374	402	510	394	506	480	1.42	2.22	3.37	3.17	3.5	2.9	4.63	5.07	3.03	5.06	6.06	7.1	6.24	5.79	5.23	5.53	7.1	5.31	6.77	6.94		3.437		6.207	0.852746	8.21578e-19	1.45789e-17	LNPK	0.852746
ENSG00000244038	2866	2499	1365	1682	2165	1829	1385	2447	1766	2838	1432	1231	1331	1121	1274	1221	1545	975	1156	1274	87.21	76.01	47.74	60.09	77.72	66.47	50.64	82.28	68.54	85.91	45.3	40.1	40.54	41.27	45.51	40.36	50.82	33.99	37.86	46.81		70.261		42.256	-0.733568	8.24409e-19	1.46147e-17	DDOST	-0.733568
ENSG00000204344	194	179	141	142	155	122	149	144	152	184	112	82	106	87	92	100	116	75	93	103	7.42	7.08	6.47	6.45	7.26	5.88	7.16	6.42	7.77	7.5	4.66	3.61	4.9	4.11	4.38	4.58	5.43	3.59	4.05	5.47		6.941		4.478	-0.632289	8.54455e-19	1.51173e-17	STK19	-0.632289
ENSG00000134697	246	325	161	177	206	159	194	264	174	258	435	387	402	314	373	350	435	286	400	406	6.61	8.96	5.02	5.91	7.05	5.34	6.25	8.01	6.2	7.18	12.02	11.8	10.95	10.58	11.72	10.53	12.48	9.08	11.48	13.44		6.653		11.408	0.777969	8.59992e-19	1.52003e-17	GNL2	0.777969
ENSG00000124155	1419	1375	828	950	1130	1022	823	1418	904	1280	802	680	691	681	692	632	826	685	653	791	44.13	41.93	30.31	37.22	42.49	40.89	31.47	51.15	37.82	41.56	28.79	25.17	23.03	28.82	27.14	21.29	28.04	24.52	25.14	33.08		39.897		26.502	-0.590179	8.65155e-19	1.52764e-17	PIGT	-0.590179
ENSG00000187808	265	223	132	130	116	207	191	97	166	145	38	62	78	58	38	67	43	58	61	45	9.93	8.47	5.85	5.78	5.21	9.67	8.77	4.1	8.08	5.55	1.49	2.53	2.97	2.7	1.69	2.78	1.78	2.51	2.48	2.08		7.141		2.301	-1.63387	8.78709e-19	1.54868e-17	SOWAHD	-1.63387
ENSG00000106052	783	1662	1060	1516	953	962	1660	1207	1038	1158	3153	2889	3058	2946	2571	2831	3151	2729	3100	2689	17.46	37.51	28.17	41.17	26.6	27.71	46.47	31.24	30.61	27.04	73.97	70.43	68.92	82.81	68.04	71.57	78.01	72.15	76.2	75.21		31.398		73.731	1.2316	8.78798e-19	1.54868e-17	TAX1BP1	1.2316
ENSG00000160087	1099	1102	769	763	770	651	657	887	737	1027	579	541	598	467	597	566	490	545	560	543	46.22	50.08	42	41.62	41.65	36.59	36.26	45.32	42.38	46.69	26.06	24.9	23.57	25.06	30.75	28.81	21.54	27.04	27.9	29.12		42.881		26.475	-0.695708	8.82381e-19	1.55346e-17	UBE2J2	-0.695708
ENSG00000155959	320	440	223	288	271	213	271	268	213	286	562	575	581	536	526	531	496	440	527	467	11.98	16.7	9.88	12.8	12.17	9.95	12.44	11.33	10.36	10.93	22.04	23.45	22.07	24.97	23.35	22	20.53	19.06	21.43	21.55		11.854		22.045	0.895078	9.01273e-19	1.58516e-17	VBP1	0.895078
ENSG00000165733	295	330	283	263	311	274	307	311	234	431	591	594	632	510	500	499	585	322	523	671	2.3	2.61	2.61	2.43	2.91	2.66	2.93	2.74	2.37	3.43	4.83	5.04	5	4.95	4.62	4.31	5.04	2.91	4.43	6.45		2.699		4.758	0.81793	9.03511e-19	1.58754e-17	BMS1	0.81793
ENSG00000001631	141	340	202	160	161	222	293	228	155	320	509	618	712	461	454	525	623	392	557	556	2.47	9.2	6.95	5.95	6.05	7.91	10.07	6.46	6.19	7.16	14.44	15.98	14.56	14.47	11.09	15.78	16.91	11.07	14.74	15.56		6.841		14.46	1.07979	9.05377e-19	1.58925e-17	KRIT1	1.07979
ENSG00000280789	494	422	304	291	429	303	360	476	419	583	287	291	247	242	240	207	262	209	263	299	7.71	6.68	5.61	5.39	8.03	5.9	6.89	8.4	8.5	9.3	4.7	4.94	3.91	4.71	4.45	3.57	4.53	3.77	4.46	5.75		7.241		4.479	-0.693012	9.11852e-19	1.59905e-17	PAGR1	-0.693012
ENSG00000009307	4383	5851	4572	4559	4323	4436	5839	4637	4160	5315	9119	8076	8926	7432	7999	7885	8134	7290	9335	7663	75.2	100.1	96.97	90.83	88.94	95.08	118.65	88.99	90.3	91.68	161.74	148.37	157.03	154.08	156.11	155.44	151.58	155.84	166.75	163.53		93.674		157.047	0.745476	9.13851e-19	1.60099e-17	CSDE1	0.745476
ENSG00000115307	2360	2026	1229	1453	1589	1432	1268	1849	1423	1944	1311	1012	1019	960	1128	981	1097	964	917	1053	96.49	84.32	59.63	70.74	78.17	73.27	63.78	85.58	75.69	81.37	56.2	45.22	42.33	48.89	54.74	44.45	49.79	45.54	40.81	53.02		76.904		48.099	-0.677052	9.14888e-19	1.60123e-17	AUP1	-0.677052
ENSG00000100629	20	38	23	20	35	22	22	34	20	24	117	119	74	79	49	95	87	44	106	80	0.56	0.53	0.65	0.59	0.61	0.63	0.65	0.58	0.92	0.92	2.73	1.82	1.1	1.67	1.17	2.31	1.85	0.71	1.93	1.83		0.664		1.712	1.36643	9.24936e-19	1.61724e-17	CEP128	1.36643
ENSG00000154059	88	143	150	119	151	147	140	138	128	195	295	274	283	244	272	266	318	212	329	299	2.06	2.35	3.67	2.68	3.57	2.99	3.03	4.01	4.66	4.9	5.01	4.85	4.65	5.77	5.79	6.89	7.83	4.02	7.47	7.11		3.392		5.939	0.808084	9.32261e-19	1.62845e-17	IMPACT	0.808084
ENSG00000066739	286	560	741	576	574	519	833	700	523	716	1534	1717	1705	1593	1343	1461	1687	1370	1671	1618	1.31	2.61	4.03	3.14	3.17	2.98	4.69	3.63	3.12	3.36	7.39	8.6	7.95	9.11	7.32	7.43	8.57	7.29	8.34	9.17		3.204		8.117	1.34107	9.46844e-19	1.65079e-17	ATG2B	1.34107
ENSG00000077458	303	509	471	437	362	345	557	533	372	547	1077	914	1152	724	818	806	1054	797	1018	901	4.83	8.78	14.56	10.21	10.92	10.22	16.34	14.39	11.01	13.11	24.65	22.61	26.37	23.05	19.57	20.24	24.56	20.62	24.24	25.29		11.437		23.12	1.01543	9.46893e-19	1.65079e-17	FAM76B	1.01543
ENSG00000121671	590	629	484	472	633	417	480	727	557	847	392	443	407	403	402	361	367	281	401	398	8.63	9.34	8.36	8.18	11.07	7.57	8.6	11.98	10.55	12.58	6	7.05	5.99	7.33	6.96	5.85	5.84	4.73	6.38	7.17		9.686		6.33	-0.613696	9.55028e-19	1.66335e-17	CRY2	-0.613696
ENSG00000147162	4390	5494	5562	3931	5797	4739	5959	6267	4674	6613	10387	10597	10261	9406	10703	7170	9971	8646	9618	10531	49	62.05	81.35	56.96	85.35	74.06	90.38	87.71	73.84	84.02	124.05	132.71	119.36	132.12	145.55	91.74	126.39	114.57	120.14	147.07		74.472		125.37	0.751422	9.5889e-19	1.66845e-17	OGT	0.751422
ENSG00000151304	16	31	40	33	42	32	39	59	29	45	122	112	123	101	87	80	140	66	124	139	0.34	0.67	1	0.83	1.07	0.85	1.01	1.41	0.8	0.97	2.71	2.59	2.65	2.66	2.19	1.88	3.28	1.62	2.85	3.63		0.895		2.606	1.54188	9.72032e-19	1.68967e-17	SRFBP1	1.54188
ENSG00000118412	76	246	271	273	305	230	327	326	274	330	899	950	1134	778	708	752	974	523	947	1005	0.76	2.59	3.19	4.53	4.19	2.85	4.88	4.1	4.13	4.14	10.9	13.53	12.26	10.9	8.5	9.6	11.68	6.74	12.38	15.16		3.536		11.165	1.65879	9.78926e-19	1.7e-17	CASP8AP2	1.65879
ENSG00000155100	40	83	45	95	84	47	96	80	58	83	232	174	234	173	181	181	211	120	249	239	0.73	1.62	1.26	2.42	2.22	1.54	2.93	1.87	1.78	1.86	5.75	4.43	5.6	5.13	4.97	4.81	5.46	3.26	6.25	7.15		1.823		5.281	1.5345	9.96043e-19	1.72805e-17	OTUD6B	1.5345
ENSG00000136146	435	561	325	337	275	293	344	368	280	437	673	676	701	632	596	625	678	546	679	630	18.97	25.49	17.92	17.46	16.53	17.24	19.58	19.29	16.19	19.7	27.82	30.2	28.25	29.99	28.28	29	28.36	24.34	29.06	30.13		18.837		28.543	0.599568	1.02492e-18	1.77609e-17	MED4	0.599568
ENSG00000242372	1078	843	396	693	697	520	487	825	538	682	321	292	366	377	335	325	333	320	313	313	62.03	49.17	26.97	46.86	48.63	37.78	34.35	53.98	41.1	40.22	19.4	18.57	21.31	27.13	22.77	20.77	21.24	21.38	19.92	22.18		44.109		21.467	-1.03895	1.02572e-18	1.77609e-17	EIF6	-1.03895
ENSG00000180530	70	176	201	260	192	216	275	254	169	283	648	717	757	660	477	693	998	526	661	699	0.55	1.43	1.88	2.41	1.8	2.12	2.64	2.24	1.73	2.26	5.32	6.14	6.04	6.43	5.27	6.04	8.66	4.77	5.64	6.75		1.906		6.106	1.67968	1.03723e-18	1.79429e-17	NRIP1	1.67968
ENSG00000108622	1563	1161	682	658	907	772	657	1048	723	1315	527	498	591	472	511	486	610	346	506	470	86.74	63.63	45.22	43.18	61.83	53.46	45.28	66.78	52.76	75.09	31.61	31.89	34.12	31.94	33.49	29.43	39.4	23.07	30.62	33.97		59.397		31.954	-0.894394	1.05958e-18	1.83117e-17	ICAM2	-0.894394
ENSG00000092201	788	1326	839	831	875	844	1001	1052	824	1249	1743	1624	1829	1470	1496	1592	1813	1098	1632	1633	11.64	18.81	14.28	14.57	14.81	14.83	17.42	16.77	15.32	17.95	26.72	25.13	26.34	25.78	25.86	24.54	29.32	18.19	25.66	28.44		15.64		25.598	0.710791	1.06799e-18	1.84327e-17	SUPT16H	0.710791
ENSG00000143575	1195	947	507	565	698	552	526	787	581	872	383	375	451	415	408	371	345	267	397	373	66.29	52.97	33.47	37.12	46.33	37.69	35.95	49	42.02	49.02	22.05	22.4	25.13	28.35	26.82	22.44	20.99	16.88	23.69	25.56		44.986		23.431	-0.941058	1.06864e-18	1.84327e-17	HAX1	-0.941058
ENSG00000182199	1222	838	531	730	848	732	505	823	676	1132	473	427	476	371	500	377	484	263	436	452	36.02	24.36	19.25	26.27	30.73	26.72	18.25	28.2	27.37	35.35	14.64	14.15	15.63	14.97	20.35	12.42	16.19	9.14	15.12	17.04		27.252		14.965	-0.86477	1.07221e-18	1.84765e-17	SHMT2	-0.86477
ENSG00000083642	133	469	403	388	293	355	500	382	305	400	1040	1080	1197	972	958	1008	1120	931	1091	1030	2.7	9.33	6.92	7.99	4.83	5.9	8.54	5.95	5.65	5.66	14.92	19.47	17.72	15.89	17.6	16.23	17.17	16.05	15.14	19.47		6.347		16.966	1.4185	1.08719e-18	1.87167e-17	PDS5B	1.4185
ENSG00000163348	1190	1078	772	885	1114	862	842	1269	1014	1426	798	814	779	734	550	671	648	511	619	715	22.64	20.79	17.38	19.99	25.43	20.45	19.99	28.93	25.89	27.7	15.9	16.87	15.04	17.38	12.41	14.13	13.63	11.25	12.79	16.77		22.919		14.617	-0.648897	1.1079e-18	1.90508e-17	PYGO2	-0.648897
ENSG00000077254	522	706	787	725	843	691	962	929	690	959	1634	1692	1989	1434	1376	1382	1540	1406	1706	1561	8.39	12.21	14.5	13.96	15.89	13.73	19.51	16.39	14.22	15.06	27.56	28.94	32.18	28.14	25.57	23.96	27.37	26.33	30.32	31.7		14.386		28.207	0.971388	1.13969e-18	1.9564e-17	USP33	0.971388
ENSG00000164329	489	881	716	615	676	629	688	643	596	757	1237	1263	1340	1025	1070	1190	1278	1124	1251	1303	8.78	16.67	15.2	13.09	14.64	14.09	15.04	12.87	13.93	14	23.27	24.75	24.56	23.1	23.21	23.57	25.43	23.79	24.58	29.19		13.831		24.545	0.827524	1.15021e-18	1.97256e-17	TENT2	0.827524
ENSG00000057663	158	404	182	196	189	163	200	268	178	226	500	461	492	420	489	432	467	395	497	489	3.96	9.16	4.73	5.8	5.24	4.71	5.31	7.51	5.45	5.42	12.56	10.77	11.79	11.57	13.49	11.29	10.99	9.96	13.11	14.44		5.729		11.997	1.06632	1.16885e-18	2.00261e-17	ATG5	1.06632
ENSG00000118246	135	230	132	149	149	129	139	187	124	178	329	313	322	276	264	343	339	180	361	326	2.12	4.52	3.13	3.44	3.06	2.76	2.53	3.75	3.11	2.89	6.51	6.51	6.56	6.7	6.02	7.58	7.42	3.9	7.71	7.57		3.131		6.648	1.0863	1.17203e-18	2.00614e-17	FASTKD2	1.0863
ENSG00000105618	1035	766	506	486	640	521	509	720	590	838	450	340	346	310	361	330	446	310	408	447	37.07	29.44	21.27	22.81	28.3	25.71	23.44	30.99	28.29	31.47	18.45	13.87	12.78	15.45	17.46	13.24	18.24	12.54	17.83	23.27		27.879		16.313	-0.773157	1.19797e-18	2.04858e-17	PRPF31	-0.773157
ENSG00000066777	294	873	759	762	705	709	1069	864	672	775	1968	2267	2589	2091	1790	2350	2076	1758	2120	2063	2.59	8.11	10.11	7.92	9.33	8.74	13.3	9.44	8.05	7.66	19.26	23.88	25.16	23.17	22.21	24.92	22.33	18.44	20.99	26.04		8.525		22.64	1.4091	1.27406e-18	2.1766e-17	ARFGEF1	1.4091
ENSG00000000457	251	370	325	235	268	261	315	277	266	347	512	528	571	466	489	520	492	424	583	502	3.8	4.78	6.42	4.32	4.78	5.66	5.36	5.09	5.42	5.34	7.66	8.3	8.17	9.12	8.68	8.98	7.82	7.39	8.9	8.31		5.097		8.333	0.709188	1.28898e-18	2.2e-17	SCYL3	0.709188
ENSG00000181830	463	375	299	325	388	337	322	444	308	494	293	259	263	196	233	223	270	170	164	267	9.36	7.5	6.86	7.52	9.04	8.16	7.58	10.42	8.24	9.36	5.76	5.89	5.15	4.43	5.53	5.44	5.9	4.02	3.28	5.96		8.404		5.136	-0.710431	1.3065e-18	2.22354e-17	SLC35C1	-0.710431
ENSG00000121879	183	538	630	526	375	412	640	484	371	482	1468	1535	1917	1294	1258	1520	1468	1191	1336	1337	2.22	6.42	8.82	6.57	5.31	5.76	8.68	8.56	6.08	5.75	16.31	17.08	20.61	18.34	17.3	18.74	17.04	14.24	16.91	16.53		6.417		17.31	1.43163	1.32649e-18	2.25536e-17	PIK3CA	1.43163
ENSG00000147874	134	367	216	214	262	201	285	358	227	353	649	626	673	579	551	556	644	384	601	660	1.39	3.71	2.68	2.63	3.38	2.53	3.61	4.22	3.09	3.63	7.23	7.26	7.63	7.41	10.15	6.64	7.11	4.95	7.29	8.38		3.087		7.405	1.26229	1.32772e-18	2.25536e-17	HAUS6	1.26229
ENSG00000169955	304	275	174	231	262	198	227	264	267	342	175	159	123	163	127	140	139	138	167	172	5.55	5.18	3.87	5.2	6.01	4.88	5.83	5.79	6.6	6.85	3.25	3.07	2.46	3.64	2.6	2.87	2.68	2.74	3.09	4.05		5.576		3.045	-0.872788	1.34572e-18	2.28159e-17	ZNF747	-0.872788
ENSG00000114933	238	493	616	571	521	561	706	622	507	638	1501	1515	1718	1354	1162	1229	1732	1383	1539	1521	2.69	3.45	5.52	3.23	4.3	4.47	5.49	4.78	4.18	4.58	8.49	7.34	9.24	8.68	6.47	6.23	10.15	8.93	7.84	9.46		4.269		8.283	0.956255	1.35592e-18	2.29673e-17	INO80D	0.956255
ENSG00000111450	230	298	221	182	237	194	233	318	230	313	553	485	514	446	462	344	645	364	451	688	4.07	5.4	4.64	4.44	5.18	4.49	5.06	6.37	5.28	6.1	10.29	9.35	9.23	9.87	11.27	7.77	12.64	8.21	8.99	15.52		5.103		10.314	1.01519	1.36458e-18	2.30807e-17	STX2	1.01519
ENSG00000102753	200	357	285	279	308	276	337	401	281	428	691	668	727	526	490	568	758	442	659	720	2.87	5.19	4.83	4.75	5.29	4.93	5.92	6.49	5.23	6.45	10.37	10.43	11.02	9.38	9.16	9.01	12.26	7.57	10.26	12.72		5.195		10.218	0.975917	1.3652e-18	2.30807e-17	KPNA3	0.975917
ENSG00000134602	582	812	641	794	638	524	938	813	666	864	1423	1476	1606	1330	1260	1179	1686	1131	1503	1475	11.01	15.65	14.89	18.5	16.32	13.33	23.08	19.13	16.14	17.77	28.26	30.71	30.66	31.64	28.54	25.38	35.69	24.44	31.44	34.54		16.582		30.13	0.861583	1.36693e-18	2.30881e-17	STK26	0.861583
ENSG00000185627	1800	1795	1127	1142	1325	960	1084	1198	1088	1582	802	835	941	846	819	863	867	762	833	742	69.08	70.84	52.49	52.88	62.06	46.63	50.83	52.6	56.53	63.62	33.61	35.95	37.19	40.79	38.27	36.69	38.48	34.32	34.88	35.48		57.756		36.566	-0.659468	1.41862e-18	2.39385e-17	PSMD13	-0.659468
ENSG00000204264	3695	3475	2387	2562	2650	2556	2092	2628	2415	2859	1701	1296	2010	1455	1607	1681	1406	1621	1404	1155	194.16	185.43	148.4	160.78	167.34	167.75	134.71	155.57	165.09	153.32	92.62	73.77	107.36	95.17	99.16	98.24	81.28	98.09	79.69	73.51		163.255		89.889	-0.860911	1.50351e-18	2.5347e-17	PSMB8	-0.860911
ENSG00000135341	341	562	436	457	414	396	484	471	399	583	775	816	1035	806	711	820	883	598	875	828	4.35	7.31	7.03	7.23	6.45	6.55	7.77	7.12	6.94	7.58	11	11.71	13.81	13.16	11.07	12.03	13.03	9.23	12.63	13.61		6.833		12.128	0.827751	1.51894e-18	2.55832e-17	MAP3K7	0.827751
ENSG00000162688	75	223	166	190	198	168	249	256	193	228	500	566	705	461	449	505	592	358	532	540	0.65	1.97	1.69	1.94	2.03	1.8	2.6	2.47	2.13	1.98	4.46	5.24	6.11	4.94	4.56	4.77	5.62	3.52	4.95	5.68		1.926		4.985	1.37199	1.54787e-18	2.60458e-17	AGL	1.37199
ENSG00000169105	233	196	112	149	175	144	138	224	154	241	126	91	93	101	90	103	109	65	89	105	6.48	5.53	3.69	4.92	5.86	5	4.71	7.04	5.57	6.84	3.67	2.76	2.63	3.5	2.97	3.17	3.35	2.09	2.77	3.6		5.564		3.051	-0.86684	1.74014e-18	2.91988e-17	CHST14	-0.86684
ENSG00000146350	16	15	21	27	21	15	19	27	24	19	70	66	108	57	45	58	90	44	61	77	0.19	0.3	0.31	0.98	0.48	0.33	0.29	0.36	0.82	0.24	1.1	1.36	1.81	0.91	0.94	0.99	1.74	0.87	1.47	1.67		0.43		1.286	1.58048	1.75845e-18	2.94784e-17	TBC1D32	1.58048
ENSG00000172766	176	380	278	218	351	228	328	321	284	353	659	658	704	627	546	468	767	521	667	832	2.59	5.56	5.35	3.9	6.5	4.46	6.48	5.66	5.55	5.51	10.95	11.11	11.07	12.05	9.58	7.86	12.79	9.05	11.38	15.48		5.156		11.132	1.11039	1.76521e-18	2.95639e-17	NAA16	1.11039
ENSG00000092978	65	74	80	77	86	73	77	113	70	128	196	187	185	174	139	144	212	133	166	213	0.95	1.1	1.53	1.43	1.68	1.51	1.41	1.97	1.43	2.17	3	3	2.65	3.38	2.39	2.46	3.44	2.32	2.71	4.12		1.518		2.947	0.957075	1.77817e-18	2.97531e-17	GPATCH2	0.957075
ENSG00000182054	1493	1500	770	855	1458	1059	888	1653	987	1650	771	815	794	630	778	618	756	504	729	745	51.66	51.87	29.94	34.08	58.39	43.52	37.45	61.31	44.55	54.49	27.07	29.04	27.47	24.71	29.17	22.8	27.15	17.4	26.72	30.11		46.726		26.164	-0.836642	1.85296e-18	3.09757e-17	IDH2	-0.836642
ENSG00000105135	412	287	175	152	240	155	184	262	189	272	137	116	106	111	101	86	115	68	85	121	13.61	11.35	8.63	7.97	12.71	6.93	10.95	11.06	11.47	11.77	5.23	4.69	3.69	4.86	4.47	3.32	6.02	2.87	3.9	6.72		10.645		4.577	-1.2177	1.87607e-18	3.13327e-17	ILVBL	-1.2177
ENSG00000122299	715	941	718	746	773	647	987	782	745	971	1440	1392	1588	1147	1319	1232	1314	1152	1435	1270	15.17	20.34	16.4	17.79	17.76	14.44	21.89	16.51	17.15	18.7	28.92	27.05	32.24	29.45	28.4	27.36	27.04	23.53	26.32	30.47		17.615		28.078	0.672636	1.90358e-18	3.17439e-17	ZC3H7A	0.672636
ENSG00000181924	313	267	153	189	266	190	175	244	153	356	155	129	135	110	114	111	126	105	132	147	23.43	20.13	13.17	16.73	23.65	17.31	15.95	20.43	14.76	27.14	12.27	10.37	10.2	10.03	9.93	9.09	10.09	9.03	10.45	13.32		19.27		10.478	-0.878993	1.90424e-18	3.17439e-17	COA4	-0.878993
ENSG00000139826	377	551	478	578	512	426	556	508	482	505	1008	1084	1173	857	813	1047	975	986	1098	880	4.29	6.36	6.44	7.81	6.99	6.05	7.76	6.53	7.13	5.87	12.02	13.44	13.56	12.14	10.98	13.19	12.28	12.99	13.58	12.35		6.523		12.653	0.955872	1.92158e-18	3.2003e-17	ABHD13	0.955872
ENSG00000075292	409	1154	907	891	606	696	1028	817	662	856	2264	2260	2793	1963	1752	2325	2135	1724	2034	1839	7.52	20.18	15.39	15.88	10.61	12.05	16.76	12.46	11.37	13.61	33.3	35.4	39.32	37.08	33.04	36.83	33.66	30.95	34.25	32.35		13.583		34.618	1.34972	1.9303e-18	3.21185e-17	ZNF638	1.34972
ENSG00000139697	346	747	624	563	542	619	792	610	490	716	1438	1339	1644	1390	1212	1461	1461	1097	1296	1204	1.89	4.16	4.02	3.64	3.54	4.2	5.28	3.75	3.46	3.99	8.21	7.95	9.13	9.41	7.86	8.83	8.8	6.95	7.67	8.07		3.793		8.288	1.12768	1.95725e-18	3.25366e-17	SBNO1	1.12768
ENSG00000129317	69	165	274	185	219	199	265	290	190	295	738	772	865	625	570	646	959	421	760	789	0.66	0.81	2.83	3.53	2.6	1.89	2.31	2.26	2.82	2.29	7.3	7.26	9.19	5.76	4.38	5.47	8.18	3.22	6.12	7.38		2.2		6.426	1.54642	1.97399e-18	3.27844e-17	PUS7L	1.54642
ENSG00000184840	1387	1096	664	736	962	824	650	1234	788	1238	629	620	631	504	590	432	618	450	547	596	32.96	26.4	18.67	20.77	27.42	24.42	18.94	33.11	24.33	30.03	15.66	16.05	15.22	14.9	16.62	11.36	16.24	12.37	14.12	17.46		25.705		15	-0.777087	1.99616e-18	3.31219e-17	TMED9	-0.777087
ENSG00000196177	153	256	228	178	268	196	299	317	193	314	596	603	537	456	504	462	570	332	553	651	1.63	2.68	2.79	2.78	3.86	2.53	4.19	3.87	2.65	3.32	7.53	7.15	6.4	5.87	6.18	5.29	6.96	4.64	6.85	8.57		3.03		6.544	1.11085	2.00709e-18	3.32722e-17	ACADSB	1.11085
ENSG00000127980	165	229	214	171	272	182	280	258	185	356	538	494	453	432	454	399	448	364	531	485	3.07	4.08	3.86	3.08	5.52	3.75	5.72	5.55	4.61	5.79	8.91	8.37	7.87	8.57	8.42	7.34	8.89	7.86	9.74	10.16		4.503		8.613	0.935629	2.0221e-18	3.34901e-17	PEX1	0.935629
ENSG00000107581	1120	2002	1730	1891	2079	1834	2254	2463	1581	2507	4039	4180	4614	3568	3612	3605	4589	3103	4131	4024	12.11	21.69	24.06	27.31	29.68	27.67	33.6	32.54	24.75	31.08	47.46	50.85	52.21	49.73	47.24	45.85	56.09	39.65	49.14	56.08		26.449		49.43	0.902174	2.07499e-18	3.43343e-17	EIF3A	0.902174
ENSG00000153201	251	932	1006	834	722	690	1097	978	737	845	2622	2891	3399	2805	2070	2822	2747	1814	2622	2771	1.3	4.88	6.15	5.12	4.48	5.26	6.95	5.71	4.95	6.7	14.19	16.27	17.83	18.04	12.68	17.22	15.69	10.85	14.72	17.65		5.15		15.514	1.59093	2.11255e-18	3.49234e-17	RANBP2	1.59093
ENSG00000101166	272	417	269	278	248	287	291	333	250	398	513	647	816	547	510	552	553	403	525	590	7.91	10.46	8.8	9.51	10.59	9.36	9.87	10.61	8.29	12.59	15	18.53	22.79	20.1	17.31	15.54	15.72	12.81	16.37	21.17		9.799		17.534	0.839449	2.14246e-18	3.53852e-17	PRELID3B	0.839449
ENSG00000114209	480	691	379	446	397	415	522	461	367	458	882	1017	978	789	837	872	767	725	897	773	25.07	33.97	22.89	26.39	24.97	26.11	32.58	27.83	23	24.95	45.93	54.3	47.18	51.34	50.94	46.33	42.55	40.25	47.62	48.14		26.776		47.458	0.825711	2.16298e-18	3.56725e-17	PDCD10	0.825711
ENSG00000127989	65	108	103	102	97	69	97	135	103	117	241	232	300	218	186	236	240	133	229	266	2.13	2.4	3.84	3.43	3.65	3.27	5.5	5.75	4.43	3.54	8.02	6.88	8.2	7.63	7.67	7.65	7.04	4.1	6.19	9.53		3.794		7.291	0.942397	2.16384e-18	3.56725e-17	MTERF1	0.942397
ENSG00000151422	14	63	65	67	63	53	68	68	52	86	202	255	240	191	134	210	244	133	170	262	0.15	0.32	0.39	1	0.76	0.53	0.59	1.07	0.55	0.44	1.62	1.4	1.82	1.79	1.6	1.17	2.26	0.84	2.74	1.79		0.58		1.703	1.55395	2.16842e-18	3.5715e-17	FER	1.55395
ENSG00000018189	189	242	199	276	268	292	233	294	186	373	640	509	534	456	387	494	666	505	574	542	2.96	4.79	3.52	5.95	5.37	6.72	5.66	6.21	4.2	8.87	11.61	10.7	9.86	9.49	7.51	10.57	13.42	12.22	10.37	11.32		5.425		10.707	0.980859	2.1784e-18	3.58465e-17	RUFY3	0.980859
ENSG00000145734	120	254	457	434	480	401	563	632	397	549	1698	1767	1818	1498	1298	1455	1861	948	1634	1755	1.39	2.82	3.27	3.02	3.51	3.37	4.31	4.72	3.05	3.37	10.94	11.54	10.89	10.93	9.92	9.7	12.65	6.66	10.72	13.49		3.283		10.744	1.71044	2.1839e-18	3.59038e-17	BDP1	1.71044
ENSG00000140299	1010	1537	1489	1582	1147	1175	1678	1379	1121	1432	2926	2628	3239	2682	2700	3134	3134	3057	3088	2582	21.28	30.83	37	44.77	32.77	33.49	49.81	35.81	34.53	36.32	70.47	64.77	69.18	75.31	70.96	81.23	78.2	85.59	79.87	72.35		35.661		74.793	1.06856	2.19942e-18	3.60926e-17	BNIP2	1.06856
ENSG00000004059	2637	2245	1269	1376	1291	1474	1403	1721	1353	1759	1137	940	967	817	862	957	818	906	900	785	160.38	138.12	89.84	99.33	95.24	113.6	102.93	121.43	109.2	109.17	70.5	60.68	58.12	60.18	61.96	63.03	53.39	62.4	59.08	60.14		113.924		60.948	-0.902421	2.2019e-18	3.61003e-17	ARF5	-0.902421
ENSG00000203880	714	952	829	790	648	710	855	933	584	1053	1616	1602	1582	1391	1360	1319	1587	962	1501	1342	12.57	16.33	26.32	22.54	19.33	24.56	28.36	29.55	20.8	27.7	35.63	36.04	30.18	44.11	34.36	30.34	35.47	25.06	33.1	44.05		22.806		34.834	0.611083	2.21153e-18	3.6225e-17	PCMTD2	0.611083
ENSG00000164088	2640	2455	1283	1890	1937	1650	1616	2352	1805	2215	1223	1305	1031	1038	1285	1272	1045	1206	1101	1035	82.58	78.74	45.69	64.53	70.09	61.43	58.91	76.64	72.79	67.73	38.25	41.23	31.78	37.44	44.08	42.39	36.05	41.3	34.01	38.83		67.913		38.536	-0.817481	2.25519e-18	3.69063e-17	PPM1M	-0.817481
ENSG00000066933	74	170	196	235	201	204	307	274	236	253	666	764	742	680	641	629	796	415	710	728	0.4	0.88	1.49	1.97	1.77	1.78	2.17	2.35	1.97	1.67	5.67	5.19	5.47	5.03	6.75	4.93	5.66	3.56	5.04	5.6		1.645		5.29	1.68518	2.2626e-18	3.69937e-17	MYO9A	1.68518
ENSG00000166508	1387	1304	759	740	1118	806	928	1251	945	1433	761	779	741	670	717	556	655	541	625	731	34.46	33.02	22.48	22.8	34.45	25.64	29.69	35.61	32.46	37.93	18.53	21.12	17.5	20.96	20.45	14.86	17.8	14.76	16.31	21.06		30.854		18.335	-0.750857	2.29477e-18	3.74512e-17	MCM7	-0.750857
ENSG00000214022	1516	1232	783	884	1193	1018	919	1235	984	1368	850	775	837	674	690	672	658	595	734	878	33.35	27.29	21.7	24.56	33.76	30.2	26.09	33.22	30.87	33.12	19.82	19.13	19.45	19.78	19.87	17.23	16.69	15.68	17.97	24.55		29.416		19.017	-0.629311	2.37656e-18	3.87507e-17	REPIN1	-0.629311
ENSG00000163281	101	114	100	81	83	71	99	120	99	133	263	322	237	292	246	237	280	98	251	238	2.22	2.77	2.92	2.43	2.77	1.75	3.25	3.61	3.81	3.68	5.72	7.81	5.09	7.49	5.34	6.1	7.12	3.38	5.75	7.76		2.921		6.156	1.07553	2.40982e-18	3.92573e-17	GNPDA2	1.07553
ENSG00000139679	450	603	346	432	459	412	390	463	260	519	1075	1053	1768	1167	723	1102	1216	518	1046	1103	12.52	17	11.39	14.27	15.32	14.29	13.3	14.54	9.4	14.71	31.32	31.9	49.91	40.39	23.84	33.92	37.4	16.67	31.55	37.82		13.674		33.472	1.29152	2.41392e-18	3.92882e-17	LPAR6	1.29152
ENSG00000102401	275	363	238	282	272	252	360	314	251	343	558	669	594	499	446	430	580	487	506	480	5.16	6.85	5.72	7.86	7.43	6.57	9.24	8.49	6.08	7.89	11.23	14.22	11.49	11.74	9.96	9.13	11.74	10.92	10.34	11.8		7.129		11.257	0.659051	2.45691e-18	3.99515e-17	ARMCX3	0.659051
ENSG00000198825	68	104	125	91	135	111	115	104	101	177	259	274	277	229	267	232	359	172	250	275	1.07	1.94	2.09	1.75	2.34	1.75	2.68	2.1	1.59	2.28	3.46	3.78	3.81	3.59	4.58	3.54	5.35	2.63	3.68	4.3		1.959		3.872	0.982962	2.46418e-18	4.00334e-17	INPP5F	0.982962
ENSG00000136490	10015	8524	5033	5843	6249	5006	4985	6442	5759	7256	4453	3805	4063	3404	3919	3644	3814	4074	3908	3535	420.87	353.73	246.12	295.39	322.07	272.92	249.73	304.9	326.72	311.73	169.95	148.94	159.2	148.99	165.43	152.52	153.8	174.59	153.63	144.67		310.418		157.172	-0.981868	2.48586e-18	4.0349e-17	LIMD2	-0.981868
ENSG00000118482	421	1078	1321	1679	1152	1350	1710	1562	1224	1366	4727	4545	4437	3625	3853	3631	4408	3964	4309	3891	3.59	9.12	15.18	19.36	13.87	16.44	21.46	17.56	14.92	13.54	46.99	48.29	42.61	44.08	43.01	39.47	48.2	44.89	46.05	46.41		14.504		45	1.63347	2.57086e-18	4.16908e-17	PHF3	1.63347
ENSG00000135040	120	137	151	159	181	135	193	249	162	210	353	393	420	356	369	319	461	240	375	378	1.25	1.45	2.02	1.97	2.26	1.75	2.65	3.2	2.29	2.3	4.05	4.84	4.61	4.68	5.17	3.74	5.6	3.11	4.41	4.99		2.114		4.52	1.09635	2.60128e-18	4.21459e-17	NAA35	1.09635
ENSG00000185112	323	298	247	271	236	245	260	442	301	432	102	141	213	113	102	147	77	44	101	121	6.19	5.79	5.6	6.17	5.43	5.86	6.11	9.57	7.5	8.46	2.05	2.94	4.15	2.7	2.32	3.12	1.63	0.98	2.1	2.86		6.668		2.485	-1.42401	2.63371e-18	4.25941e-17	FAM43A	-1.42401
ENSG00000123395	383	283	139	190	237	190	171	253	187	307	99	118	148	128	81	119	118	87	110	109	16.29	12.86	7.64	9.78	13.16	10.15	9.29	13.11	10.82	13.52	4.57	6.92	6.49	7.32	4.04	5.85	5.73	4.59	5.11	5.65		11.662		5.627	-1.05138	2.78584e-18	4.50138e-17	ATG101	-1.05138
ENSG00000160445	2010	2015	1548	1510	1375	1403	1454	1764	1536	1616	967	946	1141	974	912	1220	893	995	904	856	30.78	30.1	27.91	27.48	26.89	27.73	27.97	32.85	34.93	27.38	15.56	15.42	18.37	18.82	16.08	23.01	14.46	17.06	14.72	14.87		29.402		16.837	-0.804279	2.794e-18	4.51049e-17	ZER1	-0.804279
ENSG00000105669	2199	2071	923	1077	1315	1138	1023	1386	1187	1378	775	679	726	666	736	726	708	721	765	599	118.3	113.18	58.89	69.28	85.47	76.24	67.64	84.63	83.01	76.09	43.89	40.11	39.76	44.74	47.3	43.29	42.25	45.2	45.13	39.63		83.273		43.13	-0.949157	2.82638e-18	4.55865e-17	COPE	-0.949157
ENSG00000101888	101	160	94	113	94	86	140	143	90	130	245	246	231	174	201	227	261	179	267	249	2.59	4	3.09	3.7	3.34	2.97	5.02	4.46	3.54	3.83	6.67	7.29	6.41	6.43	6.66	6.81	7.43	6.08	8.63	7.76		3.654		7.017	0.941378	2.89676e-18	4.66795e-17	NXT2	0.941378
ENSG00000114744	202	301	221	209	223	225	243	257	204	327	411	477	473	351	345	418	427	289	458	410	3.54	5.65	5	4.68	4.91	4.88	5.48	5.2	4.65	6.52	8.17	9.72	9.47	7.75	8.77	8.06	8.56	6.73	9.31	8.96		5.051		8.55	0.759355	3.08151e-18	4.9612e-17	COMMD2	0.759355
ENSG00000064961	885	781	413	491	605	617	526	705	551	764	428	365	398	334	444	307	397	385	387	368	35.67	31.48	19.53	24.87	29.12	32.17	26.32	33.06	33.17	31.9	18.55	17.11	16.69	17.63	23.56	14.66	18.71	19.06	18.65	20.46		29.729		18.508	-0.683722	3.09807e-18	4.98339e-17	HMG20B	-0.683722
ENSG00000020922	206	409	381	321	428	294	475	458	304	468	747	771	1168	883	747	905	1022	655	994	910	2.99	4.43	5.39	5.02	7.66	5.14	7.99	7.56	5.6	6.27	10.02	10.59	15.46	14.35	11.71	15.33	13.31	8.87	14.6	15.83		5.805		13.007	1.16392	3.1101e-18	4.99823e-17	MRE11	1.16392
ENSG00000029725	246	436	441	418	418	383	572	537	404	475	949	1041	1098	883	863	1056	1061	698	1115	1000	3.27	5.63	10.32	8.98	8.29	9.31	9.44	9.85	8.66	8.31	17.13	18.51	17.21	16.92	14.49	16.83	20.33	14.41	19.88	21.1		8.206		17.681	1.10745	3.14954e-18	5.05707e-17	RABEP1	1.10745
ENSG00000128524	1179	897	480	582	695	694	601	818	645	884	454	410	434	344	460	348	486	431	431	419	105.22	81.12	50.67	61.66	74.39	77.22	65.74	82.39	74.79	80.51	42.42	39.85	39.29	38.2	48.65	34.36	47.93	44.49	41.77	46.08		75.371		42.304	-0.833215	3.21509e-18	5.1577e-17	ATP6V1F	-0.833215
ENSG00000071189	231	414	606	549	441	441	653	460	463	486	1488	1458	1589	1247	1214	1352	1251	1361	1451	1071	2.71	4.43	7.82	7.32	5.98	5.74	8.44	6.08	6.35	5.93	15.68	16.96	17.45	17.19	15.39	18.13	15.35	17.68	17.38	14.32		6.08		16.553	1.44495	3.28421e-18	5.25915e-17	SNX13	1.44495
ENSG00000110321	7588	9357	7860	8503	7880	7459	9080	8483	7856	9871	14069	13725	14081	11685	12981	12811	13377	12153	13541	11815	129.38	161.1	159.11	172.42	163.22	160.16	190.47	166.18	176.39	172.63	251.36	253.86	243.03	246.45	263.77	240.54	254.47	240.95	251.11	249.57		165.106		249.511	0.595711	3.29397e-18	5.27006e-17	EIF4G2	0.595711
ENSG00000175756	1102	1013	490	589	633	607	503	636	515	681	406	282	389	287	364	356	295	330	346	287	64.6	60.25	33.68	40.76	44.25	44.36	36.21	42.17	38.99	40.84	24.64	17.81	22.85	20.85	25.38	22.83	18.96	22.09	21.82	20.71		44.611		21.794	-1.03347	3.31094e-18	5.29247e-17	AURKAIP1	-1.03347
ENSG00000162368	1398	1587	1187	1076	1188	992	1434	1391	988	1638	2251	2409	2472	2138	2060	1681	2328	1562	2616	2125	28.87	33.86	31.08	27.02	31.58	26.95	38.08	33.47	27.84	37.61	51.47	55.72	57.57	56.91	53.2	42.29	57.27	39.19	60.32	57.92		31.636		53.186	0.749479	3.48121e-18	5.55968e-17	CMPK1	0.749479
ENSG00000101974	107	267	263	228	234	224	319	260	209	299	735	678	717	529	504	621	554	479	695	542	1.29	3.48	3.05	2.64	2.8	2.72	3.8	2.85	3.16	3.24	7.63	7.29	7.87	6.58	5.86	6.93	6.01	5.6	7.61	6.93		2.903		6.831	1.23455	3.55888e-18	5.67865e-17	ATP11C	1.23455
ENSG00000119446	335	432	315	310	275	265	346	382	330	414	618	640	607	518	470	489	563	481	658	622	4.07	5.32	4.53	4.47	4.01	4.02	5.16	5.24	5.21	5.14	7.87	8.47	7.49	7.84	6.77	6.58	7.57	6.77	8.69	9.32		4.717		7.737	0.713905	3.57464e-18	5.69872e-17	RBM18	0.713905
ENSG00000121680	502	397	182	253	300	238	214	332	238	362	164	185	165	146	138	156	148	140	132	135	19.98	16.47	8.83	12.09	14.65	11.86	10.47	15.96	12.7	14.65	6.77	7.66	6.69	6.98	6.07	7.03	6.2	6.79	5.77	6.52		13.766		6.648	-1.05012	3.72343e-18	5.93063e-17	PEX16	-1.05012
ENSG00000142892	185	322	167	220	204	173	218	268	195	288	461	441	439	434	374	340	558	296	448	464	3.65	5.85	4.55	6.16	5.14	3.79	5.99	5.91	5.15	6.11	11.1	8.54	9.72	9.28	8.84	8.15	13.01	9.44	9.44	12.04		5.23		9.956	0.928755	3.73431e-18	5.94267e-17	PIGK	0.928755
ENSG00000100324	655	548	301	412	526	378	341	566	393	671	331	292	263	237	280	232	303	256	282	317	12.39	10.6	6.87	9.25	11.94	8.92	8.38	12.58	10.08	13.34	6.65	6.17	5.14	5.58	6.51	4.86	6.34	5.8	5.92	7.72		10.435		6.069	-0.7819	3.89716e-18	6.1963e-17	TAB1	-0.7819
ENSG00000175893	39	82	103	134	161	123	114	176	112	210	505	461	547	353	372	310	667	267	433	455	0.26	0.55	0.81	1.06	1.28	1.02	0.93	1.32	0.97	1.42	3.51	3.33	3.68	2.91	2.93	2.28	4.89	2.05	3.12	3.72		0.962		3.242	1.75278	4.05622e-18	6.44348e-17	ZDHHC21	1.75278
ENSG00000064313	189	301	246	323	294	275	367	340	308	409	622	684	714	529	570	581	655	482	618	595	3.14	3.67	4.27	6.51	6.95	4.76	11.06	6.58	6.29	7.7	9.54	12.4	9.66	8.07	10.12	8.81	9.33	7.49	9.34	11.24		6.093		9.6	0.655882	4.43741e-18	7.04277e-17	TAF2	0.655882
ENSG00000052723	157	339	277	283	314	263	373	357	284	386	711	794	815	634	563	589	677	478	672	702	1.73	3.78	3.61	3.7	4.15	3.61	5.04	4.44	4.06	4.34	8.2	9.52	9.1	8.69	7.35	7.17	8.24	6.09	8.04	9.53		3.846		8.193	1.09103	4.45513e-18	7.06463e-17	SIKE1	1.09103
ENSG00000112851	858	2067	2435	2119	1827	1862	2722	2053	1838	2157	5971	6181	6703	4620	4518	5792	5456	5320	6159	4720	8.04	19.69	30.92	27.24	23.41	25.12	37.01	24.24	24.72	23.35	66.09	70.75	72.35	58.45	55.6	66.42	65.03	65.78	70.05	60.17		24.374		65.069	1.41663	4.46875e-18	7.07994e-17	ERBIN	1.41663
ENSG00000015532	405	398	262	244	342	255	299	432	314	464	240	242	220	245	210	196	223	163	225	237	7.29	7.4	6.28	5.35	7.81	5.61	7.45	9.55	7.52	9.01	4.95	4.55	3.95	5.83	4.96	4.04	4.35	3.43	4.31	5.44		7.327		4.581	-0.67756	4.48874e-18	7.10532e-17	XYLT2	-0.67756
ENSG00000107404	605	466	317	365	494	341	375	609	401	559	311	312	217	244	285	228	277	188	243	299	12.01	9.73	8.6	8.79	11.72	8.7	10.86	13.82	10.91	11.53	6.52	7.71	5.83	6.18	6.8	5.6	6.19	4.99	5.3	9.37		10.667		6.449	-0.726007	4.5768e-18	7.2383e-17	DVL1	-0.726007
ENSG00000104957	995	1016	552	545	845	563	590	892	713	938	499	469	448	493	485	417	474	375	455	537	41.62	43.19	28.5	28.94	44.96	30.09	31.01	43.68	41.49	42.68	24.01	23.57	20.09	27.64	27.03	19.73	24.26	20.08	23.2	30.5		37.616		24.011	-0.647651	4.80253e-18	7.58859e-17	CCDC130	-0.647651
ENSG00000155330	57	65	45	61	60	55	60	76	56	78	158	129	141	111	102	88	127	102	146	139	0.51	0.59	0.47	0.64	1.01	0.61	0.65	0.76	0.65	0.79	1.47	1.47	1.92	1.22	1.77	1.07	1.68	1.83	1.95	2.11		0.668		1.649	1.30367	4.87213e-18	7.69177e-17	C16orf87	1.30367
ENSG00000160075	2800	2652	1606	1565	1896	1664	1558	1985	1685	2232	1368	1253	1197	1216	1165	1276	1226	1241	1367	1167	120.68	115.24	78.63	75.09	91.45	84.22	78.43	89.25	89.07	94.07	54.93	52.45	47.74	60.23	53.22	57.13	47.49	52.65	58.39	54.46		91.613		53.869	-0.766097	4.93861e-18	7.78984e-17	SSU72	-0.766097
ENSG00000103249	1849	1665	1037	1248	1398	1306	1065	1594	1209	1679	911	845	965	784	1024	928	1102	907	879	923	26.84	24.68	18.19	22.14	25.71	24.72	19.11	26.5	23.07	25.24	13.94	13.39	14.25	14.2	17.91	15.08	18.36	15.33	13.93	16.52		23.62		15.291	-0.627326	4.97807e-18	7.84517e-17	CLCN7	-0.627326
ENSG00000167967	624	697	300	341	407	341	335	530	359	526	282	226	224	199	285	246	259	200	240	218	14.99	17.01	8.51	9.62	11.86	11.01	9.96	14.9	11.43	13.11	7.01	6.07	5.45	5.99	8.26	6.46	6.88	5.5	6.93	6.38		12.24		6.493	-0.914646	5.09362e-18	8.01367e-17	E4F1	-0.914646
ENSG00000100075	539	470	306	228	304	250	171	326	222	492	166	138	161	108	173	140	153	133	138	126	21.16	18.68	14.18	10.6	14.27	12.21	8.23	14.42	11.27	19.67	6.8	5.88	6.39	5.28	8.08	6.08	6.64	6.03	5.87	6.08		14.469		6.313	-1.19657	5.09394e-18	8.01367e-17	SLC25A1	-1.19657
ENSG00000108518	21359	18790	9053	11696	13743	11304	10802	18252	11988	17078	8974	8976	8903	7914	8753	8489	8870	7657	8564	8801	1660.06	1483.55	831.72	1075.15	1285.3	1110.61	1018.25	1614.77	1212.85	1367.89	700.38	724.07	669.81	732.61	772.67	701.2	729.78	658.84	690.62	806.99		1266.02		718.697	-0.816839	5.35438e-18	8.41597e-17	PFN1	-0.816839
ENSG00000196642	1458	1141	681	768	1103	882	801	1251	899	1422	704	669	670	535	685	567	778	553	659	663	29.84	23.08	16.54	18.88	27.73	23.26	20.05	29.39	25.2	31.07	15.5	15.18	15.49	14.06	16.46	13.41	18.96	13.06	15.11	18.2		24.504		15.543	-0.656752	5.53009e-18	8.68452e-17	RABL6	-0.656752
ENSG00000162076	218	163	96	102	145	121	121	152	122	172	55	44	89	39	70	63	87	34	50	75	13.73	10.49	6.94	7.56	10.76	9.38	9.07	10.49	10.03	11.01	3.77	2.93	5.65	2.97	5.28	4.26	5.89	2.4	3.5	5.65		9.946		4.23	-1.23346	5.55862e-18	8.72168e-17	FLYWCH2	-1.23346
ENSG00000284862	8	11	18	16	26	12	30	22	25	19	74	106	152	63	67	64	79	41	78	98	0.14	0.19	0.33	0.32	0.49	0.24	0.58	0.39	0.51	0.33	1.22	1.82	2.43	1.23	1.25	1.11	1.37	0.75	1.35	1.9		0.352		1.443	2.03542	5.67818e-18	8.90146e-17	CCDC39	2.03542
ENSG00000159352	2616	2796	1757	1556	1839	1570	1584	1818	1592	2135	1394	1220	1269	1007	1223	1147	1139	1204	1232	951	119.96	130.54	95.31	84.82	101.38	89.76	89.13	94.57	94.99	100.04	67.21	61.16	59.97	57.68	67.12	58.35	57.74	63.99	61.71	54.44		100.05		60.937	-0.715331	5.68325e-18	8.90161e-17	PSMD4	-0.715331
ENSG00000117000	225	698	496	415	374	443	614	457	402	464	1264	1148	1485	1037	1061	1185	1370	1411	1300	1012	2.18	6.87	5.7	4.78	4.36	5.36	7.31	5.01	5.07	4.6	12.85	12.14	14.63	12.53	12.21	12.73	14.71	15.85	13.71	12.11		5.124		13.347	1.38117	5.71099e-18	8.92941e-17	RLF	1.38117
ENSG00000176973	1662	1482	1012	972	939	900	928	1180	923	1101	681	539	588	505	660	632	549	690	652	605	78.78	70.98	56.95	54.72	53.23	52.98	53.72	62.69	56.64	53.06	33.86	27.78	28.27	29.75	37.13	33.14	28.85	37.71	33.6	35.32		59.375		32.541	-0.867597	5.75239e-18	8.98628e-17	FAM89B	-0.867597
ENSG00000155545	73	147	150	126	134	137	190	186	157	225	372	452	410	366	327	317	507	246	405	438	0.85	1.73	2.06	1.74	1.87	1.99	2.71	3.89	2.37	2.67	4.53	5.91	4.84	5.3	4.51	4.23	6.52	3.31	5.12	6.28		2.188		5.055	1.2081	5.92568e-18	9.24893e-17	MIER3	1.2081
ENSG00000132436	46	61	52	67	87	64	97	63	60	106	143	229	215	126	168	174	202	126	179	189	0.77	1.3	1.08	1.39	2.29	1.42	2.82	1.58	1.38	2.62	2.77	5.3	3.97	2.68	4.33	3.55	3.95	3.37	3.63	4.15		1.665		3.77	1.17904	6.01046e-18	9.37307e-17	FIGNL1	1.17904
ENSG00000135924	956	684	536	487	700	459	585	719	621	920	439	437	526	342	455	376	417	312	411	365	27.48	19.52	18.04	18.83	23.9	18.44	24.34	25.36	27.19	28.96	13.56	14.3	16.34	14.58	16.1	11.98	14.11	11.11	14.2	13.3		23.206		13.958	-0.733406	6.03045e-18	9.39605e-17	DNAJB2	-0.733406
ENSG00000107223	2553	1799	923	1025	1316	1133	853	1634	1087	1758	822	619	662	672	742	628	700	537	654	667	229.5	163.44	97.72	109.26	141.5	127.07	93.13	164.53	126.14	160.7	76.38	59.88	59.79	74	78.06	62.02	68.87	55.6	63.28	72.94		141.299		67.082	-1.07475	6.1266e-18	9.53756e-17	EDF1	-1.07475
ENSG00000137601	34	70	43	78	52	57	86	73	56	69	149	194	214	153	130	141	212	108	190	218	0.37	0.78	1.37	1.11	0.69	1.19	2.17	1.17	0.91	0.85	2.28	2.93	2.47	2.13	2.79	2.14	3.09	2.37	3.01	4.64		1.061		2.785	1.39225	6.20927e-18	9.65785e-17	NEK1	1.39225
ENSG00000166575	71	89	88	84	88	82	101	160	100	122	194	232	254	214	201	189	259	144	265	237	0.7	0.91	1.07	1.16	1.25	1.76	1.21	1.92	1.11	2	2.72	3.89	2.62	2.79	2.35	2.23	2.76	1.56	3.36	3.04		1.309		2.732	1.06149	6.27973e-18	9.75895e-17	TMEM135	1.06149
ENSG00000141577	174	216	132	157	213	139	114	161	162	210	99	78	105	88	92	101	112	62	116	91	4.44	8.44	2.87	3.81	4.83	3.1	2.51	3.11	4.26	4.13	1.73	1.41	1.84	2.06	2.04	1.95	2.44	1.71	2.26	2.51		4.15		1.995	-1.05672	6.34352e-18	9.84952e-17	CEP131	-1.05672
ENSG00000170759	363	999	1017	1191	933	952	1428	1117	900	1094	3105	3014	3186	2603	2631	2669	3096	2688	3116	2678	3.74	10.45	12.41	14.59	11.54	12.25	18.06	13.01	12.06	11.52	33.54	33.86	33.35	33.41	32.17	30.46	35.31	32.08	34.9	34.05		11.963		33.313	1.47751	6.40712e-18	9.93107e-17	KIF5B	1.47751
ENSG00000160321	28	4	40	57	58	35	34	51	28	63	375	235	143	160	218	178	332	105	329	211	0.36	0.23	0.63	0.45	0.49	0.51	0.28	0.38	0.43	0.47	2.67	1.85	0.97	1.33	1.75	1.38	3.26	0.96	2.41	1.91		0.423		1.849	2.12802	6.40714e-18	9.93107e-17	ZNF208	2.12802
ENSG00000158711	404	793	856	724	777	675	994	1013	755	1181	2049	2113	2431	1799	1558	1563	2115	1428	2122	2145	2.48	4.83	6.23	5.36	6.35	5.66	8.26	7.25	7.9	10.87	13.76	15.65	15.2	14.35	12.09	10.58	14.66	10.78	15.38	16.17		6.519		13.862	1.08841	6.45029e-18	9.98929e-17	ELK4	1.08841
ENSG00000163389	167	235	166	172	233	176	196	201	171	248	350	325	373	285	279	269	382	279	353	343	3.04	4.41	3.62	3.55	5.53	4.65	5.26	4.26	3.96	4.76	6.87	6.57	7.32	6.38	6.07	5.67	8.03	6.13	7.27	7.7		4.304		6.801	0.660069	6.60528e-18	1.02205e-16	POGLUT1	0.660069
ENSG00000111554	217	315	167	248	205	284	292	271	201	352	517	581	656	413	452	525	554	379	504	432	5.06	7.45	4.59	7.41	5.66	8.87	9.29	8.51	6.12	8.94	13.8	14.86	17.04	11.67	13.52	15.91	16.11	10.56	13.27	13.35		7.19		14.009	0.96229	6.66609e-18	1.03056e-16	MDM1	0.96229
ENSG00000146701	2052	1882	827	912	1258	1065	879	1318	1011	1691	730	685	676	579	758	644	757	584	684	709	60.46	54.99	27.81	33.08	43.2	38.22	30.8	43.75	38.29	50.29	23.84	21.86	20.97	22.75	27.34	20.49	25.03	21.26	22.52	25.99		42.089		23.205	-0.859008	6.7527e-18	1.04305e-16	MDH2	-0.859008
ENSG00000006576	188	343	306	329	362	348	398	379	247	451	762	876	952	626	599	715	891	511	973	759	2.44	4.37	4.82	5.21	5.75	5.69	6.25	5.6	4.19	6.06	10.92	13.01	12.27	10.42	9.66	10.61	13.83	8.3	13.99	12.08		5.038		11.509	1.19184	6.77256e-18	1.04522e-16	PHTF2	1.19184
ENSG00000100056	596	527	269	372	430	380	372	488	394	387	248	242	228	220	208	233	265	256	246	260	12.88	11.25	5.95	8.69	10.36	9.92	8.36	11.52	9.2	8.66	5.46	5.21	4.33	5.6	5.27	5.09	6.02	5.53	6.29	6.23		9.679		5.503	-0.81464	6.79372e-18	1.04758e-16	ESS2	-0.81464
ENSG00000131446	5887	5799	4014	3853	4811	4781	4246	4899	4119	5585	3372	2638	3256	2634	3270	3112	3322	3585	2988	2680	126.5	124.23	105.8	99.99	133.84	133.14	113.47	122.56	123.17	130.94	73.46	56.1	66.33	68.23	75.98	68.4	71.68	80.95	61.86	66.5		121.364		68.949	-0.815739	6.81559e-18	1.05005e-16	MGAT1	-0.815739
ENSG00000105701	10848	9370	5602	7084	5821	5588	5726	6891	6082	6656	3512	3303	3793	3489	4081	3556	3421	4076	3700	2612	386.12	336.99	236.52	306.92	250.46	256.32	251.12	274.94	279.62	241.82	131.47	127.92	137.18	153.48	172.43	140.99	133.32	166.35	144.46	113.73		282.083		142.133	-0.988878	6.86292e-18	1.05643e-16	FKBP8	-0.988878
ENSG00000177191	732	842	607	654	573	522	606	506	603	468	333	308	310	245	334	301	235	357	265	222	23.63	27.56	23.19	25.07	22.19	21.02	23.99	18.45	25.3	15.43	11.26	10.83	10.16	9.84	12.78	10.75	8.39	13.34	9.29	8.83		22.583		10.547	-1.0984	7.00075e-18	1.07672e-16	B3GNT8	-1.0984
ENSG00000153898	92	105	59	56	82	68	59	120	77	110	154	243	196	191	214	157	267	153	308	157	2.05	2.18	1.52	1.32	1.96	1.69	1.52	2.74	2.05	2.3	3.42	5.38	4.04	4.72	5.04	3.57	5.87	3.52	6.65	3.85		1.933		4.606	1.25267	7.00785e-18	1.07689e-16	MCOLN2	1.25267
ENSG00000206503	58451	56629	46413	41466	61246	55217	42754	46478	45515	39379	30062	22362	30692	21577	28032	32602	24372	27189	25105	24579	2297.97	2259.35	2110.23	1934.31	2834.49	2712.71	2015.4	2062.88	2273.86	1577.5	1235.6	955.42	1224.67	1053.04	1274.59	1380.11	1059.72	1203.59	1069.63	1191.82		2207.87		1164.82	-0.922549	7.07985e-18	1.08702e-16	HLA-A	-0.922549
ENSG00000160255	37862	31954	27601	20395	28292	29403	21801	29732	23934	31599	19005	17352	21762	14575	15283	15293	19445	19280	16380	16415	909.34	788.23	1003.04	852.56	1064.21	1142.99	872.61	1044.59	992.05	958.34	554.66	555.73	586.68	537.4	552.31	550.74	599.82	652.94	548.08	546.26		962.796		568.462	-0.760166	7.29247e-18	1.1187e-16	ITGB2	-0.760166
ENSG00000162980	247	451	251	432	340	348	385	500	306	486	758	809	872	645	667	662	848	609	850	875	5.64	7.48	6.99	12.53	8.65	9.87	11.79	12.32	6.17	12.76	14.14	18.28	16.87	16.51	15.1	14.23	17.25	12.76	19.22	19.8		9.42		16.416	0.801304	7.301e-18	1.11905e-16	ARL5A	0.801304
ENSG00000182552	176	219	150	143	176	162	174	239	149	210	331	318	347	250	306	260	330	214	303	336	4.93	6.44	5.06	5.32	6.56	5.8	11.92	8.35	5.1	5.81	12.07	9.68	12.83	7.93	9.95	8.71	10.46	8.42	10.32	11.06		6.529		10.143	0.63555	7.3421e-18	1.12439e-16	RWDD4	0.63555
ENSG00000141968	3844	3796	3607	4041	3187	3292	3301	3466	3043	3770	2543	2391	2399	2116	2388	2516	2343	2078	2182	1722	84.33	84.66	91.76	103.26	81.21	87.58	86.77	83.44	84.64	81.73	56.62	55	52.08	55.34	59.87	58.39	55.01	51.1	50.89	44.74		86.938		53.904	-0.689595	7.44396e-18	1.13901e-16	VAV1	-0.689595
ENSG00000105607	273	288	164	148	223	200	190	252	190	242	162	151	141	106	137	121	135	92	122	152	15.28	13.91	10.96	12.09	11.65	14.58	11.34	15.48	14.21	13.55	7.47	8.21	5.65	6.86	6.63	8.14	11.17	5.1	6.85	10.75		13.305		7.683	-0.792227	7.48709e-18	1.14463e-16	GCDH	-0.792227
ENSG00000197157	2077	1937	1306	1445	1828	1592	1281	1900	1572	2529	1440	1024	1188	1093	1150	1137	1478	899	1230	1125	36.85	34.45	27.12	30.11	38.48	35.4	27.56	37.82	35.84	45.46	26.47	19.59	21.31	23.86	23.92	22.15	28.67	18.25	23.44	24.33		34.909		23.199	-0.589536	7.54024e-18	1.15177e-16	SND1	-0.589536
ENSG00000126522	340	424	195	266	323	214	235	322	204	326	166	121	113	148	115	112	189	165	130	142	13.35	16.58	8.79	11.83	14.87	10.27	10.89	14.5	10.3	12.68	6.45	5.16	4.12	7.13	7.54	4.77	7.96	6.82	5.53	9.21		12.406		6.469	-0.939423	7.63966e-18	1.16596e-16	ASL	-0.939423
ENSG00000101654	194	437	373	235	285	292	310	335	244	359	673	739	794	684	582	728	686	435	709	637	2.53	5.72	5.41	3.26	3.79	4.05	4.65	5	3.71	4.06	8.39	9.36	9.49	9.14	7.89	9.57	9.27	6.93	9.51	9.21		4.218		8.876	1.07335	7.72679e-18	1.17725e-16	RNMT	1.07335
ENSG00000183735	241	550	463	480	365	341	488	491	337	391	966	1020	1232	948	844	1030	1022	990	1010	820	6.2	12.26	11.74	12.1	10.34	9.32	13.75	13.77	9.38	8.73	20.84	23.57	29.54	24.56	23.51	24.87	25.33	26.1	22.89	24.24		10.759		24.545	1.18989	7.75183e-18	1.18006e-16	TBK1	1.18989
ENSG00000053371	486	413	217	233	314	260	206	332	238	428	189	171	158	157	146	173	190	155	163	168	21.82	18.6	11.41	12.3	16.98	14.4	11.59	16.89	14.09	19.63	8.88	8.27	7.19	8.68	7.69	8.5	9.33	8.14	7.86	9.2		15.771		8.374	-0.913285	7.77104e-18	1.18198e-16	AKR7A2	-0.913285
ENSG00000188603	1669	1280	902	1111	1209	1013	1016	1312	1097	1287	846	840	788	650	836	803	880	763	784	835	61.53	48.28	35.73	42.65	49.63	42.37	42.58	53.39	49.84	48.72	29.38	28.78	26.33	26.45	33.17	27.21	31.99	27.3	28.63	31.41		47.472		29.065	-0.707794	7.82606e-18	1.18934e-16	CLN3	-0.707794
ENSG00000196705	167	260	246	295	326	234	313	381	315	429	666	767	760	575	539	619	812	458	745	661	2.37	2.98	4.86	5.72	6.19	5	7.21	7.86	6.69	7.43	9.16	13.43	12.45	11.04	9.12	10.63	15.26	8.57	11.57	12.5		5.631		11.373	1.01415	7.90159e-18	1.19979e-16	ZNF431	1.01415
ENSG00000125910	4226	3621	2523	3214	2202	2416	2317	2882	2553	2357	1455	1625	1730	1152	1353	1613	1002	1429	1243	1262	163.5	142	115.49	147.62	102.19	116.56	109.89	125.89	128.33	93.09	58.95	68.47	67.92	55.45	62.05	69.05	42.86	63.97	52.22	60.18		124.456		60.112	-1.04991	7.98547e-18	1.2115e-16	S1PR4	-1.04991
ENSG00000197601	438	1112	1124	1231	719	929	1219	979	852	863	2546	2740	3047	2606	2465	2912	3025	2756	2629	2362	5	12.91	16.24	18.47	11.5	14.2	23.61	13.99	15.07	11.71	34.46	38.13	39.18	43.46	34.51	44.27	41.33	41.79	37.72	38.36		14.27		39.321	1.46231	8.10454e-18	1.22853e-16	FAR1	1.46231
ENSG00000172673	222	363	259	199	349	301	302	376	289	399	894	1363	976	672	776	696	683	374	750	674	3.54	6.22	5.34	4.13	7.43	6.6	6.68	7.51	6.43	7.09	16.34	26.3	17.22	14.29	16.71	13.42	13.44	7.68	14.83	14.42		6.097		15.465	1.34284	8.13111e-18	1.23151e-16	THEMIS	1.34284
ENSG00000162227	191	129	89	121	128	101	100	127	99	188	57	55	58	72	57	72	74	50	64	73	6.59	3.91	3.56	4.77	5.11	3.77	3.67	4.78	4.21	6.89	1.93	1.79	1.76	2.68	2.02	2.38	2.45	2.15	2.4	2.92		4.726		2.248	-1.07198	8.22924e-18	1.24532e-16	TAF6L	-1.07198
ENSG00000136270	823	644	392	412	611	412	372	690	467	729	388	328	327	271	297	270	283	211	285	364	24.7	18.53	13.77	14.56	20.65	14.84	12.78	23.28	18.53	21.3	12.26	10.84	9.85	11.56	10.72	9.37	9.4	7.96	9.18	13.51		18.294		10.465	-0.805798	8.38955e-18	1.26743e-16	TBRG4	-0.805798
ENSG00000111860	168	377	456	428	530	397	693	564	456	496	1494	1506	1482	1277	1307	1130	1540	947	1423	1534	2	3.4	5.13	5.38	6.5	4.88	9.08	6.79	5.72	5.23	13.85	15.89	13.54	14.14	14.58	13.37	16.65	10.69	14.76	17.61		5.411		14.508	1.42288	8.56482e-18	1.29282e-16	CEP85L	1.42288
ENSG00000256087	47	123	76	67	94	51	85	97	84	96	215	215	230	178	153	206	241	114	216	241	0.63	1.66	2.88	1.28	2.33	1.15	3.17	3.26	3.02	1.75	3.78	5.16	5.63	3.31	2.58	3.64	3.89	2.65	5.8	4.46		2.113		4.09	0.952808	8.84746e-18	1.33436e-16	ZNF432	0.952808
ENSG00000131791	221	320	270	231	302	299	355	405	258	451	648	571	581	571	545	529	741	452	662	634	2.5	3.67	3.62	3.11	4.1	4.22	4.93	5.18	3.8	5.21	7.69	7.04	6.68	8.05	7.32	6.63	9.28	5.92	8.14	8.85		4.034		7.56	0.906175	8.882e-18	1.33844e-16	PRKAB2	0.906175
ENSG00000168813	101	177	241	171	193	179	262	266	151	325	591	627	705	480	465	483	645	329	624	538	0.8	1.42	2.36	1.73	2.16	1.86	2.99	2.65	1.65	2.98	5.24	5.84	6.14	5.22	4.58	4.53	5.94	3.31	5.8	5.45		2.06		5.205	1.33725	8.92321e-18	1.34351e-16	ZNF507	1.33725
ENSG00000224051	539	503	223	261	304	249	257	345	293	342	196	180	191	135	173	169	194	134	185	168	15.21	14.32	7.5	8.8	10.24	8.81	8.85	10.94	10.69	9.89	5.77	5.51	5.65	4.91	5.93	5.25	6.19	4.36	5.64	5.82		10.525		5.503	-0.93553	9.01899e-18	1.35679e-16	CPTP	-0.93553
ENSG00000174485	183	479	461	517	448	496	612	552	426	599	1337	1332	1667	1198	994	1182	1488	932	1445	1367	1.47	4.17	5	5.69	5.35	5.9	7.04	6.07	5.1	6.81	14.09	14.35	17.11	14.37	10.96	12.67	16.4	11.07	16.64	18.85		5.26		14.651	1.47786	9.04529e-18	1.35961e-16	DENND4A	1.47786
ENSG00000175573	1002	904	429	504	509	600	444	576	471	669	309	299	371	314	302	301	246	299	309	246	39.04	35.72	19.83	23.37	23.82	29.15	21.2	25.42	23.86	26.63	12.65	12.71	14.7	15.24	13.97	12.97	10.56	13.52	13.08	11.87		26.804		13.127	-1.02991	9.44312e-18	1.41821e-16	C11orf68	-1.02991
ENSG00000107625	375	475	250	244	264	245	271	297	221	377	578	539	567	520	553	494	581	384	587	579	9.44	12.02	7.94	7.99	8.4	8.16	8.81	9.41	7.42	10.53	15.78	16.59	15.44	16.34	17.4	14.84	17.67	11.78	17.35	18.67		9.012		16.186	0.844827	9.6537e-18	1.44862e-16	DDX50	0.844827
ENSG00000067606	494	526	258	225	308	293	254	378	302	377	199	174	152	188	153	199	118	133	179	148	13.31	14.5	8.41	7	10.04	10.27	8.9	12.08	10.87	10.38	5.37	5.06	4.39	6.34	4.9	6.12	3.44	4.72	5.24	5.38		10.576		5.096	-1.05336	9.67105e-18	1.45001e-16	PRKCZ	-1.05336
ENSG00000158290	570	1163	927	973	725	791	1099	843	801	955	1944	2030	2166	1741	1761	1924	1866	1745	1911	1704	8.46	18.48	13.67	14.26	10.71	12.64	17.27	11.99	13.19	12.5	25.38	27.8	27.4	27.42	26.22	26.34	25.68	24.9	25.96	27.55		13.317		26.465	0.990817	9.98398e-18	1.49567e-16	CUL4B	0.990817
ENSG00000180628	293	464	795	625	630	678	758	688	484	685	1764	1773	2680	1580	1611	1487	1735	1324	1951	1519	2.48	3.99	7.99	6.28	6.42	7.2	7.91	6.6	5.34	5.97	15.74	16.45	23.15	16.77	16.19	14.02	16.38	13.05	18.03	16		6.018		16.578	1.46191	1.02741e-17	1.53785e-16	PCGF5	1.46191
ENSG00000136122	60	78	29	65	70	58	63	58	50	102	124	149	130	129	145	136	165	98	148	151	1.58	1.96	0.85	1.93	2.26	1.95	1.93	1.58	1.79	3.02	3.09	3.89	3.9	3.49	4.31	3.29	4.22	2.48	3.67	4.96		1.885		3.73	0.984611	1.03244e-17	1.54409e-16	BORA	0.984611
ENSG00000105254	976	828	396	509	612	551	408	829	512	770	417	345	301	273	384	343	347	262	328	310	64.42	53.57	31.12	39.97	46.43	42.89	32.91	60.93	43.68	49.89	27.13	26.26	20.2	21.79	31.37	24.97	23.9	19.53	23.33	26.3		46.581		24.478	-0.928256	1.06552e-17	1.59223e-16	TBCB	-0.928256
ENSG00000042493	2113	1630	858	1243	1113	1437	975	929	1108	1552	498	470	548	478	680	604	635	716	473	536	105.43	80.34	49.33	73.16	67.34	89	59.78	51.7	70.74	79.73	25.4	24.85	27.25	28.79	39.45	32.7	35.05	40.61	24.86	32.44		72.655		31.14	-1.22229	1.07792e-17	1.60807e-16	CAPG	-1.22229
ENSG00000205758	139	177	123	127	172	114	144	146	125	191	250	248	274	252	217	273	296	175	287	266	6.04	7.07	5.31	6.61	9.08	7.13	6.47	7.22	5.69	9.32	10.01	9.57	11.47	11.57	10.07	10.72	13.84	7.93	14.08	11.97		6.994		11.123	0.669356	1.10935e-17	1.65357e-16	CRYZL1	0.669356
ENSG00000154305	600	1058	990	1108	927	962	1117	1004	920	1004	2236	1968	2307	1844	1959	1882	1993	1839	2010	1958	10.99	18.86	18.9	20.75	18.53	18.91	20.92	17.97	19.44	15.81	33.19	29.25	33.53	32.09	33.6	30.99	29.95	30.82	30.38	33.48		18.108		31.728	0.809129	1.15661e-17	1.72116e-16	MIA3	0.809129
ENSG00000123104	175	529	612	686	478	531	719	630	526	607	1856	1815	2010	1445	1317	1689	1865	1527	1974	1580	0.84	2.84	3.89	4.88	3.28	3.88	4.52	4.53	3.6	3.29	11.74	11.56	12.11	11.59	9.92	11.41	10.83	10.64	11.31	10.8		3.555		11.191	1.65442	1.20453e-17	1.78949e-16	ITPR2	1.65442
ENSG00000185475	649	552	331	371	414	394	341	487	355	536	313	275	288	234	274	300	289	260	292	280	37.94	32.67	24.32	25.58	29.22	28.89	24.8	32.42	28.05	32.29	19.41	17.72	17.13	17.9	18.91	20.19	18.53	18.1	18.73	20.01		29.618		18.663	-0.666293	1.23109e-17	1.82742e-16	TMEM179B	-0.666293
ENSG00000177932	51	76	59	88	67	60	64	82	61	113	169	161	190	176	164	137	190	91	199	221	0.52	0.79	0.72	1.07	0.83	0.77	0.81	0.95	0.81	1.18	1.82	1.8	1.98	2.25	2	1.56	2.16	1.08	2.22	2.8		0.845		1.967	1.21897	1.25212e-17	1.8571e-16	ZNF354C	1.21897
ENSG00000075407	72	151	146	167	181	136	185	212	155	233	361	495	479	353	424	335	565	276	463	522	0.55	1.18	1.42	1.64	1.79	1.36	1.67	2	1.64	1.95	3.07	4.47	3.94	3.55	4	2.91	4.9	2.56	4.11	4.93		1.52		3.844	1.33854	1.31187e-17	1.94411e-16	ZNF37A	1.33854
ENSG00000164187	87	133	204	201	211	216	268	231	187	229	593	669	654	513	420	535	632	389	597	562	0.65	1.01	1.8	1.78	1.89	2.01	2.45	1.94	1.81	1.74	4.63	5.43	4.95	4.76	3.71	4.41	5.21	3.36	4.83	5.16		1.708		4.645	1.44337	1.32311e-17	1.95915e-16	LMBRD2	1.44337
ENSG00000137770	218	411	444	393	425	350	570	465	366	476	1026	1113	1184	966	776	776	1092	766	992	1072	2.07	3.92	6.4	5.89	6.38	5.12	9.86	5.97	6.27	6.26	14.42	14.18	17.13	14.9	10.39	11.91	14.35	12.7	14.16	15.72		5.814		13.986	1.26638	1.34735e-17	1.99338e-16	CTDSPL2	1.26638
ENSG00000135720	435	646	686	603	610	638	746	738	576	728	1285	1357	1375	1110	1143	992	1372	1289	1438	1390	6.08	9.56	13.32	12.15	11.39	13.57	15.82	15	11.12	11.95	22.61	23.41	23.67	22.65	24.68	18.21	26.51	25.4	26.09	28.96		11.996		24.219	1.01359	1.35335e-17	2.00062e-16	DYNC1LI2	1.01359
ENSG00000002822	708	552	340	284	430	341	282	426	379	482	193	259	206	128	227	232	221	176	164	205	31	24.62	17.01	13.19	22.79	16.62	15.4	19.96	22.48	20.28	8.3	12.54	9.12	8.53	11.03	10.88	11.32	8.42	7.28	10.72		20.335		9.814	-1.05105	1.358e-17	2.00582e-16	MAD1L1	-1.05105
ENSG00000157020	1193	1257	696	703	802	781	715	805	711	968	628	550	504	372	517	503	454	533	525	452	52.57	56.26	36.38	36.75	42.77	42.95	38.89	41.2	41.36	43.99	28.9	26.94	22.39	20.57	27.02	24.63	22.14	27.75	26.14	24.97		43.312		25.145	-0.784495	1.36614e-17	2.01619e-16	SEC13	-0.784495
ENSG00000011258	198	421	413	329	315	343	453	413	336	497	802	991	959	788	736	751	806	676	840	774	2.37	5.07	5.95	4.68	4.82	5.23	7.16	5.71	5.27	6.35	10.24	12.98	11.9	12.13	11.74	10.86	10.92	9.27	11.62	12.06		5.261		11.372	1.11208	1.4197e-17	2.0935e-16	MBTD1	1.11208
ENSG00000140564	5334	5211	4794	6407	4280	4402	5020	5222	5049	5355	2970	3043	2925	2767	2852	3324	3031	3413	3022	2722	79.42	76.58	87.8	115.19	78.09	83.24	91.82	91.42	97.95	82.05	47.54	50.98	44.68	51.39	50.95	56.33	51.94	63.17	49.65	51.05		88.356		51.768	-0.771268	1.42257e-17	2.09476e-16	FURIN	-0.771268
ENSG00000187531	1042	959	611	706	751	587	618	733	611	748	510	474	485	379	485	493	444	456	469	413	36.62	34.17	25.91	29.49	31.69	25.87	26.67	29.11	27.95	26.86	18.81	18.27	17.26	16.54	20.17	19.13	17.22	18.51	17.87	18.08		29.434		18.186	-0.694655	1.42289e-17	2.09476e-16	SIRT7	-0.694655
ENSG00000104447	116	126	170	233	193	253	205	158	149	206	500	445	469	449	547	421	689	556	689	453	2.39	1.05	2.77	3.86	3.02	4.11	4.95	2.88	2.3	3.13	5.04	5.22	3.97	5.89	7.29	5.43	8.13	6.24	9.59	7.03		3.046		6.383	1.06732	1.42692e-17	2.09896e-16	TRPS1	1.06732
ENSG00000108406	385	547	525	459	412	381	529	466	422	498	896	796	943	838	811	900	883	734	879	765	6.75	9.8	11.65	11.5	9.25	9.6	14.06	10.17	11.37	9.46	18.41	16.1	16.77	19.37	17.88	18.56	19.05	16.61	20.34	19.11		10.361		18.22	0.81436	1.44809e-17	2.12835e-16	DHX40	0.81436
ENSG00000108639	2910	2359	1486	1591	1926	1842	1306	1813	1450	2270	1243	957	1141	972	1218	1194	1235	991	1078	1059	118.51	97.96	72.44	76.92	94.67	93.37	65.01	84.04	77.15	95.84	54.21	42.63	47.65	49.69	59.07	54.19	56.13	47.63	48.37	54.17		87.591		51.374	-0.769744	1.45417e-17	2.13553e-16	SYNGR2	-0.769744
ENSG00000117569	73	155	151	128	125	131	141	143	126	148	336	328	337	213	272	259	311	237	292	392	1.31	2.81	3.16	2.67	2.8	3.22	2.82	3.04	3.08	2.6	4.69	5.72	5.85	3.95	4.68	4.95	4.77	3.94	4.36	7.72		2.751		5.063	0.880036	1.47423e-17	2.16321e-16	PTBP2	0.880036
ENSG00000083312	387	897	793	861	655	746	993	869	693	841	1939	2121	2407	1749	1410	1732	1955	1495	2010	1896	3.11	4.97	7.94	9.55	6.87	7.75	10.15	9.74	7.11	8.46	19.46	20.01	19.48	19.4	12.37	18.03	17.65	15.28	17.76	20.95		7.565		18.039	1.25371	1.48063e-17	2.17083e-16	TNPO1	1.25371
ENSG00000213024	1345	1026	841	863	1199	1098	861	1255	1012	1488	745	729	927	660	653	779	870	573	748	762	25.06	19.04	20.77	19.96	29.12	29.16	20.13	29.8	26.69	30.53	15.39	14.62	18.25	15.47	15.33	16.15	20.19	12.51	15.02	17.2		25.026		16.013	-0.644184	1.49064e-17	2.18371e-16	NUP62	-0.644184
ENSG00000131143	5899	4204	1869	2090	2668	2194	2088	2908	2333	3520	1524	1376	1408	1402	1485	1242	1358	1097	1410	1168	466.16	335.8	175.05	195.87	252.76	214.97	201.76	258.22	239.26	284.05	124.13	116.27	111.01	136.26	136.72	106.53	116.64	98.56	118.51	112.01		262.39		117.664	-1.15704	1.53091e-17	2.23904e-16	COX4I1	-1.15704
ENSG00000164338	106	127	75	70	81	87	96	106	72	105	222	190	164	152	167	153	192	121	207	188	2.22	2.61	2.09	3.17	3.16	2.82	3.6	3.63	2.36	2.42	7.11	6.48	4.92	4.89	6.57	5.22	5.71	4.17	6.92	5.78		2.808		5.777	1.04078	1.56784e-17	2.2893e-16	UTP15	1.04078
ENSG00000047932	296	498	416	377	454	408	460	506	396	653	960	987	1069	813	799	746	978	518	825	991	3.9	6.65	6.49	5.9	7.18	6.71	7.44	7.55	6.79	8.79	13.27	14.17	14.31	13.35	12.5	10.89	14.27	7.9	11.86	16.11		6.74		12.863	0.932407	1.60997e-17	2.3489e-16	GOPC	0.932407
ENSG00000163312	112	173	111	108	140	111	164	138	129	176	277	269	319	235	272	217	250	177	341	262	1.93	3	2.26	2.25	2.87	2.43	3.54	2.73	2.92	3.12	5.06	5.06	5.66	5.04	5.54	4.17	4.77	3.58	6.42	5.65		2.705		5.095	0.913454	1.64347e-17	2.39582e-16	HELQ	0.913454
ENSG00000198743	116	268	318	328	247	260	411	406	291	384	961	1137	849	1124	809	780	1214	584	826	970	0.61	1.42	1.97	2.04	1.55	1.7	2.64	2.4	1.98	2.05	5.27	6.48	4.51	7.32	5.02	4.52	7.02	3.53	4.69	6.25		1.836		5.461	1.5726	1.64693e-17	2.39891e-16	SLC5A3	1.5726
ENSG00000180488	65	85	119	111	129	107	121	188	126	175	329	353	336	280	225	271	352	222	349	360	0.9	1.05	1.5	1.54	2.04	1.73	1.71	2.57	2.03	2.31	4.04	4.72	3.7	3.88	3.59	3.77	4.68	3.03	4.82	5.34		1.738		4.157	1.25811	1.6653e-17	2.42369e-16	MIGA1	1.25811
ENSG00000088970	273	329	251	205	212	168	261	309	248	278	479	539	529	400	543	410	436	385	433	465	6.44	8.49	7.29	5.89	6.24	5.32	7.85	8.53	7.64	7.05	12.21	14.31	12.56	12.03	15.86	11.46	11.44	10.44	12.22	13.73		7.074		12.626	0.8358	1.68061e-17	2.44399e-16	KIZ	0.8358
ENSG00000136813	535	796	729	665	745	703	841	952	715	1039	1387	1486	1486	1305	1258	1376	1833	1063	1429	1362	5.22	6.9	9.51	9.6	10.3	9.99	9.93	12.04	11.11	12.71	15.13	18.13	16.74	16.4	17.02	15.66	20.71	14.22	17.65	18.1		9.731		16.976	0.802837	1.70651e-17	2.47964e-16	ECPAS	0.802837
ENSG00000164463	554	1089	1469	1565	839	1093	1685	1129	979	1001	3637	3834	4401	3387	3150	3360	3611	3505	3858	2882	8.2	8.95	20.92	27.62	15.13	21.21	30.41	18.55	18.16	15.83	52.83	52.32	47.55	55.23	50.51	46.08	54.13	57.43	57.71	43.96		18.498		51.775	1.48489	1.74307e-17	2.5307e-16	CREBRF	1.48489
ENSG00000150527	423	701	593	678	506	543	672	682	577	653	1278	1210	1182	974	1115	1103	1303	1167	1331	1065	9.03	15.27	14.46	16.72	12.07	13.37	16.32	15.29	14.88	13.21	28	26.94	25.1	24.92	27.97	25.45	30.16	28.58	30.25	26.77		14.062		27.414	0.963111	1.82111e-17	2.64186e-16	MIA2	0.963111
ENSG00000115286	873	733	291	369	527	419	320	620	410	608	232	212	179	191	254	241	291	209	216	258	62.41	52.27	23.29	31.35	44.41	37.96	26.94	46.41	36.72	42.68	15.24	15	12.9	15.69	19.94	18.97	20.1	15.57	15.77	19.05		40.444		16.823	-1.26549	1.82894e-17	2.64801e-16	NDUFS7	-1.26549
ENSG00000018510	225	351	310	339	363	354	403	391	278	550	660	667	839	710	715	722	923	547	689	725	2.31	2.82	4.14	5.53	6.14	4.76	6.93	7.08	5.79	9.21	7.4	8.05	8.6	8.66	8.82	9.02	10.78	6.93	8.44	7.89		5.471		8.459	0.628683	1.82978e-17	2.64801e-16	AGPS	0.628683
ENSG00000104522	621	692	290	329	472	337	320	560	404	535	265	217	276	266	248	215	235	175	282	238	28.91	32.16	15.76	18.32	28.16	21.02	17.9	31.35	24.05	27.27	14.06	11.39	14.31	17.66	14.4	11.27	12.54	11	15.27	13.84		24.49		13.574	-0.851347	1.84878e-17	2.67333e-16	GFUS	-0.851347
ENSG00000077549	7769	8454	4710	5693	5905	4904	5366	6406	5779	6873	4755	4214	4396	3715	4225	4093	4231	4377	4256	3662	277.95	305.91	194.35	236.85	248.94	213.49	229.71	254.57	264.04	246.85	167.48	155.85	154.85	157.9	169.23	158.8	153.41	164.97	153.6	150.82		247.266		158.691	-0.639844	1.87408e-17	2.70746e-16	CAPZB	-0.639844
ENSG00000106443	105	186	142	145	186	130	164	154	110	198	357	363	302	278	262	296	412	195	347	367	1.96	3.4	2.82	2.9	3.91	2.82	3.56	3.01	2.52	3.68	6.27	6.76	5.13	5.87	4.99	5.78	7.18	3.8	5.88	7.47		3.058		5.913	0.951302	1.87541e-17	2.70746e-16	PHF14	0.951302
ENSG00000164414	257	345	213	251	221	251	273	239	217	304	422	419	439	448	429	412	573	429	499	520	8.45	11.48	8.25	9.76	8.67	10.31	10.97	8.84	9.31	10.19	14.49	14.94	14.56	18.37	16.74	15.02	20.76	16.37	17.74	21.07		9.623		17.006	0.821485	1.89426e-17	2.73247e-16	SLC35A1	0.821485
ENSG00000151461	316	741	717	794	593	526	926	654	539	769	1719	1709	1953	1438	1539	1671	1698	1488	1892	1552	3.7	8.79	9.91	11.02	8.31	7.63	13.27	8.61	8.18	9.18	21.01	21.76	23.16	20.92	21.32	21.61	21.94	20.08	24	22.36		8.86		21.816	1.30001	1.91726e-17	2.76342e-16	UPF2	1.30001
ENSG00000127084	9138	9402	8507	8967	6613	7035	7454	7697	6882	7375	4708	4620	4484	3958	4492	4926	3821	5247	4153	3996	163.76	167.15	184.05	190.86	144.51	158.8	162.61	156.07	159.99	136.62	87.19	88.44	79.6	87.56	95.46	96.99	74.32	105.75	81	85.37		162.442		88.168	-0.881598	1.93289e-17	2.7837e-16	FGD3	-0.881598
ENSG00000178585	462	393	214	287	319	292	249	413	314	465	198	195	177	167	227	191	208	197	202	217	13.9	10.59	6.8	9.05	10.73	10.27	8.07	14.53	11.24	12.73	5.71	6.28	5.23	5.59	6.41	5.21	5.77	7.08	5.74	7.72		10.791		6.074	-0.82911	2.0194e-17	2.90362e-16	CTNNBIP1	-0.82911
ENSG00000023892	3013	2998	1712	1909	2338	1499	1907	2447	2237	2809	1529	1490	1515	1216	1661	1520	1269	1262	1512	1362	79.4	80.08	54.27	60.94	77.34	49.26	61.61	76.12	77.92	81.26	42.2	42.76	41.72	39.87	51.89	44.32	38.67	38.48	43.27	45.04		69.82		42.822	-0.705288	2.0598e-17	2.95895e-16	DEF6	-0.705288
ENSG00000096872	40	42	42	54	60	48	47	59	37	81	123	97	145	132	96	113	161	80	130	116	1.14	1.33	1.54	1.96	2.36	1.66	2.22	2.27	1.52	2.55	4.11	4.13	4.53	5.71	3.56	3.69	5.36	3.16	4.6	5.33		1.855		4.418	1.25197	2.06119e-17	2.95895e-16	IFT74	1.25197
ENSG00000197961	177	288	224	171	304	224	290	355	274	382	585	639	598	556	471	481	721	385	676	701	1.53	2.52	2.29	2.73	3.15	2.41	3.07	3.91	3.45	3.62	7.1	6.93	5.24	5.96	7.24	5.52	7.46	5.38	7.78	7.46		2.868		6.607	1.20395	2.06752e-17	2.96566e-16	ZNF121	1.20395
ENSG00000139218	647	1509	2118	2094	1660	1682	2428	2026	1642	1942	5317	5712	6682	4673	4284	5224	5903	4596	5779	4978	7.49	15.52	27.46	26.7	20.68	24.5	37.43	29.02	23.41	23.91	65.29	72.48	75.58	69.39	58.06	69.95	77.91	71.63	74.36	74.15		23.612		70.88	1.58586	2.07588e-17	2.97526e-16	SCAF11	1.58586
ENSG00000169727	1267	1129	548	642	878	650	519	1007	736	1165	519	447	428	414	526	392	485	331	393	514	41.6	37.4	22.71	27.69	34.23	27.75	21.27	38.67	35.26	40.44	18.28	15.63	14.94	16.35	21.55	15.7	17.86	12.49	14.83	21.09		32.702		16.872	-0.954748	2.17273e-17	3.10909e-16	GPS1	-0.954748
ENSG00000138468	187	501	458	499	543	373	640	579	455	596	1500	1534	1479	1125	925	1271	1459	974	1280	1490	2.73	8.26	9.34	9.72	11.31	7.2	13.35	10.88	9.62	10.17	25.38	25.82	23.78	23.52	17.87	25.81	27.47	19.9	23.24	29.77		9.258		24.256	1.38957	2.19483e-17	3.13821e-16	SENP7	1.38957
ENSG00000004766	80	219	124	144	133	145	173	180	116	191	347	419	408	346	281	370	401	205	359	405	1.8	5.18	2.53	4.01	2.13	5.1	4.59	4.94	3.49	3.75	6.02	9	8.01	8.44	5.89	8.96	8.48	5.19	8.55	8.92		3.752		7.746	1.04579	2.21577e-17	3.16562e-16	VPS50	1.04579
ENSG00000106392	376	460	633	649	646	702	635	723	483	758	1564	1358	1613	1147	1654	1045	1819	1149	1545	1320	7.47	8.19	17.23	17.32	16.11	18.53	12.7	15.74	13.03	14.44	31.31	26.56	28.81	26.48	35.54	19.49	37.11	22.94	26.83	26.84		14.076		28.191	1.002	2.22436e-17	3.17535e-16	C1GALT1	1.002
ENSG00000161016	28606	19275	8553	10634	14462	11381	8844	14599	10125	17121	7282	5783	6806	5762	7004	5646	7279	4188	6643	6721	1702.78	1157.88	598.18	742.82	1017.53	837.36	636.31	973.76	771.41	1026.17	484.87	386.69	432.65	449.66	512.94	381.99	498.09	294.82	449.93	527.58		946.42		441.922	-1.09869	2.28461e-17	3.25876e-16	RPL8	-1.09869
ENSG00000073050	824	773	419	441	513	463	436	541	522	528	350	281	278	226	279	306	353	326	290	293	24.32	24.15	14.64	16.28	18.69	17.13	16.16	18.69	20.93	16.06	11.15	9.71	8.57	8.56	10.44	9.98	11.94	11.12	9.3	10.65		18.705		10.142	-0.883082	2.30398e-17	3.28377e-16	XRCC1	-0.883082
ENSG00000159720	5203	5376	3289	3690	3145	3096	2981	3329	3142	3356	1958	1834	2151	1596	1896	2398	1743	2061	1658	1415	197.23	208.55	152.11	170.57	148.01	153.11	146.29	146.14	160.36	137.98	77.44	76.77	85.03	76.8	85.63	102.38	76.08	89.86	68.94	67.45		162.035		80.638	-1.00677	2.39076e-17	3.40376e-16	ATP6V0D1	-1.00677
ENSG00000105926	55	50	59	53	64	57	67	103	52	83	249	193	223	151	147	144	160	80	159	233	0.91	0.62	0.88	1.43	1.28	0.78	0.97	1.84	1.49	1.58	3.45	3.61	3.65	2.95	3.34	1.62	2.98	1.49	2.22	4.44		1.178		2.975	1.33655	2.39197e-17	3.40376e-16	MPP6	1.33655
ENSG00000132376	1796	1561	1046	1085	1179	933	1064	1429	1119	1527	842	827	816	770	846	940	749	780	831	788	61.21	54.73	48.08	48.88	52.06	45.86	49.76	66.73	53.4	61.37	31.84	34.73	30.06	33.86	40.83	35.57	27.74	30.37	36.16	40.39		54.208		34.155	-0.666409	2.44032e-17	3.46979e-16	INPP5K	-0.666409
ENSG00000015153	181	223	188	216	206	167	182	242	185	211	404	430	354	313	305	284	416	385	390	383	5.15	6.34	6.8	7.3	6.94	6.36	6.39	7.86	6.46	6.82	12.17	14.85	10.4	13.04	11.82	10.86	11.95	12.16	11.84	13.92		6.642		12.301	0.889086	2.45807e-17	3.49226e-16	YAF2	0.889086
ENSG00000181722	34	108	284	203	166	187	266	298	145	224	953	1086	1047	886	599	711	1267	620	941	987	0.08	0.24	0.75	0.55	0.49	0.56	0.72	0.74	0.49	0.5	2.22	2.62	2.35	2.49	1.61	1.75	3.09	1.61	2.32	2.77		0.512		2.283	2.15672	2.46339e-17	3.49703e-16	ZBTB20	2.15672
ENSG00000177370	356	273	168	169	271	195	175	274	183	331	165	123	130	124	118	134	153	87	117	142	6.77	5.26	3.78	3.82	6.18	4.62	4.08	5.88	4.52	6.43	3.29	2.55	2.51	2.93	2.66	2.82	3.22	1.92	2.42	3.33		5.134		2.765	-0.892804	2.513e-17	3.56464e-16	TIMM22	-0.892804
ENSG00000102763	131	208	227	170	214	161	218	295	194	284	465	531	492	381	411	416	406	320	558	433	1.18	1.85	2.27	2.02	2.33	1.69	2.25	2.81	2.32	2.54	4.36	5.14	4.3	4.33	4.64	3.88	4.23	3.84	5.31	4.88		2.126		4.491	1.0789	2.55996e-17	3.62549e-16	VWA8	1.0789
ENSG00000115827	123	221	182	168	246	185	235	270	202	264	508	474	494	434	365	386	505	279	453	479	1.31	2.69	2.47	2.38	4.27	2.81	3.63	4.61	3.55	3.41	8.11	7.73	7.85	6.86	5.96	6.47	8.18	4.78	6.99	9.7		3.113		7.263	1.22226	2.57841e-17	3.64873e-16	DCAF17	1.22226
ENSG00000104805	4869	4412	2698	2998	3755	3187	2317	3613	3140	3441	2058	1807	2234	1582	2162	2144	2003	2160	1833	1782	126.9	112.77	96.38	112.92	138.14	122.57	88.18	125.5	127	107.47	56.66	50.55	57.6	53.04	64.6	61.74	57.87	63.76	51.43	56.87		115.783		57.412	-1.012	2.63508e-17	3.72599e-16	NUCB1	-1.012
ENSG00000070961	365	1096	1316	1090	893	916	1233	1041	707	985	2913	2654	3588	2980	2536	2860	3396	2552	3256	2262	4.04	15.02	20.67	14.43	15.58	15.99	23.23	14.51	11.45	13.85	38.45	38.43	47.08	52.12	40.73	40.54	44.47	39.52	46	36.38		14.877		42.372	1.51003	2.63764e-17	3.72665e-16	ATP2B1	1.51003
ENSG00000137760	82	107	83	87	84	86	113	122	68	133	216	227	228	192	172	162	199	113	220	221	1.22	2.14	1.68	1.72	1.91	1.89	2.69	2.58	1.47	2.08	4.55	4.07	3.68	3.93	3.35	2.9	4.03	2	3.86	5.1		1.938		3.747	0.951167	2.65659e-17	3.75047e-16	ALKBH8	0.951167
ENSG00000104915	2487	2241	1300	1673	1672	1484	1480	1462	1520	1642	933	945	963	723	974	1038	885	1001	826	602	123.18	114.83	76.43	98.52	99.45	91.31	89.3	81.28	98.71	86.16	48.36	51.06	47.61	44.04	57.15	56.05	48.57	57.66	44.22	36.18		95.917		49.09	-0.966357	2.68248e-17	3.78403e-16	STX10	-0.966357
ENSG00000196670	128	197	133	129	224	114	197	203	158	233	397	398	429	322	312	348	382	206	374	382	2.8	4.4	2.87	3.24	7.11	3.27	5.12	5.23	3.68	5.72	9.17	8.2	8.22	8.06	7.62	6.67	9.29	5.81	8.47	9.88		4.344		8.139	0.905827	2.69375e-17	3.79694e-16	ZFP62	0.905827
ENSG00000177200	75	224	395	403	310	289	384	423	331	410	1115	1442	1425	1145	887	1205	1643	872	1328	1148	0.4	1.53	3.98	2.63	2.97	2.44	3.13	2.8	2.97	4.05	7.52	10.08	9.62	11.78	5.98	10.09	14.6	9.23	11.06	11.33		2.69		10.129	1.91281	2.70413e-17	3.80857e-16	CHD9	1.91281
ENSG00000076662	24308	20857	14817	16036	12229	12368	13091	14039	13752	12551	8822	6888	7389	6287	7659	8057	5710	8280	7053	4998	859.39	752.03	627.35	679.65	523.3	545.49	572.87	565.76	639.03	457.76	327.95	269.23	267.81	281.67	326.91	320.03	226.11	342.52	271.77	222.15		622.263		285.615	-1.12345	2.73377e-17	3.84728e-16	ICAM3	-1.12345
ENSG00000125818	2574	2422	1467	1414	1728	1562	1400	1992	1601	2232	1323	1202	1167	1208	1138	1224	1355	1143	1180	1202	64.72	58.08	38.56	36.94	46.76	44.46	37.84	53.82	48.15	50.38	27.99	26.36	24.65	30.64	27.55	28.65	30.66	26.58	26.23	30.13		47.971		27.944	-0.779624	2.80467e-17	3.94395e-16	PSMF1	-0.779624
ENSG00000101745	149	618	1220	973	797	769	1158	1082	772	892	3597	4063	5035	3195	2774	3290	4026	2718	4298	3781	2.2	4.47	14.44	9.52	8.71	8.14	13.73	11.2	8.37	7.27	30.56	36.52	42.06	34.03	24.47	31.81	38.66	28.25	39.21	40.21		8.805		34.578	1.97346	2.82e-17	3.9624e-16	ANKRD12	1.97346
ENSG00000166225	157	267	305	245	249	233	283	267	256	296	526	533	617	470	538	490	549	480	484	495	1.9	2.46	4.39	2.89	3.88	3.63	3.7	4.19	4.34	4.52	7.38	8.59	7.94	6.42	12.05	8.33	8.48	9.39	6.53	7.35		3.59		8.246	1.19971	2.85355e-17	4.00639e-16	FRS2	1.19971
ENSG00000147138	175	286	383	323	295	276	358	481	330	426	998	1169	1186	811	816	877	1072	406	964	838	1.93	3.19	4.99	4.22	3.9	3.79	4.83	5.98	4.72	4.79	11.51	14.02	13.25	11.11	10.65	10.69	13.05	5.17	11.53	11.38		4.234		11.236	1.40804	2.90381e-17	4.07376e-16	GPR174	1.40804
ENSG00000146757	80	191	146	189	163	161	175	207	151	221	453	471	619	390	346	308	534	264	439	374	1.62	3.94	3.36	4.32	3.86	3.99	4.14	4.59	3.8	4.39	9.2	9.92	12.15	9.31	7.97	6.57	11.43	5.89	9.29	9.11		3.801		9.084	1.25695	2.94524e-17	4.12865e-16	ZNF92	1.25695
ENSG00000085433	161	219	211	213	176	177	260	218	200	243	420	412	452	347	380	361	383	426	436	382	2.5	3.18	3.71	3.62	3.11	3.87	5.43	3.71	3.72	4.01	6.3	6.67	9.01	6.5	6.46	9.12	6.06	7.05	6.78	6.75		3.686		7.07	0.939654	3.00483e-17	4.20889e-16	WDR47	0.939654
ENSG00000140854	533	644	365	438	408	368	354	490	390	494	286	314	274	255	308	289	264	284	278	220	15.48	18.94	12.45	15.1	16.03	13.44	11.02	18.6	16.05	15.18	7.98	9.5	9.23	10.14	9.71	9.9	7.74	8.49	8.92	7.84		15.229		8.945	-0.767668	3.03798e-17	4.24866e-16	KATNB1	-0.767668
ENSG00000198589	254	667	507	469	484	465	858	735	427	700	1546	1861	1805	1450	1357	1187	1682	997	1812	1290	3.19	8.91	4.33	4.93	4.59	4.87	8.17	7.09	4.87	5.9	10.5	14.87	13.29	13.13	13.95	10.6	13.66	8.48	13.39	12.33		5.685		12.42	1.12743	3.07193e-17	4.29279e-16	LRBA	1.12743
ENSG00000084207	2679	1915	999	1244	1971	1502	1210	2080	1261	2095	1059	880	905	821	897	856	1022	889	893	950	219.19	159.04	96.75	120.71	193.59	153.38	121.44	192.12	134.07	174.97	90.62	78.33	75.12	83.46	86.88	77.56	92.31	84.11	79.24	95.78		156.526		84.341	-0.892096	3.19444e-17	4.46049e-16	GSTP1	-0.892096
ENSG00000104946	1059	909	513	519	564	505	535	745	588	682	411	403	435	376	338	340	412	341	382	400	34.24	29.36	20.24	19.6	21.77	20.36	21.21	27.13	23.83	22.56	14.13	13.76	14.7	15.83	13.18	12.03	15.02	12.66	13.96	15.99		24.03		14.126	-0.766484	3.20912e-17	4.4775e-16	TBC1D17	-0.766484
ENSG00000140262	230	332	326	374	422	358	456	553	426	514	906	1011	970	837	723	880	1114	593	1015	1028	3.17	4.01	5.08	5.64	6.65	5.3	7.29	8.92	7.18	8.08	12.32	14.03	13.15	13.57	11.11	13.67	14.83	8.9	13.25	16.72		6.132		13.155	1.10118	3.23185e-17	4.5057e-16	TCF12	1.10118
ENSG00000089682	28	37	61	81	68	67	83	69	54	79	183	197	218	129	160	167	250	147	209	235	0.76	1.1	1.62	2.37	2.21	2	2.3	2.47	2.34	1.78	4.84	5.08	4.76	4.03	4.67	4.5	6.74	4.04	5.79	6.91		1.895		5.136	1.43845	3.44372e-17	4.79734e-16	RBM41	1.43845
ENSG00000155903	411	902	795	843	668	608	982	812	675	813	1787	1903	2045	1757	1408	1807	1676	1333	1752	2037	4.41	9.81	10.09	10.74	8.67	8.14	12.92	10.04	9.41	9.46	20.09	22.59	22.27	23.9	17.91	21.83	20.38	16.55	20.42	26.94		9.369		21.288	1.18407	3.45677e-17	4.81177e-16	RASA2	1.18407
ENSG00000117475	69	170	139	166	137	131	194	150	102	157	328	442	417	305	352	306	366	252	406	342	1.69	4.39	4.38	5.59	4.39	4.24	6.14	4.65	3.45	4.14	10.02	12.75	12.01	10.57	10.78	9.11	11.2	7.39	12.36	11.76		4.306		10.795	1.32594	3.56259e-17	4.95105e-16	BLZF1	1.32594
ENSG00000124783	1179	2048	1454	1461	1386	1431	1818	1494	1436	1911	2773	3225	3307	2313	2491	2838	2766	2468	3379	2681	20.17	36.94	33.18	33.73	32.44	37.24	43.5	32.39	36.36	37.82	61.21	73.9	67.79	56.69	57.91	66.17	58.58	62.66	73.83	63.68		34.377		64.242	0.902073	3.56513e-17	4.95105e-16	SSR1	0.902073
ENSG00000126759	5629	5019	3349	4210	3406	4270	2930	3508	3295	3827	2017	1466	1747	1813	2341	1934	2065	2410	1805	1661	214.72	194.76	153.72	194.43	158.05	205.6	138.3	152.58	167.75	151.96	78.41	59.19	64.39	83.92	102	80	84.5	104.44	72.2	77.8		173.187		80.685	-1.10196	3.64179e-17	5.05359e-16	CFP	-1.10196
ENSG00000117676	7979	7985	6160	6103	5856	5478	6025	6405	6133	6227	4131	4153	4302	3418	3930	4866	3448	4208	3976	3473	160.44	163.73	154.23	155.74	151.43	147	157.68	155.2	170.53	137.52	88.1	95.57	91.74	89.63	97.73	112.93	79.84	100.36	91.69	89.38		155.35		93.697	-0.729447	3.82848e-17	5.30032e-16	RPS6KA1	-0.729447
ENSG00000162600	177	251	144	135	161	144	149	156	148	182	337	283	361	306	251	333	307	206	307	346	6.18	8.51	6.59	5.79	6.73	6.73	6.53	6.6	7.44	7.46	13.24	12.43	13.87	15.32	11.06	13.01	13.56	8.86	12.61	16.53		6.856		13.049	0.9285	4.00759e-17	5.5397e-16	OMA1	0.9285
ENSG00000149761	511	466	253	337	483	300	286	523	352	538	285	239	259	206	252	211	242	193	254	270	30.35	29.23	18.51	23.7	34.47	22.93	21.83	36.17	27.69	33.36	18.02	15.77	15.41	15.74	17.29	14.56	15.81	13.8	16.59	20.29		27.824		16.328	-0.768982	4.09531e-17	5.65659e-16	NUDT22	-0.768982
ENSG00000196497	535	415	260	219	382	303	251	407	346	440	199	192	266	154	182	144	195	141	212	220	9.82	7.92	5.33	5	7.96	6.81	5.62	8.25	8.45	10.5	5.36	4.17	6.05	4.08	3.74	4.03	7.18	3.79	4.47	4.69		7.566		4.756	-0.669782	4.38113e-17	6.04671e-16	IPO4	-0.669782
ENSG00000113851	446	665	334	339	534	302	473	473	342	463	785	1012	975	781	797	799	824	571	895	916	12.3	19.27	12.15	11.41	20.17	12.73	17.71	16.22	12.92	13.52	24.06	31.97	28.08	29.15	29.64	24.5	27.11	20.77	30.53	33.85		14.84		27.966	0.914183	4.45252e-17	6.14049e-16	CRBN	0.914183
ENSG00000112697	1009	1717	1831	1704	1151	1503	1976	1588	1572	1836	3735	3161	3943	3556	3598	3498	4114	3349	3786	2977	14.35	24.84	30.49	30.38	19.18	27.94	35.78	25.97	31.01	28.07	55.52	51.88	58.24	64.8	61.71	58.84	67.16	59.89	61.05	53.5		26.801		59.259	1.14475	4.54151e-17	6.25839e-16	TMEM30A	1.14475
ENSG00000130175	6467	5560	2992	3592	3693	3216	3097	4034	3207	4400	2590	2156	2103	2147	2454	2370	2369	2248	2360	2082	196.97	174.54	122.22	151.93	155.13	151.47	142.01	158.69	151.9	159.56	94.78	84.37	74.23	94.7	107.39	92.48	97.46	88.58	92.21	85.91		156.442		91.211	-0.778348	4.58826e-17	6.31795e-16	PRKCSH	-0.778348
ENSG00000198668	4858	6183	3682	3805	4548	3686	4404	5764	4248	6078	7561	7711	7626	5863	6713	6073	7490	5440	7331	7499	180.42	220.74	153.07	157	199	167.28	180.72	240.94	189.4	224.06	299.2	313.69	291.14	264.28	300.26	253.41	303.87	247.37	301.92	347.3		191.263		292.244	0.611616	4.69473e-17	6.45959e-16	CALM1	0.611616
ENSG00000184164	351	327	214	202	258	181	165	385	196	411	134	170	148	105	127	123	113	120	125	166	14.82	13.99	10.75	10.18	13.18	9.62	8.51	18.45	10.87	17.81	5.93	7.82	6.29	5.51	6.37	5.77	5.28	5.87	5.77	8.65		12.818		6.326	-1.01881	4.77785e-17	6.56891e-16	CRELD2	-1.01881
ENSG00000135535	2296	3207	2663	3158	2899	2988	2914	2969	2755	3732	4997	5388	7208	4916	4186	4883	5676	4583	5065	5363	46.5	65.71	64.01	75.72	70.43	76.27	71.86	68.92	71.93	77.36	105.96	119.6	147.65	123.62	100.44	109.67	127	106.74	111.15	133.04		68.871		118.487	0.78276	4.94348e-17	6.7914e-16	CD164	0.78276
ENSG00000075624	159937	152582	106589	122724	113593	110609	95405	113667	106261	121598	87194	83167	80098	69046	73559	85279	76875	79162	79995	68761	5354.3	5180.17	4262.59	4916.93	4646.28	4664.66	3972.16	4359.47	4689.82	4220.61	3059.85	3038.47	2728.57	2873.41	2919.05	3162.98	2843.44	3064.37	2903.23	2841.37		4626.7		2943.47	-0.652463	5.0569e-17	6.93656e-16	ACTB	-0.652463
ENSG00000004897	246	454	408	439	443	374	528	432	404	510	892	1079	1166	788	818	896	935	590	959	1016	5.96	8.01	9.16	9.71	9.02	8.78	10.73	8.78	10.75	9.52	16.3	23.69	22.98	17.34	24.81	20.47	21.8	14.05	19.82	21.68		9.042		20.294	1.16634	5.08947e-17	6.97589e-16	CDC27	1.16634
ENSG00000196792	110	155	162	158	135	121	133	163	146	187	284	306	339	201	277	299	280	268	283	263	2.93	2.45	3.16	3.21	3.63	2.35	2.94	3.25	3.67	3.21	5.53	6.11	5.94	5.19	5.53	5.79	5.96	6.14	6.67	5.58		3.08		5.844	0.924026	5.30413e-17	7.25344e-16	STRN3	0.924026
ENSG00000104903	816	653	420	595	578	575	457	499	527	622	329	334	437	280	316	289	270	351	334	248	35.76	29.23	21.65	31.97	30.9	32.6	25.11	25.42	30.91	29.25	15.08	15.93	19.39	15.57	16.52	14.38	12.84	18.2	15.62	13.75		29.28		15.728	-0.89658	5.35676e-17	7.31982e-16	LYL1	-0.89658
ENSG00000142459	255	275	141	163	236	185	163	277	207	337	159	113	143	118	101	116	157	121	103	111	4.03	4.38	2.62	3.11	4.85	3.96	3.14	5.91	4.36	5.57	2.61	1.93	3.43	2.52	1.88	2.01	2.72	2.98	2.25	3.49		4.193		2.582	-0.699494	5.54235e-17	7.56186e-16	EVI5L	-0.699494
ENSG00000203668	35	85	128	165	130	137	158	145	110	165	463	466	438	368	324	361	538	302	475	556	0.27	0.67	1.57	1.53	1.58	1.34	1.52	1.58	1.12	1.51	3.81	4.27	3.49	3.59	3.01	3.13	4.67	2.74	4.04	5.38		1.269		3.813	1.58723	5.56741e-17	7.59026e-16	CHML	1.58723
ENSG00000161091	768	602	404	433	683	582	453	658	412	701	397	353	418	300	359	305	404	321	357	380	33.89	26.27	21.33	23.51	36.59	30.33	26.76	34.37	26.31	33.87	18.03	17.15	19.06	17.1	20.31	16.11	21.99	15.56	18.63	21.24		29.323		18.518	-0.663104	5.70304e-17	7.76925e-16	MFSD12	-0.663104
ENSG00000129680	81	109	73	67	86	81	82	86	44	94	174	169	177	140	177	147	223	102	196	215	1.12	1.73	1.65	1.37	1.49	1.79	1.53	1.89	1.09	1.54	2.73	3.1	3.17	3.14	2.96	2.8	3.64	1.76	3.4	4.44		1.52		3.114	1.0347	5.73793e-17	7.81084e-16	MAP7D3	1.0347
ENSG00000129675	1206	1758	1732	1545	2089	1715	2357	1954	1870	2336	3921	3505	4179	3261	3319	3833	3704	3136	3669	3651	15.09	22.33	25.52	22.87	31.23	26.66	36.02	27.51	30.27	29.71	51.19	47.6	52.89	50.54	49.05	52.9	51.05	45.21	49.71	56.12		26.721		50.626	0.921905	5.78285e-17	7.86599e-16	ARHGEF6	0.921905
ENSG00000134186	1037	1747	1251	1496	1421	1127	1783	1680	1481	1750	3150	3148	2909	2489	2343	2402	2950	2256	2718	3027	16.06	27.76	26.71	30.13	28.73	23.66	36.65	33.12	32.71	30.1	56.97	58.94	53.28	53.75	46.23	45.45	55.54	45.19	51.42	64.61		28.563		53.138	0.895596	5.79232e-17	7.87289e-16	PRPF38B	0.895596
ENSG00000185019	347	379	294	259	345	278	204	307	278	288	176	196	206	178	177	210	198	144	153	163	4.82	5.33	4.85	4.28	5.75	4.84	3.45	4.82	5.03	4.09	2.56	2.94	2.88	3.07	2.92	3.24	3.02	2.32	2.33	2.78		4.726		2.806	-0.752105	5.81735e-17	7.90091e-16	UBOX5	-0.752105
ENSG00000005810	456	1124	1653	1762	1476	1422	1938	1835	1240	1875	4662	4916	5710	4288	3883	4836	5269	3566	4828	4250	8.3	19.14	11.28	12.89	11.07	11.98	15.69	13.3	11.93	11.91	30.32	31.96	34.35	31.55	33.41	33.55	36.87	24.35	29.71	33.53		12.749		31.96	1.32588	5.97234e-17	8.10526e-16	MYCBP2	1.32588
ENSG00000166188	706	710	616	747	807	721	643	817	702	746	502	530	495	431	417	520	399	482	434	455	10.67	12.04	16.46	15.94	17.31	16.46	19.87	18.73	19.62	17.37	8.27	10.6	8.76	7.89	7.78	8.95	6.32	8.33	6.76	11.15		16.447		8.481	-0.955518	6.07866e-17	8.2433e-16	ZNF319	-0.955518
ENSG00000204394	1018	813	478	533	809	646	463	776	552	1011	509	427	420	363	422	332	433	279	456	416	16.66	17.24	9.09	10.33	15.68	13.02	9.82	15.72	11.64	17.9	9.31	7.8	7.67	7.57	8	5.57	8.67	5.86	8.95	8.68		13.71		7.808	-0.812204	6.26405e-17	8.48826e-16	VARS1	-0.812204
ENSG00000087086	74047	59315	42142	48150	42439	49001	40874	51062	44160	43144	28637	24750	24358	23085	27794	27340	25515	32377	25457	19844	5144.01	4176.69	3463.86	3971.15	3536.43	4245.07	3480.9	4005.22	3985.96	3059.61	2083.52	1872.45	1717.07	1995.35	2288.97	2101.58	1959.57	2602.42	1920.5	1699.11		3906.89		2024.05	-0.948773	6.42871e-17	8.7048e-16	FTL	-0.948773
ENSG00000145725	245	557	514	499	516	409	764	516	451	463	1333	1721	1523	1169	1105	1428	1628	994	1711	977	3.77	8.66	8.72	13.65	11.19	7.52	15.69	8.77	12.85	11.74	20.15	29.04	22.95	26.13	21.51	29.98	27.18	19.9	33.62	17.66		10.256		24.812	1.27457	6.50766e-17	8.80176e-16	PPIP5K2	1.27457
ENSG00000168438	384	441	522	429	414	441	498	444	379	552	782	864	1017	746	688	813	881	696	908	748	6.01	7.01	9.65	8.86	7.88	8.53	9.73	7.86	7.7	9.12	12.78	14.63	16.07	14.54	12.77	14.44	15.19	12.54	15.46	14.39		8.235		14.281	0.794256	6.5142e-17	8.80176e-16	CDC40	0.794256
ENSG00000135837	150	560	953	826	651	694	945	876	681	778	2751	3016	3539	2611	1961	3007	3028	2101	2872	2567	2.64	4.07	8.45	5.7	6.51	8.35	6.77	5.89	5.67	7.35	23.5	21.7	24.08	22.61	17.08	21.85	27.58	15.7	21.64	25.22		6.14		22.096	1.84747	6.56131e-17	8.85752e-16	CEP350	1.84747
ENSG00000139405	278	211	117	143	246	158	157	225	170	224	128	104	103	75	102	103	122	84	98	121	8.94	6.92	4.45	5.5	9.53	6.33	7.1	9.27	7.98	7.39	4.36	3.68	3.31	3.03	3.91	3.7	4.87	3.15	3.4	4.83		7.341		3.824	-0.940894	6.65235e-17	8.97365e-16	RITA1	-0.940894
ENSG00000154727	219	460	456	496	411	379	561	481	396	513	1044	1152	1311	890	857	953	1078	771	1014	1057	2.59	5.43	6.27	6.86	5.73	5.5	7.99	6.3	5.98	6.09	12.69	14.68	15.5	12.89	11.83	12.27	13.88	10.45	12.82	15.17		5.874		13.218	1.17009	6.79907e-17	9.16466e-16	GABPA	1.17009
ENSG00000164252	235	487	274	328	356	363	381	398	296	414	698	649	826	617	561	693	684	494	724	750	3.17	6.65	4.37	5.24	5.76	6.1	6.29	6.05	5.18	5.7	9.85	9.52	11.3	10.55	8.96	11.44	10.19	8.07	10.6	12.45		5.451		10.293	0.917071	6.81283e-17	9.17628e-16	AGGF1	0.917071
ENSG00000148308	829	787	446	441	692	453	494	663	523	826	430	359	376	390	416	319	448	304	369	399	25.22	24.29	16.11	17.2	25.57	18.58	20.15	23.51	21.86	26.37	14.11	12.56	12.25	15.18	15.04	10.7	15.87	11.14	12.82	15.64		21.886		13.531	-0.69374	6.83606e-17	9.20065e-16	GTF3C5	-0.69374
ENSG00000196154	9876	7749	4942	7979	6387	5640	4779	9104	5643	7492	3573	3685	3889	3779	4389	3923	3737	3996	3899	3380	1164.23	926.14	689.37	1116.97	903.36	829.39	690.87	1212.16	864.58	901.85	441.17	473.23	465.16	554.41	613.33	511.59	487	545.11	499.18	491.13		929.892		508.131	-0.871863	6.96071e-17	9.36137e-16	S100A4	-0.871863
ENSG00000101365	1190	1000	506	633	747	620	577	796	597	954	546	394	367	408	482	420	449	368	412	423	50.82	43.82	25.47	30.99	37.28	33.51	29.11	37.05	32.63	41.4	24.01	18.21	15.16	21.29	24.21	19.25	20.88	18.3	19.05	21.89		36.208		20.225	-0.840169	7.12703e-17	9.57785e-16	IDH3B	-0.840169
ENSG00000198945	112	210	190	224	189	183	204	226	192	283	456	442	438	431	463	470	518	312	712	403	1.62	3.16	3.88	4.4	3.94	3.82	4.81	4.29	4.24	4.91	8.24	8.07	7.97	8.88	8.81	8.46	9.25	5.9	12.62	8.09		3.907		8.629	1.14313	7.17633e-17	9.63686e-16	L3MBTL3	1.14313
ENSG00000104812	648	701	375	537	695	620	537	648	549	825	426	468	459	298	404	415	420	361	350	438	10.99	12.05	8.54	10.81	15.15	13.11	11.17	13.2	12.11	14.28	7.56	9.38	7.9	6.34	8.14	8.18	7.87	7.08	6.44	9.15		12.141		7.804	-0.637602	7.27565e-17	9.75559e-16	GYS1	-0.637602
ENSG00000062194	835	1876	1122	1113	925	957	1326	1030	986	1105	2598	2418	2971	2270	2179	2746	2404	2007	2239	2200	22	48.86	28.4	27.5	23.2	25.58	34.07	25.64	27.68	24.05	58.05	54.92	61.23	59.4	57.39	63.69	56.02	51.68	50.9	58.29		28.698		57.157	0.99398	7.56849e-17	1.01406e-15	GPBP1	0.99398
ENSG00000143951	140	178	250	289	256	247	302	298	208	283	755	653	661	591	445	501	1137	794	839	716	2.28	3.07	4.93	5.98	5.19	5.33	6.26	5.63	4.49	5.31	13.5	12.39	11.39	12.44	9.2	9.65	21.96	15.77	15.67	15.08		4.847		13.705	1.49954	7.602e-17	1.01779e-15	WDPCP	1.49954
ENSG00000160752	860	786	428	443	540	496	411	748	455	782	390	311	400	276	370	304	363	329	364	333	43.47	40.92	25.9	26.11	32.94	31	25.1	43.18	29.73	40.53	20.71	16.56	20.66	17.01	21.75	17.09	20.75	18.96	19.93	20.64		33.888		19.406	-0.804272	7.64045e-17	1.02217e-15	FDPS	-0.804272
ENSG00000183624	788	879	594	573	537	486	531	608	515	792	462	444	449	395	472	383	426	360	443	452	24.97	28.23	23.96	26.16	23.09	20.16	23.64	25.68	25.43	27.86	16.19	15.37	13.58	15.08	18.04	13.53	15.48	12.44	14.67	18.39		24.918		15.277	-0.705827	7.66382e-17	1.02454e-15	HMCES	-0.705827
ENSG00000056277	24	31	29	28	36	25	38	35	30	49	93	83	87	48	70	59	82	77	91	90	0.31	0.41	0.45	0.43	0.64	0.41	0.61	0.53	0.51	0.65	1.5	1.18	1.28	0.87	1.08	1.23	1.18	1.48	1.29	1.54		0.495		1.263	1.35135	7.74961e-17	1.03523e-15	ZNF280C	1.35135
ENSG00000107290	853	2669	2732	2779	2130	2202	3550	2399	1959	2489	6475	7208	8644	6723	6097	7651	8389	6592	7212	6160	7.69	23.96	20.23	20	16.14	17.47	27.14	17.03	15.95	15.78	40.35	46.76	50.73	49.25	45.63	50.69	54.45	45.47	46.22	45.48		18.139		47.503	1.38892	7.76001e-17	1.03585e-15	SETX	1.38892
ENSG00000104976	279	243	129	134	203	137	160	202	150	210	121	98	90	91	102	76	109	78	108	122	11.6	10.45	6.55	6.63	10.05	7.05	8.16	9.75	8.31	8.93	5.21	4.49	3.89	4.85	5.17	3.42	5.12	3.72	4.87	6.31		8.748		4.705	-0.894758	8.11198e-17	1.08202e-15	SNAPC2	-0.894758
ENSG00000149923	2538	2581	1536	1770	1729	1619	1485	1824	1628	1799	1276	983	1071	827	1162	1194	960	1058	1068	725	115.57	118.17	83.97	97.27	94.04	94.14	85.05	98.04	98.26	85.87	60.79	49.69	50.38	48.45	62.31	59.19	49.9	57.13	53.77	41.33		97.038		53.294	-0.864577	8.57882e-17	1.14344e-15	PPP4C	-0.864577
ENSG00000060971	2235	2123	1406	1510	1784	1370	1236	1725	1528	1581	1000	984	1043	756	966	1202	880	1016	970	793	85.76	82.09	63.57	68.94	83.72	67.6	58.53	74.54	74.4	62.74	38.19	40.06	40.16	35.83	42.6	51.18	38.84	45.07	41.04	37.42		72.189		41.039	-0.814783	8.60824e-17	1.14651e-15	ACAA1	-0.814783
ENSG00000042980	125	242	135	186	198	199	196	138	107	230	548	509	558	241	458	510	718	299	462	401	2.81	3.38	3.35	4.39	4.27	4.93	4.7	3.55	2.74	3.91	8.63	9.54	9.74	5.27	9.11	9.32	16.49	6.22	8.95	8.19		3.803		9.146	1.266	8.70257e-17	1.15821e-15	ADAM28	1.266
ENSG00000105810	173	285	367	241	399	264	464	434	299	458	1018	967	962	649	793	693	991	591	1001	907	0.9	1.5	2.26	1.49	2.49	1.71	2.95	2.54	2.02	2.44	5.56	5.49	5.08	4.2	4.89	4	5.71	3.56	5.66	5.82		2.03		4.997	1.29958	8.7599e-17	1.16497e-15	CDK6	1.29958
ENSG00000103494	3	17	21	12	11	15	18	16	13	23	70	61	54	44	47	50	68	25	62	72	0.03	0.21	0.36	0.26	0.25	0.23	0.3	0.22	0.19	0.52	1.58	1.07	0.76	0.64	0.54	0.68	1.08	0.35	0.76	1.16		0.257		0.862	1.74592	8.78701e-17	1.16771e-15	RPGRIP1L	1.74592
ENSG00000133597	356	258	170	223	233	222	168	292	221	390	140	146	136	133	165	120	163	92	161	139	8.53	6.56	5.54	6.5	6.75	6.72	5.49	8.42	7.16	10.19	3.51	3.75	3.7	4.23	4.84	3.25	4.5	2.57	4.88	4.16		7.186		3.939	-0.86736	8.81684e-17	1.1708e-15	ADCK2	-0.86736
ENSG00000174839	457	626	463	533	554	409	580	651	514	737	890	858	919	805	845	839	1049	800	873	899	5.95	8.26	7.13	8.24	9.39	6.64	9.26	10.47	8.7	9.8	12.14	12.17	13	13.04	13.51	14.44	15.1	13.49	12.35	14.43		8.384		13.367	0.672965	8.84697e-17	1.17393e-15	DENND6A	0.672965
ENSG00000119777	945	874	487	556	721	624	559	887	624	931	529	524	484	400	447	420	572	402	460	540	20.36	18.57	14.01	14.55	20.66	17.86	15.01	23.27	18.4	21.56	12.31	13.66	11.39	11.74	12.19	10.69	13.75	11.11	11.21	14.52		18.425		12.257	-0.588059	9.13483e-17	1.21123e-15	TMEM214	-0.588059
ENSG00000163519	168	285	245	109	176	141	204	197	145	310	631	508	774	571	453	467	445	242	631	675	5.55	9.7	9.66	4.28	6.98	5.84	8.26	7.35	6.3	10.46	21.84	18.28	25.95	23.48	17.75	17.08	16.31	9.36	22.69	27.49		7.438		20.023	1.42867	9.5971e-17	1.27158e-15	TRAT1	1.42867
ENSG00000182504	47	100	131	151	114	127	149	174	122	123	382	431	428	293	355	258	348	347	409	340	0.37	0.8	1.46	1.68	1.42	1.3	1.65	2.04	2.2	1.21	3.97	5.5	4.46	3.1	3.82	3.09	3.03	4.2	4.01	3.66		1.413		3.884	1.45878	9.98324e-17	1.32176e-15	CEP97	1.45878
ENSG00000145779	1117	1537	1189	1089	1097	1063	1157	1183	1136	1524	2220	2309	2637	1999	2056	1964	1962	1248	1994	2071	39.49	52.95	48.95	46.81	47.61	49.5	51.35	50.11	55.01	56.64	81.43	89.05	93.05	86.67	79.72	74.19	74.91	46.71	74.8	83.96		49.842		78.449	0.654393	1.00876e-16	1.33459e-15	TNFAIP8	0.654393
ENSG00000125089	957	603	425	715	638	691	512	798	621	904	359	288	417	289	264	366	443	375	314	439	15.66	10.02	7.95	14.43	12.72	12.89	10.3	15.31	14.24	15.28	7.64	5.1	8.16	7.04	6.8	9.48	8.25	7.14	6.13	9.02		12.88		7.476	-0.784794	1.02048e-16	1.3491e-15	SH3TC1	-0.784794
ENSG00000136878	1504	1306	863	757	1096	816	883	1165	926	1441	811	736	705	691	710	626	659	501	625	796	20.93	18.48	14.2	12.46	18.28	14.08	15.09	18.3	16.75	20.36	11.8	11.17	9.97	11.94	11.7	9.65	10.13	8.04	9.39	13.64		16.893		10.743	-0.653029	1.03021e-16	1.36095e-15	USP20	-0.653029
ENSG00000213341	285	379	394	436	390	365	517	454	429	468	847	855	923	759	750	792	816	710	875	713	4.79	6.46	7.84	8.7	7.86	7.65	10.65	8.62	9.37	8.03	14.91	15.65	15.74	15.87	14.94	14.73	15.16	13.81	15.97	14.77		7.997		15.155	0.922263	1.03739e-16	1.36943e-15	CHUK	0.922263
ENSG00000105325	937	812	827	842	886	744	722	926	796	931	592	548	620	528	618	527	589	626	574	613	14.99	15.23	18.61	18.77	19.42	17.76	18.55	22.3	20.92	19.25	11.65	11.55	11.9	11.83	13.25	11.4	12.44	13.33	12.79	12.16		18.58		12.23	-0.603326	1.07872e-16	1.42189e-15	FZR1	-0.603326
ENSG00000157191	2170	1670	1165	1239	1589	1390	1287	1356	1221	2040	1102	1050	1067	805	1065	1014	1075	769	1133	1065	65.7	51.23	41.75	45.74	58.9	52.6	47.45	48.07	48.8	63.65	34.64	34.65	32.5	30.21	38.1	33.98	36.04	26.85	37.39	39.89		52.389		34.425	-0.605807	1.11734e-16	1.47172e-15	NECAP2	-0.605807
ENSG00000197948	1223	1324	976	1098	1290	961	1009	1396	1176	1484	908	1006	906	693	767	794	876	905	766	918	28.43	34.28	34.84	38.63	49.79	38.45	42.37	48.06	46.88	48.16	29.07	30.32	25.15	24.32	23.58	27.61	28.92	27.51	22.99	28.85		40.989		26.832	-0.611282	1.12111e-16	1.47559e-15	FCHSD1	-0.611282
ENSG00000111880	175	281	250	217	222	216	220	280	239	342	508	542	462	445	387	413	456	298	539	447	2.19	3.57	3.71	3.23	3.34	3.38	3.83	3.98	3.89	4.59	6.75	7.4	5.88	7.77	5.75	5.73	6.44	4.92	7.34	7.29		3.571		6.527	0.870092	1.14663e-16	1.50697e-15	RNGTT	0.870092
ENSG00000156873	752	697	368	459	494	375	438	625	492	609	350	353	311	317	305	276	365	326	339	291	27.25	25.62	15.99	20.45	21.95	16.17	19.88	26.83	23.76	23.91	13.1	13.7	11.35	14.76	13.37	11.05	15.89	13.03	13.01	12.31		22.181		13.157	-0.753494	1.16093e-16	1.52464e-15	PHKG2	-0.753494
ENSG00000169139	222	364	141	233	216	166	229	249	200	248	468	464	505	366	362	389	516	327	520	448	9.72	17.74	6.73	11.84	10.98	8.65	12.06	14.1	9.87	13.07	21.39	21.39	22.76	23.57	18.26	19.76	25.06	17.28	23.97	26.04		11.476		21.948	0.93547	1.17766e-16	1.54547e-15	UBE2V2	0.93547
ENSG00000122483	37	67	48	61	61	51	73	60	59	64	168	199	201	123	114	104	162	80	184	187	0.47	0.86	1.1	1.03	1.35	0.83	1.6	1.7	1.9	1.65	3.38	2.94	2.99	2.12	1.76	1.59	4.14	2.4	3.83	4.33		1.249		2.948	1.23896	1.17903e-16	1.54614e-15	CCDC18	1.23896
ENSG00000127191	342	245	139	180	197	173	150	286	187	294	132	110	153	94	100	83	110	76	114	135	9.13	6.63	4.39	5.92	6.56	5.76	5.11	9.15	6.49	8.69	3.87	3.2	4.67	3.36	3.17	2.45	3.41	2.5	3.32	4.44		6.783		3.439	-0.979934	1.18921e-16	1.55834e-15	TRAF2	-0.979934
ENSG00000173486	131	141	78	66	94	73	57	126	79	143	51	49	59	39	48	36	46	35	28	50	13.8	15.11	9.79	8.28	11.85	9.57	7.32	15.02	10.84	15.39	5.68	5.59	6.27	5.07	6	4.2	5.36	4.25	3.2	6.45		11.697		5.207	-1.16761	1.20776e-16	1.58033e-15	FKBP2	-1.16761
ENSG00000079785	338	463	264	273	311	270	326	363	248	374	539	621	657	641	476	633	558	415	539	563	8.12	11.31	7.55	7.86	8.84	8.09	9.59	9.67	7.66	9.1	13.45	16.26	16.02	19.1	13.52	16.95	14.72	11.3	13.91	16.64		8.779		15.187	0.790708	1.23052e-16	1.60895e-15	DDX1	0.790708
ENSG00000101901	259	413	287	260	286	258	302	312	252	278	505	545	617	461	486	446	624	411	553	677	11.46	13.88	11.82	12.79	12.9	9.76	13.42	13.6	9.55	8.79	18.64	21.78	25.17	20.33	23.79	17.82	28.36	23.02	23.98	31.67		11.797		23.456	0.991537	1.23144e-16	1.60897e-15	ALG13	0.991537
ENSG00000166925	5189	4783	3360	3613	3375	3187	2969	3742	3477	3551	2292	2218	2310	1795	2278	2223	2035	2625	2193	1940	156.34	143.11	117.97	129.26	116.02	114.7	108.56	127.16	133.29	106.24	71.37	74.55	69.62	65.69	81.13	69.44	68.68	92.12	72.9	70.22		125.265		73.572	-0.767755	1.24492e-16	1.62539e-15	TSC22D4	-0.767755
ENSG00000184207	492	418	289	291	399	334	372	581	337	428	261	254	207	216	248	197	211	240	264	238	10.68	9.09	6.53	7.96	10.79	8.24	10.37	13.68	8.78	10.03	5.59	5.29	5.08	6.05	6.9	4.78	5.21	5.31	6.03	6.91		9.615		5.715	-0.750533	1.24713e-16	1.62693e-15	PGP	-0.750533
ENSG00000124383	130	215	150	152	187	137	191	250	129	262	381	377	464	345	303	324	423	221	425	446	3.65	6.11	4.99	5.06	6.31	4.81	6.6	7.93	4.72	7.5	11.26	11.56	13.27	12.07	10.1	10.08	13.17	7.2	12.99	15.49		5.768		11.719	1.02271	1.24792e-16	1.62693e-15	MPHOSPH10	1.02271
ENSG00000142186	2158	1726	1836	1537	1633	1406	1568	1558	1603	1670	1229	1035	1120	773	888	1170	974	1078	973	889	51.35	41.55	50.96	42.43	45.87	40.57	45.07	40.92	48.79	39.99	29.82	25.97	26.33	22.63	24.57	30.29	25.4	29.05	24.74	25.82		44.75		26.462	-0.757966	1.25831e-16	1.63929e-15	SCYL1	-0.757966
ENSG00000278053	162	240	193	175	253	161	274	295	178	303	436	464	507	378	462	367	481	347	380	492	2.17	2.97	2.96	3.39	4.31	3.1	4.32	4.61	3.49	5.1	6.87	7.67	8.66	7.38	7.87	5.64	7.13	5.1	6.15	8.75		3.642		7.122	0.967552	1.26029e-16	1.64067e-15	DDX52	0.967552
ENSG00000163611	36	48	58	63	70	52	83	43	56	83	186	158	147	184	151	115	205	109	145	158	0.4	0.54	1.15	1.26	1.59	1.67	1.14	0.59	1.03	2.08	3.41	2.13	2.65	3.64	3.01	2.05	4.83	3.2	3.97	3.07		1.145		3.196	1.48092	1.26563e-16	1.64643e-15	SPICE1	1.48092
ENSG00000134709	37	72	38	44	47	15	58	52	40	55	170	150	118	146	110	125	144	64	130	156	0.39	0.77	0.48	0.55	0.6	0.2	1.48	0.62	0.63	0.59	1.89	1.73	1.27	1.92	1.38	1.46	1.69	0.78	1.89	2.04		0.631		1.605	1.34686	1.26859e-16	1.64908e-15	HOOK1	1.34686
ENSG00000125826	3075	2694	2125	2499	2780	3130	1984	2243	2093	2620	1520	1326	1536	1152	1610	1544	1311	1577	1410	1052	89.49	77.53	75.9	84.59	100.95	104.21	73.26	75.4	81.69	77.24	50.56	41.44	47.46	45.02	57.91	48.54	45.37	55.82	48.19	39.92		84.026		48.023	-0.80711	1.27087e-16	1.65084e-15	RBCK1	-0.80711
ENSG00000107614	35	81	79	87	78	96	127	110	94	117	200	294	281	207	218	240	350	204	236	309	0.17	1.29	0.98	2.03	1.12	1.49	1.95	3.49	1.04	1.27	2.83	4.32	4.03	4.07	4.54	2.71	8.08	4.02	2.54	6.06		1.483		4.32	1.54251	1.27284e-16	1.6522e-15	TRDMT1	1.54251
ENSG00000153922	339	960	1063	1139	888	905	1242	946	748	886	2628	2561	3319	2518	2172	2663	2704	2329	2912	2564	10.19	27.2	23.91	20.33	23.13	19.69	22.36	19.15	17.2	16.47	47.73	43.4	48.89	48.68	43.39	47.77	46.24	48.03	52.78	50.87		19.963		47.778	1.25902	1.27583e-16	1.65488e-15	CHD1	1.25902
ENSG00000169826	722	1129	856	1310	955	959	1037	1228	967	1186	2195	2107	1980	1787	2147	2171	2013	2351	2049	1986	11.6	18.39	16.28	24.99	18.41	19.22	20.43	22.28	20.19	19.46	36.95	36.88	32.29	35.73	40.9	38.61	35.77	43.72	35.76	39.34		19.125		37.595	0.975081	1.28985e-16	1.67078e-15	CSGALNACT2	0.975081
ENSG00000165195	112	155	136	132	159	126	166	142	121	136	462	269	226	288	313	244	394	324	446	322	2.18	2.9	3.05	2.91	3.99	2.77	3.82	4.08	3.08	2.88	8.63	5.57	5.01	6.68	6.75	5.02	9.1	6.3	8.76	7.28		3.166		6.91	1.12602	1.2903e-16	1.67078e-15	PIGA	1.12602
ENSG00000164944	341	654	540	558	561	471	685	585	537	660	1108	1134	1218	1042	941	1074	1237	915	1078	1034	9.42	18.64	9.84	8.93	7.29	7.56	9.57	8.94	7.22	9.85	13.07	17.61	12.84	20.79	11.79	15.38	18.28	14.3	13.56	16.98		9.726		15.46	0.668622	1.29089e-16	1.67078e-15	VIRMA	0.668622
ENSG00000196693	105	208	214	160	199	164	211	308	164	265	527	541	765	583	439	452	627	239	648	543	3.05	4.1	3.91	2.84	4.57	3.75	3.37	6.31	3.15	4.16	7.13	7.97	10.3	8.59	8.23	6.61	8.62	4.57	8.34	8.67		3.921		7.903	1.01118	1.33369e-16	1.72492e-15	ZNF33B	1.01118
ENSG00000101940	771	671	373	487	462	453	413	557	443	587	327	339	336	282	341	342	373	305	337	312	24.88	24.49	15.63	17.13	19.29	17.81	16.22	20.64	16.7	18.56	10.89	10.38	10.38	10.33	11.68	10.47	12.42	12.21	12.72	11.24		19.135		11.272	-0.76347	1.33589e-16	1.72652e-15	WDR13	-0.76347
ENSG00000164941	501	825	614	658	514	553	739	592	541	651	1307	1186	1263	1009	1054	1247	1169	1051	1264	1022	10.28	17.2	19.94	18.35	15.21	18.44	22.72	17.18	19.71	15.95	30.97	31.46	29.4	29.48	24.47	36.61	29.9	35.5	33.94	27.81		17.498		30.954	0.822936	1.33931e-16	1.7297e-15	INTS8	0.822936
ENSG00000107882	467	406	336	382	469	439	350	525	412	577	322	314	336	305	243	312	324	236	245	305	5.63	5.03	4.95	5.59	6.9	6.73	5.25	7.3	6.62	7.31	4.19	4.17	4.11	4.6	3.65	4.26	4.48	3.39	3.3	4.62		6.131		4.077	-0.588614	1.3442e-16	1.73475e-15	SUFU	-0.588614
ENSG00000140406	497	492	436	417	532	461	345	620	470	665	399	347	365	338	261	351	317	270	309	307	6.18	6.2	6.41	6.16	7.94	7.15	5.26	8.7	7.59	8.44	5.2	4.7	4.61	5.23	3.85	4.83	4.36	3.88	4.17	4.71		7.003		4.554	-0.620839	1.34736e-16	1.73656e-15	TLNRD1	-0.620839
ENSG00000083799	2063	2885	3369	2405	2681	2458	3547	2630	2300	3430	5923	5231	6604	4825	5332	4960	5449	4662	5507	5402	25.74	32.8	49.21	39.72	44.23	40.05	60.06	40.11	40.04	50.91	87.78	69.18	86.97	79.69	79.52	72.56	80.43	75.71	79.9	84.18		42.287		79.592	0.912409	1.34754e-16	1.73656e-15	CYLD	0.912409
ENSG00000169019	115	167	89	148	104	108	112	119	106	120	256	222	310	250	194	199	253	188	253	220	4.76	7.01	4.36	7.28	5.17	5.58	5.69	5.56	5.7	5.07	11.1	10.01	13.03	12.88	9.52	9.12	11.58	9.01	11.38	11.23		5.618		10.886	0.954345	1.34921e-16	1.73747e-15	COMMD8	0.954345
ENSG00000138767	858	1373	1376	1301	1400	1051	1456	1830	1377	1648	3027	3041	3575	2611	2184	2357	2934	2047	2834	3151	7.93	11.27	22.07	22.19	26.82	16.38	27.71	29.58	25.1	25.74	40.54	40.1	41.66	40.11	32.69	37.87	40.96	36.7	40.35	48.59		21.479		39.957	0.895521	1.36378e-16	1.75496e-15	CNOT6L	0.895521
ENSG00000148335	357	282	121	173	239	162	123	273	195	257	110	96	124	110	84	95	102	60	93	107	19.25	14.98	7.13	10.08	13.72	10.79	8.33	15.91	12.69	13.92	6.23	6.1	6.44	7.04	5.14	4.93	6.12	3.53	5.95	6.95		12.68		5.843	-1.11777	1.36947e-16	1.76101e-15	NTMT1	-1.11777
ENSG00000086712	195	252	247	130	217	180	173	172	152	220	585	393	511	332	454	332	408	282	521	383	2.88	3.72	4.11	2.14	3.67	3.11	2.94	2.69	2.74	3.12	8.5	5.94	7.19	5.79	7.6	5.1	6.32	4.53	7.85	6.55		3.112		6.537	1.07079	1.45396e-16	1.86697e-15	TXLNG	1.07079
ENSG00000142541	76548	49952	24837	23836	36065	27158	24117	36405	28449	49121	20834	16487	16601	15784	18343	15499	16927	10170	17456	16348	4114.45	2722.73	1579.74	1522.14	2326.65	1820.44	1590.29	2211.77	1987.05	2696.03	1174.08	967.33	906.91	1057.55	1171.41	921.09	1010.34	634.4	1021.17	1086.44		2257.13		995.072	-1.18162	1.46155e-16	1.87538e-15	RPL13A	-1.18162
ENSG00000169951	208	212	171	184	262	191	158	262	210	266	132	133	170	127	94	119	146	88	114	151	4.42	4.57	4.3	4.66	6.72	5.08	4.12	6.31	5.83	5.8	2.94	3.08	3.7	3.38	2.4	2.81	3.5	2.22	2.65	3.98		5.181		3.066	-0.756873	1.46524e-16	1.87877e-15	ZNF764	-0.756873
ENSG00000046651	310	510	418	291	469	383	484	429	433	411	989	789	982	770	794	669	1079	642	1126	759	5.3	8.89	8.41	5.86	9.46	8.09	10.11	8.21	9.51	7.12	17.51	14.64	16.89	16.44	16.1	12.48	20.4	12.56	20.77	16.04		8.096		16.383	1.01692	1.4975e-16	1.91737e-15	OFD1	1.01692
ENSG00000182903	181	359	364	332	333	297	424	447	343	514	943	1124	1048	813	750	891	959	424	986	1048	5.65	7.64	9.9	10.83	9.87	9.73	13.44	13	11.21	12.08	22.27	27.06	25.23	24.03	19.75	20.1	23.76	9.59	22.39	30.23		10.335		22.441	1.1186	1.5076e-16	1.92893e-15	ZNF721	1.1186
ENSG00000197043	7130	6290	3681	4264	6129	4928	3714	7448	4752	9360	3808	3588	3454	2981	3830	2804	3544	2094	3321	3136	171.41	154.25	100.6	117.2	171.67	143.09	104.27	194.73	141.72	219.76	92.94	97.18	84.05	86.44	107.57	75.47	92.99	58.33	85.21	96.49		151.87		87.667	-0.792731	1.56132e-16	1.99624e-15	ANXA6	-0.792731
ENSG00000063854	590	419	323	514	377	370	382	663	420	489	290	277	265	239	252	261	244	208	262	313	31.05	21.58	20.52	29.86	22.43	22.67	24.02	37.63	27.86	24.31	14.73	14.78	13.69	13.53	14.71	14.39	12.77	13.49	13.3	18.63		26.193		14.402	-0.862912	1.60182e-16	2.04509e-15	HAGH	-0.862912
ENSG00000136280	2240	2214	1680	1720	1654	1375	1554	1629	1513	1765	1228	1070	1389	885	938	1216	1002	1111	1092	928	71.79	71.25	62.76	66.74	64.33	56.14	61.26	57.28	62.52	57.31	42.77	38.25	43.59	34.01	34.79	44.27	34.62	43.75	37.58	35.06		63.138		38.869	-0.699889	1.60352e-16	2.0458e-15	CCM2	-0.699889
ENSG00000111667	915	731	481	601	808	599	487	865	536	1001	486	401	469	428	469	427	508	330	399	418	17.94	17.89	13.25	23.66	35.66	22.89	19.43	25.32	23.2	32.54	9.96	8.54	15.29	16.14	20.12	13.25	16.73	12.56	13.35	11.87		23.178		13.781	-0.750076	1.61546e-16	2.05957e-15	USP5	-0.750076
ENSG00000172667	240	257	331	338	336	324	459	405	278	451	741	777	723	645	637	654	866	605	767	929	1.66	1.87	2.96	3.38	3.12	3.4	4.57	3.69	2.69	4.04	6.29	6.73	5.62	6.18	5.67	6.04	7.92	5.78	6.42	9.02		3.138		6.567	1.06539	1.62291e-16	2.06759e-15	ZMAT3	1.06539
ENSG00000048649	117	379	469	452	393	389	561	480	360	458	1221	1438	1649	1125	1034	1194	1317	1052	1276	1184	1.21	2.56	6.12	7.07	5.65	5.88	9.14	7.64	6.67	7.43	17.87	21.05	23.22	19.47	14.66	18.82	20.53	22.29	17.92	21.66		5.937		19.749	1.73397	1.71971e-16	2.18936e-15	RSF1	1.73397
ENSG00000162032	1687	1473	744	823	970	794	767	1128	1043	1255	657	628	636	544	698	631	627	516	586	585	66.48	58.87	34.71	38.51	45.89	39.02	37.08	50.21	53.41	50.52	27.11	26.97	25.45	26.66	32.61	27.53	27.3	23.54	25.11	28.41		47.47		27.069	-0.810374	1.72396e-16	2.1932e-15	SPSB3	-0.810374
ENSG00000124593	176	146	74	89	116	123	72	133	97	130	67	62	66	54	55	53	60	57	49	51	3.59	3.08	1.86	2.05	2.76	3.16	1.74	3.04	2.56	2.75	1.38	1.26	1.34	1.34	1.34	1.1	1.33	1.35	1.08	1.26		2.659		1.278	-1.057	1.72589e-16	2.19386e-15	AL365205.1	-1.057
ENSG00000182150	109	241	223	213	212	185	327	255	219	242	534	572	764	471	451	465	634	432	559	573	0.7	1.57	2.5	2.45	2.92	2.45	4.05	2.76	2.41	2.26	6.65	6.81	7.26	5.61	5.88	4.91	8	5.51	6.82	8.11		2.407		6.556	1.44558	1.72693e-16	2.19386e-15	ERCC6L2	1.44558
ENSG00000215845	364	307	182	183	192	157	185	282	182	265	137	95	115	110	116	121	92	133	102	99	40.75	34.1	23.92	23.96	25.11	21.25	25.26	35.06	26.55	30.16	15.7	11.15	13.14	15.1	15.05	14.53	11.13	16.84	12.18	13.46		28.612		13.828	-1.04903	1.73698e-16	2.20506e-15	TSTD1	-1.04903
ENSG00000132906	391	403	341	396	289	358	404	374	353	420	247	279	230	196	241	277	232	217	256	227	12.97	12.19	12.52	15.98	10.41	15.1	14.02	12.17	13.84	12.65	7.96	8	6.63	6.17	7.9	8.89	6.61	6.48	8.05	6.54		13.185		7.323	-0.848391	1.75256e-16	2.22168e-15	CASP9	-0.848391
ENSG00000126088	555	400	240	303	359	291	292	370	249	358	202	162	186	181	216	195	188	181	205	151	29.27	21.01	14.97	18.86	22.17	18.92	18.46	22	16.54	19.31	10.94	9.37	9.86	12.22	13.27	11.25	11.32	10.9	11.42	9.6		20.151		11.015	-0.871382	1.77495e-16	2.24848e-15	UROD	-0.871382
ENSG00000197785	289	259	132	177	239	182	149	277	178	337	134	112	125	117	99	101	143	73	120	148	7.02	6.6	3.74	5.05	6.85	5.43	4.45	7.49	5.7	8.37	3.37	2.91	3.13	3.52	2.92	2.67	3.77	2.01	3.12	4.58		6.07		3.2	-0.923625	1.78385e-16	2.25816e-15	ATAD3A	-0.923625
ENSG00000139324	20	48	55	50	48	51	83	76	47	57	241	162	179	202	124	154	247	91	176	188	0.24	0.41	0.74	0.66	0.48	0.66	1.12	0.72	0.65	0.49	2.46	1.76	1.53	2.11	1.56	2.56	3.22	1.08	2.28	2.16		0.617		2.072	1.74768	1.78722e-16	2.26082e-15	TMTC3	1.74768
ENSG00000120705	676	915	723	698	688	642	773	708	591	809	1416	1163	1265	1163	1368	1295	1620	1461	1410	1031	13.66	18.45	18.42	20.12	18.6	17.95	21.79	18.39	17.35	17.79	30.83	27	28.06	30.54	33.2	30.53	37.6	36.93	32.83	25.57		18.252		31.309	0.778523	1.8088e-16	2.2865e-15	ETF1	0.778523
ENSG00000196843	2287	1973	1209	1581	1323	1351	1396	1595	1296	1359	903	752	777	743	746	1084	696	860	878	805	64.86	56.58	39.9	52.68	44.83	46.71	48.07	50.38	47.22	38.52	26.43	23.17	21.81	25.78	24.92	33.8	21.49	27.33	26.36	27.42		48.975		25.851	-0.921825	1.81653e-16	2.29465e-15	ARID5A	-0.921825
ENSG00000168101	755	632	330	335	416	341	340	481	383	570	331	227	230	214	252	212	211	238	222	187	33.11	27.92	16.76	17.2	21.39	18.33	18.19	23.33	21.09	25.27	14.9	10.52	10.04	11.34	13.01	10.17	9.95	12.12	10.43	9.84		22.259		11.232	-0.986774	1.83191e-16	2.31238e-15	NUDT16L1	-0.986774
ENSG00000103415	1312	1238	621	605	814	615	545	896	770	1003	549	507	508	410	475	385	517	387	414	487	65.02	57.74	35.51	35.57	49.7	35.5	31.89	50.97	48.44	48.53	26.27	25.17	24.73	23.61	24.99	19.93	26.01	20.55	23.26	27.02		45.887		24.154	-0.925823	1.83315e-16	2.31238e-15	HMOX2	-0.925823
ENSG00000068001	291	229	215	150	211	177	185	214	215	183	101	95	95	56	100	119	83	99	146	75	8.79	7.19	7.59	5.17	8.35	8.6	6.42	6.86	7.96	5.52	3.17	3.34	2.89	2.07	3.31	4.05	3.26	3.47	5	2.84		7.245		3.34	-1.11714	1.84052e-16	2.32004e-15	HYAL2	-1.11714
ENSG00000205138	269	247	121	146	173	118	129	205	136	210	91	97	108	68	104	98	88	74	95	94	14.47	13.47	7.7	9.32	11.16	7.91	8.51	12.45	9.5	11.53	5.13	5.68	5.89	4.55	6.63	5.83	5.23	4.61	5.55	6.23		10.602		5.533	-0.938203	1.85858e-16	2.34116e-15	SDHAF1	-0.938203
ENSG00000130402	5904	6036	5600	6513	6036	5809	5623	7971	6547	7214	4922	4821	4334	3891	4146	4400	4466	4507	4164	4007	93.91	96.29	110.56	126.69	118.47	121.07	115.13	150.76	142.98	122.17	85.2	83.31	69.63	76.55	79.79	78.55	77.93	83.53	71.54	78.65		119.803		78.468	-0.610488	1.88146e-16	2.36831e-15	ACTN4	-0.610488
ENSG00000186501	727	712	376	467	467	384	374	513	443	534	339	284	309	255	258	334	254	290	260	249	29.86	29.46	18.29	22.74	23.23	19.83	18.86	24.05	24.24	22.79	14.31	12.93	13.14	13.3	12.71	15.41	11.69	13.99	11.46	12.89		23.335		13.183	-0.823817	1.88463e-16	2.37063e-15	TMEM222	-0.823817
ENSG00000147443	2725	2491	1172	1729	2219	1899	1489	2920	1713	2926	1233	1297	1147	1307	1212	1081	1344	974	1395	1279	98.75	92.11	50.7	76.23	98.91	86.43	67.86	124.13	85.84	112.17	46.98	50.96	42.65	58.6	52.01	42.85	54.51	41.49	55.05	57.57		89.313		50.267	-0.829259	1.91824e-16	2.41122e-15	DOK2	-0.829259
ENSG00000143321	3146	2453	1727	2270	2161	2182	2228	2723	1943	3067	1780	1787	1805	1502	1600	1243	1760	1624	1806	1670	82.44	66.38	53.79	79.73	72.83	73.39	74.59	84.02	71.82	87.58	49.24	51.85	48.41	49.63	49.76	36.5	51.29	49.24	51.71	54.24		74.657		49.187	-0.602	1.94252e-16	2.44002e-15	HDGF	-0.602
ENSG00000099860	1230	1082	762	943	1110	1043	901	989	998	841	669	511	604	445	560	517	439	675	472	500	61.35	56.85	42.68	53.63	68.97	67.26	59.07	55.19	66.03	41.2	35.36	25.57	28.42	26.37	30.65	26.42	23.7	41.48	24.31	33		57.223		29.528	-0.954511	1.96841e-16	2.4708e-15	GADD45B	-0.954511
ENSG00000135999	250	412	497	523	445	390	539	532	390	569	1102	941	1021	894	989	894	1167	953	1095	918	5.33	8.87	11.77	12.07	10.81	10.67	13.23	11.78	12.42	12.37	21.31	19.69	20.2	22.25	21.68	18.47	24.52	21.25	24.79	21.69		10.932		21.585	0.981472	1.97103e-16	2.47236e-15	EPC2	0.981472
ENSG00000065135	1291	1842	1707	1586	1337	1498	1727	1369	1372	1591	3401	2917	3094	2497	2760	3110	3278	3458	3396	2547	8.64	12.49	13.51	12.6	10.73	12.5	14.16	10.34	11.93	10.87	23.83	21.25	21.01	20.79	21.89	23.02	24.25	26.77	24.67	21		11.777		22.848	0.956096	2.01099e-16	2.52071e-15	GNAI3	0.956096
ENSG00000227057	727	577	358	379	497	431	319	651	424	680	366	319	267	268	293	250	320	200	277	313	21.25	17.1	12.38	13.15	17.43	15.71	11.43	21.49	16.1	20.29	11.2	10.15	7.92	9.75	10.15	8.09	10.34	6.76	8.79	11.28		16.633		9.443	-0.816731	2.03108e-16	2.54411e-15	WDR46	-0.816731
ENSG00000120137	199	478	628	639	550	639	858	805	586	866	1909	2117	2319	1578	1556	1599	2363	1379	2062	2078	1.17	2.85	4.38	4.47	3.89	4.69	6.19	5.35	4.48	5.21	11.77	13.58	13.86	11.56	10.86	10.42	15.39	9.4	13.19	15.08		4.268		12.511	1.55157	2.04231e-16	2.55638e-15	PANK3	1.55157
ENSG00000099800	331	253	120	131	243	142	102	215	156	257	98	97	90	83	73	84	94	66	92	59	13.57	10.98	5.28	6.84	14.15	7.66	5.89	12.23	8.24	11.76	5.76	6.23	4.97	5.84	4.58	5.66	5.03	4.59	5.85	4.52		9.66		5.303	-0.865214	2.05777e-16	2.57394e-15	TIMM13	-0.865214
ENSG00000123144	3914	2953	1552	1722	1985	1732	1432	2249	1728	2443	1349	1177	1230	1009	1284	1088	1117	969	1175	1064	268.64	205.37	125.92	140.43	163.32	148.16	120.5	174.28	154.11	171.23	96.77	87.93	85.66	86	104.18	82.66	84.62	76.72	87.5	89.75		167.196		88.179	-0.923033	2.06763e-16	2.58447e-15	TRIR	-0.923033
ENSG00000025770	1066	1025	549	537	787	581	548	735	519	772	432	349	436	390	481	429	375	344	366	389	22.96	22.61	13.19	14.25	19.89	15.38	15.77	19.68	18.92	19.26	10.56	9.11	8.64	12.22	12.62	9.13	10.05	8.54	8.96	11.75		18.191		10.158	-0.840608	2.0836e-16	2.60151e-15	NCAPH2	-0.840608
ENSG00000104093	425	1202	1869	1652	1018	1780	1776	1032	1090	1272	4764	4642	5692	4189	4007	6110	5088	5069	5724	3729	2.43	7.2	12.61	11.18	7.07	12.82	12.42	6.89	8.07	8.23	29.9	28.96	33.41	29.98	27.09	38.93	32.58	33.44	35.92	26.46		8.892		31.667	1.8324	2.08417e-16	2.60151e-15	DMXL2	1.8324
ENSG00000180376	96	192	121	154	149	99	163	152	145	168	317	440	369	405	380	314	369	156	438	478	2.08	3.92	2.95	3.86	3.79	2.76	4.24	3.54	3.82	3.56	7	10.01	7.64	10.39	9.97	7.26	9.74	3.8	9.81	12.74		3.452		8.836	1.35596	2.09895e-16	2.6163e-15	CCDC66	1.35596
ENSG00000116871	4665	4377	3200	3403	3656	2928	3599	3878	3761	4234	2968	2533	2600	2245	2409	2317	2142	2851	2484	2105	87.57	81.79	69.83	75.6	80.68	66.58	81.39	82.11	90.52	79.91	58.32	52.02	48.98	51.59	52.83	47.06	43.35	61.87	50.05	48.94		79.598		51.501	-0.628132	2.14268e-16	2.66895e-15	MAP7D1	-0.628132
ENSG00000058063	643	1377	1661	1867	1430	1354	1903	1677	1415	1539	3944	4249	4411	3536	3495	4368	3950	3526	4008	3450	5.96	12.4	20.23	25.74	18.88	18.4	26.67	22.48	20.39	16.96	45.76	52.71	47.18	49.49	43.26	53.88	50.55	49.69	50.68	46.73		18.811		48.993	1.381	2.25279e-16	2.8022e-15	ATP11B	1.381
ENSG00000079999	700	597	346	383	458	397	352	674	453	652	341	316	330	313	253	273	318	181	299	289	18.13	15.3	9.94	11.84	13.75	13.68	10.64	19.8	15.15	17.45	9.6	8.95	8.81	9.33	8.3	7.67	9.02	5.18	8.54	9.68		14.568		8.508	-0.775911	2.25768e-16	2.80633e-15	KEAP1	-0.775911
ENSG00000115904	301	528	784	794	725	679	932	922	609	947	2049	2080	2286	1632	1618	1929	2150	1464	1890	2040	2.15	3.85	8.41	9.15	8.83	7.83	11.04	10.51	7.94	9.62	20.02	21.3	20.25	19.35	17.17	19.45	23.11	15.49	19.24	23.56		7.933		19.894	1.32639	2.2704e-16	2.81884e-15	SOS1	1.32639
ENSG00000197566	19	43	43	57	36	40	44	57	51	46	127	153	193	135	152	110	135	55	161	147	0.27	0.62	1.11	1.22	0.62	1.44	1.26	1.65	1.22	0.67	2.1	2.38	2.79	2.4	2.76	1.91	2.74	0.91	2.84	3.57		1.008		2.44	1.27539	2.2709e-16	2.81884e-15	ZNF624	1.27539
ENSG00000184307	51	66	77	56	55	63	54	57	44	72	155	153	149	113	124	113	220	104	155	103	0.65	0.92	1.19	0.89	0.96	1.03	0.9	0.9	0.78	1.19	2.29	2.17	2.2	2.45	2.01	1.78	3.2	1.56	2.28	1.76		0.941		2.17	1.20543	2.30089e-16	2.85409e-15	ZDHHC23	1.20543
ENSG00000165156	48	183	141	182	148	127	200	207	145	209	478	481	546	414	382	385	548	286	504	495	1.04	2.93	2.73	3.94	3.12	2.62	4.22	3.57	3.12	3.6	8.25	9.09	9.13	9.12	7.66	6.86	9.87	5.96	9.79	11.02		3.089		8.675	1.48972	2.31517e-16	2.86981e-15	ZHX1	1.48972
ENSG00000171700	2839	2681	2013	2120	2106	2056	1756	2156	2137	1916	1361	1302	1429	1053	1359	1447	1214	1442	1350	1068	108.33	103.62	90.33	95.15	95.65	97.04	81.64	92.31	105.2	74.82	54.67	54.12	55.33	50.7	61.7	61.23	51.29	63.29	56	50.45		94.409		55.878	-0.756644	2.3713e-16	2.93735e-15	RGS19	-0.756644
ENSG00000213096	69	140	105	99	109	88	101	109	101	106	222	302	299	226	215	255	187	130	231	243	1.03	2.11	1.85	1.75	2.43	2.03	2.64	1.82	2.12	1.9	4.19	5.41	5.16	5.33	3.96	4.76	3.25	3.18	4.3	5.77		1.968		4.531	1.2031	2.39686e-16	2.96286e-15	ZNF254	1.2031
ENSG00000152484	196	257	333	380	304	288	392	370	266	409	789	825	752	690	605	558	848	535	787	725	2.69	3.57	5.4	6.19	5	4.93	6.59	5.73	5.07	5.98	12.88	12.32	10.47	12.62	10.65	8.47	14.18	9.74	12.1	13.7		5.115		11.713	1.1953	2.47151e-16	3.05093e-15	USP12	1.1953
ENSG00000116062	320	463	402	362	344	300	414	374	313	398	704	706	688	552	578	628	705	483	601	663	4.56	6.53	6.57	5.33	5.22	4.75	6.74	6.25	5.39	6.66	9.06	9.91	9.47	8.62	8.46	9.11	9.53	7.1	8.27	11.72		5.8		9.125	0.653772	2.4778e-16	3.05658e-15	MSH6	0.653772
ENSG00000125814	132	174	103	117	126	157	123	196	142	178	272	367	344	245	296	245	257	185	279	275	2.11	2.83	1.94	2.19	2.39	3.1	2.39	3.5	2.94	2.9	4.53	6.35	5.52	4.82	5.56	4.3	4.49	3.38	4.8	5.37		2.629		4.912	0.901796	2.48353e-16	3.06153e-15	NAPB	0.901796
ENSG00000100429	759	738	383	423	589	494	423	701	427	650	359	277	304	313	387	288	337	319	334	349	18.47	18.8	11.38	12.28	17.37	15.35	13.01	19.88	13.81	16.38	9.85	7.56	8.14	9.85	11.77	7.97	9.25	9.23	9.6	10.79		15.673		9.401	-0.737395	2.50356e-16	3.08411e-15	HDAC10	-0.737395
ENSG00000109689	454	647	578	586	738	571	759	742	614	804	1313	1361	1192	927	1079	1017	1218	999	1319	1252	7.87	11.07	11.43	11.51	15.49	12.22	16.25	14.38	13.72	15.25	22.27	23.7	18.2	17.99	20.37	18.23	21.79	18.52	23.47	24.69		12.919		20.923	0.695595	2.5063e-16	3.08536e-15	STIM2	0.695595
ENSG00000132294	407	817	761	817	708	679	726	892	594	918	1474	1631	1876	1534	1388	2418	1819	1262	1602	1629	4.56	9.52	11.24	12.38	10.47	9.86	10.26	12.15	8.83	11.97	17.54	19.78	21.2	21.34	18.54	31.38	22.86	16.29	19.45	22.4		10.124		21.078	1.05796	2.5405e-16	3.1253e-15	EFR3A	1.05796
ENSG00000144674	96	452	461	429	376	349	460	593	448	548	1410	1561	1818	1319	1083	1315	1460	874	1408	1547	0.89	3.92	4.57	4.42	3.88	3.98	4.84	5.55	4.87	4.69	13.43	15.41	16.62	14.31	11.7	12.41	13.62	8.89	13.71	17.36		4.161		13.746	1.72401	2.54301e-16	3.12624e-15	GOLGA4	1.72401
ENSG00000089820	7121	6140	3347	4302	5368	4010	4111	5832	4657	5777	3517	3297	3169	2886	3897	3100	3447	2969	3284	3254	136.43	118.53	78.4	99.5	121.68	101.47	97.92	126.22	117.01	114.69	71.8	70.46	64.42	68.7	89.12	68.23	72.76	67	68.5	77.7		111.185		71.869	-0.629521	2.5587e-16	3.14337e-15	ARHGAP4	-0.629521
ENSG00000100599	5063	4813	3483	4261	4695	3801	3970	4662	4369	4703	2929	2874	2622	2407	2671	2634	2750	3557	2513	2545	83.29	79.23	64.28	79.69	90.47	74.38	76.31	83.99	89.35	76.54	48.39	49.32	42.75	47.71	49.71	45.97	50.26	64.55	43.32	49.62		79.753		49.16	-0.698054	2.58676e-16	3.17566e-15	RIN3	-0.698054
ENSG00000196776	1776	2064	1906	1622	1803	1572	2179	2230	1720	2576	3543	3679	3689	2990	2449	2791	3375	2393	3481	3319	45.45	51.09	46.01	41.5	46.93	47.13	57.23	46.59	50.35	55.18	83.68	83.35	81.39	84.96	69.71	67.4	76.66	68.55	84.84	72.05		48.746		77.259	0.664419	2.61485e-16	3.20794e-15	CD47	0.664419
ENSG00000086504	780	867	386	524	618	392	370	687	497	670	335	289	353	305	310	379	294	274	325	299	45.91	53.68	29.36	37.46	45.77	26.34	27.75	46.69	42.29	42.62	19.6	18.47	20.89	19.65	20.01	22.74	19.95	19.28	21.69	21.38		39.787		20.366	-0.966134	2.80892e-16	3.44367e-15	MRPL28	-0.966134
ENSG00000104131	315	426	296	312	341	269	338	369	281	456	648	612	614	513	464	435	713	421	671	653	11.73	14.44	10.82	13.3	15.7	11.34	13.63	15.73	11.92	15.57	21.71	20.63	20.17	20.19	16.75	15.94	24.32	16.76	24.91	28.49		13.418		20.987	0.645326	2.85085e-16	3.49268e-15	EIF3J	0.645326
ENSG00000161204	830	755	458	433	571	466	450	620	526	733	340	374	443	383	325	356	294	242	314	400	19.89	18.07	12.91	12.05	17.44	14.47	12.72	16.92	16.7	18.25	8.21	9.39	10.52	11.23	9.04	9.88	7.52	6.6	8.28	12.32		15.942		9.299	-0.777685	2.86754e-16	3.51073e-15	ABCF3	-0.777685
ENSG00000105401	2977	2676	1386	1485	1851	1708	1552	2168	1660	2379	1434	1245	1189	1011	1275	1139	1347	1183	1219	1263	120.98	110.3	66.74	71.2	92.52	87.02	77.11	100.2	87.05	99.07	63.15	57.13	50.55	52.83	63.9	53.49	62.69	58.2	55.79	66.38		91.219		58.411	-0.643094	2.87359e-16	3.51572e-15	CDC37	-0.643094
ENSG00000168995	921	954	702	572	567	583	642	558	620	784	513	320	379	324	398	345	447	430	338	383	34.93	36.93	36.2	27.91	30.07	29.59	34.37	23.98	36.36	37.08	19.98	13.48	13.34	14.89	18.34	14.29	19.06	18.75	13.38	17.19		32.742		16.27	-1.00893	2.94596e-16	3.60181e-15	SIGLEC7	-1.00893
ENSG00000173889	349	749	1106	932	1099	931	1208	1306	916	1300	3214	2901	3530	2449	2135	2253	3357	2184	2982	3119	2.29	4.6	10.11	8.37	14.67	8.24	13.33	10.33	9.74	9.55	23.97	24	22.36	20.48	19.96	20.29	29.69	19.17	25.22	26.37		9.123		23.151	1.34349	2.98131e-16	3.64253e-15	PHC3	1.34349
ENSG00000161179	248	262	138	101	217	182	112	262	153	260	118	101	99	82	93	90	106	76	100	97	11.14	12	7.29	5.42	11.85	10.26	6.22	13.31	9.11	12.18	5.52	5.09	4.6	4.76	4.95	4.41	5.42	3.94	4.94	5.69		9.878		4.932	-1.00205	3.02965e-16	3.69694e-15	YDJC	-1.00205
ENSG00000102178	848	708	391	466	584	398	554	649	478	675	308	391	438	371	341	293	304	255	337	281	22.41	18.79	12.17	14.39	18.53	13.09	19.43	19.51	17.1	17.92	8.39	11.36	11.87	12	10.78	8.43	8.89	7.67	9.67	9.01		17.334		9.807	-0.821721	3.02998e-16	3.69694e-15	UBL4A	-0.821721
ENSG00000128708	194	378	215	226	196	190	271	235	190	219	469	578	546	513	433	493	444	374	470	410	7.2	14.22	9.42	9.96	8.72	8.8	12.33	9.86	9.17	8.28	18.21	23.36	20.54	23.65	19.03	20.23	18.21	16.05	18.91	18.71		9.796		19.69	1.0072	3.04654e-16	3.71462e-15	HAT1	1.0072
ENSG00000090661	372	345	212	397	275	252	219	334	299	411	176	196	188	199	146	196	168	130	178	181	14.38	13.72	10.36	18.86	13.48	13.14	10.94	15.81	16.59	17.12	7.42	8.83	7.39	9.63	6.43	8.7	7.94	6.51	7.77	8.39		14.44		7.901	-0.869964	3.16528e-16	3.85677e-15	CERS4	-0.869964
ENSG00000162695	276	400	339	417	422	397	524	511	429	599	941	859	1083	717	695	872	902	684	876	818	2.42	3.09	3.01	3.71	3.78	3.71	4.8	4.28	4.17	4.57	7.32	7.15	8.18	6.64	6.13	7.23	7.44	5.89	7.6	7.54		3.754		7.112	0.921827	3.18484e-16	3.87796e-15	SLC30A7	0.921827
ENSG00000182858	565	555	272	312	442	358	336	490	436	534	304	264	287	244	298	265	296	222	284	278	10.09	9.04	4.06	5.18	8.69	7.18	7.65	9.4	11.28	10.42	4.66	6.13	4.26	5.43	4.99	4	5.28	3.19	3.85	5.49		8.299		4.728	-0.811707	3.18742e-16	3.87807e-15	ALG12	-0.811707
ENSG00000179021	214	298	188	227	238	227	266	273	207	303	445	436	433	310	369	352	515	363	455	513	5.67	8.49	6.98	7.32	8.53	8.76	9.12	9.19	7.55	9.44	12.93	12.37	11.95	10.79	12.52	10.74	14.78	11.61	13.59	17.29		8.105		12.857	0.66567	3.18926e-16	3.87807e-15	C3orf38	0.66567
ENSG00000105373	20249	12898	5857	5620	7645	6190	5596	9921	6354	11973	4441	3686	3390	3799	4162	3088	3462	2083	3446	3700	814.94	525.97	279.04	268.43	368.93	310.56	276.11	450.9	332.27	491.72	187.12	161.5	138.39	190.16	198.5	137.47	153.98	96.96	150.55	183.47		411.887		159.81	-1.36589	3.27982e-16	3.98547e-15	NOP53	-1.36589
ENSG00000149311	904	2139	3137	2938	2950	2176	4107	4087	2712	3858	9960	9543	10516	8191	6952	8212	11241	6431	10091	10121	6.42	11.97	20.16	18.7	21.14	14.59	28.86	25.54	19.81	21.84	58.28	59.18	60.14	59.43	44.53	52.38	68.91	42.83	66.24	74.11		18.903		58.603	1.63236	3.2884e-16	3.99319e-15	ATM	1.63236
ENSG00000125877	374	331	175	222	255	246	176	348	217	378	198	124	125	129	148	143	183	118	158	146	21.95	19.76	12.51	15.63	18.01	18.14	12.59	23.04	16.76	22.68	12.6	7.88	7.51	9.85	10.27	9.46	12.14	8.08	10.11	10.64		18.107		9.854	-0.877766	3.31713e-16	4.02534e-15	ITPA	-0.877766
ENSG00000121749	283	541	507	470	347	364	623	445	417	448	1047	1069	1129	1019	861	1034	1079	843	1031	883	5.83	11.08	14.06	12.85	11.17	11.15	20.61	11.74	13.74	10.98	26.37	26.87	28.27	31.01	24.63	27.45	28.34	22.67	26.29	25.93		12.321		26.783	1.1202	3.37209e-16	4.08925e-15	TBC1D15	1.1202
ENSG00000111912	121	183	244	280	284	303	319	317	287	372	688	743	811	616	626	568	744	566	760	699	1.95	3.09	5.58	7.46	5.89	7.85	7.17	6.37	6.8	6.59	13.18	14.14	13.53	12.86	10.58	10.43	14.58	11.26	14.67	14.69		5.875		12.992	1.14496	3.38355e-16	4.10038e-15	NCOA7	1.14496
ENSG00000147955	648	499	298	285	463	373	376	481	401	565	279	264	223	250	286	193	260	216	290	283	23.77	18.85	13.05	12.45	20.31	17.41	16.92	20.13	19.75	21.44	10.76	10.48	8.19	11.52	12.34	7.79	10.66	9.03	11.64	12.91		18.408		10.532	-0.805553	3.4016e-16	4.11946e-15	SIGMAR1	-0.805553
ENSG00000164211	87	189	132	142	174	107	155	219	187	265	445	471	461	315	280	292	521	329	398	481	1.24	3.36	3.23	3.43	4.59	2.4	4.01	5.06	4.65	5.61	8.27	9.62	7.85	6.77	6.5	6.21	10.86	6.54	8.14	10.35		3.758		8.111	1.10991	3.43154e-16	4.15291e-15	STARD4	1.10991
ENSG00000157500	151	352	378	437	398	408	433	472	379	577	1097	1037	1267	867	856	882	1254	733	1051	1104	1.54	3.63	4.56	5.94	6.04	7.04	6.33	7.08	5.26	6.66	13.94	11.73	12.82	11.3	11.82	10.36	14.41	9.24	12.11	15.11		5.408		12.284	1.18361	3.46743e-16	4.1935e-15	APPL1	1.18361
ENSG00000142961	774	727	606	570	734	609	644	624	645	914	469	539	552	438	408	509	590	416	584	420	15.89	15.18	13.72	13.24	16.74	14.52	15.26	12.74	15.87	17.95	8.79	11.05	10.65	9.75	8.61	10.38	11.05	8.48	11.32	9.32		15.111		9.94	-0.604281	3.52404e-16	4.25909e-15	MOB3C	-0.604281
ENSG00000120526	75	90	61	64	70	89	92	91	65	97	156	154	167	158	126	119	168	112	164	159	2.04	2.39	2.12	1.87	2.23	2.44	2.59	2.48	2.01	2.61	4.18	3.92	3.99	4.92	3.83	3.27	4.51	2.88	4.3	5.26		2.278		4.106	0.849966	3.52668e-16	4.2594e-15	NUDCD1	0.849966
ENSG00000161847	1132	934	1010	1142	1307	1000	1023	1463	1052	1610	777	746	840	677	820	702	858	763	638	796	20.59	16.8	21.75	23.74	28.05	22.98	22.68	30.41	24.69	30.32	14.18	15.04	15.15	16.24	17.17	13.79	17.08	15.93	12.33	18.5		24.201		15.541	-0.638987	3.5367e-16	4.26863e-15	RAVER1	-0.638987
ENSG00000138399	88	212	96	89	136	119	118	139	85	173	331	260	333	325	258	216	251	189	353	336	1.65	3.91	2.34	2.02	3.64	3	3.26	3.76	2.57	3.83	8.15	6.07	7.43	8.88	5.99	5.19	5.29	5.03	9.01	8.98		2.998		7.002	1.22377	3.5503e-16	4.28214e-15	FASTKD1	1.22377
ENSG00000163006	14	14	10	16	8	17	10	13	14	19	52	50	49	24	46	34	57	34	40	38	0.36	0.36	0.47	0.58	0.33	0.55	0.62	0.56	0.46	0.63	1.46	1.83	1.41	0.97	1.4	1.27	1.97	1.34	1.44	1.54		0.492		1.463	1.5722	3.59625e-16	4.33173e-15	CCDC138	1.5722
ENSG00000262814	303	208	108	171	235	185	140	218	123	221	99	90	108	94	66	63	87	69	115	105	18.16	12.64	7.64	12.19	16.89	13.83	10.29	14.75	9.58	13.54	6.22	5.88	6.57	7.02	4.67	4.18	5.77	4.78	7.48	7.76		12.951		6.033	-1.10212	3.67007e-16	4.41766e-15	MRPL12	-1.10212
ENSG00000151470	78	129	103	91	85	127	149	101	87	123	242	251	322	175	188	306	276	278	271	244	3.79	1.74	5.09	2.12	1.79	5.96	6.48	3.85	2.5	6.3	6.75	8.17	8.76	4.23	5.76	7.58	8.08	8.87	6.94	7.92		3.962		7.306	0.882853	3.79841e-16	4.566e-15	C4orf33	0.882853
ENSG00000140006	65	145	92	79	90	71	85	93	62	116	214	214	218	180	153	184	186	115	210	231	1.41	3.13	2.69	2.36	2.86	2.19	2.64	2.43	2.17	3.26	5.34	6.25	5.54	6.07	4.62	5.35	5.92	3.39	6.09	7.06		2.514		5.563	1.14588	3.87349e-16	4.65001e-15	WDR89	1.14588
ENSG00000128989	863	1186	1235	1242	1232	1178	1469	1690	1214	1758	2453	2905	2763	2403	2133	2281	2702	1881	2510	2469	10.21	14.02	20.53	20.05	20.76	19.59	24.78	25.64	19.72	28.28	36.45	43.73	38.42	42.19	32.92	34.85	46.83	32.93	40.32	41.52		20.358		39.016	0.93847	3.91654e-16	4.69854e-15	ARPP19	0.93847
ENSG00000164219	154	343	358	382	355	336	434	440	297	361	904	886	1117	734	712	725	844	737	844	956	1.58	2.2	4.26	4.53	5.03	5.25	4.95	4.65	3.6	4.24	7.77	7.53	7.72	8.33	7.45	7.52	7.96	7.52	9.72	10.58		4.029		8.21	1.02696	3.98889e-16	4.78213e-15	PGGT1B	1.02696
ENSG00000096080	429	295	186	207	280	228	144	295	206	304	132	138	174	117	131	133	130	86	100	138	22.87	16.61	12.34	13.48	18.22	15.48	9.82	18.84	14.52	17.46	7.55	8.21	9.68	7.74	8.57	7.99	8.15	5.63	6.19	9.56		15.964		7.927	-1.00998	4.01181e-16	4.80638e-15	MRPS18A	-1.00998
ENSG00000130311	770	659	464	521	600	467	434	696	523	693	406	377	378	333	409	333	474	382	409	422	31.46	31.22	19.98	23.27	27.72	28.58	21.84	34.12	29.85	29.58	14.86	14.09	14.57	12.57	20.97	13.71	15.27	18.19	15.92	15.36		27.762		15.551	-0.836104	4.32048e-16	5.16926e-15	DDA1	-0.836104
ENSG00000083937	409	569	333	478	419	348	480	408	371	477	824	785	778	693	738	731	684	792	779	700	9.56	13.46	9.21	13.41	11.77	10.33	13.75	11.06	11.81	11.39	20.25	20.36	18.43	20.16	20.47	19.59	18.47	21.42	19.78	20.17		11.575		19.91	0.782481	4.42974e-16	5.29644e-15	CHMP2B	0.782481
ENSG00000104626	155	180	133	170	136	160	175	169	127	155	308	266	297	224	343	320	343	261	266	329	2.86	2.79	2.62	2.82	3.21	3.29	3.32	2.97	2.77	3.03	4.92	4.91	4.29	4.46	5.54	6.46	6.49	4.69	4.95	6.4		2.968		5.311	0.839492	4.62312e-16	5.52396e-15	ERI1	0.839492
ENSG00000155313	475	806	882	864	890	928	1089	803	749	965	1840	1920	2421	1530	1775	1893	1910	1789	2166	1677	7.03	11.83	18.21	18.52	20.47	21.45	28.8	15.74	15.9	16.71	31.56	30.92	38.05	28.1	30.85	30.88	31.29	31.96	34.75	30.56		17.466		31.892	0.868645	4.63882e-16	5.53533e-15	USP25	0.868645
ENSG00000198586	412	825	624	746	676	663	877	679	571	835	1448	1570	1493	1382	1270	1240	1433	1219	1597	1237	5.51	10.01	11.75	14.53	13.5	13.27	19.28	12.55	13	13.4	22.76	25.87	23.75	26.26	22.47	22.87	24.28	21.83	26.46	23.88		12.68		24.043	0.923062	4.67869e-16	5.57918e-15	TLK1	0.923062
ENSG00000148303	32990	22534	12061	11908	16730	13263	11938	18459	13178	22700	11051	8525	8753	8239	9854	8047	9427	6077	9207	8208	2250.71	1558.21	973.44	964.46	1368.82	1128.55	998.31	1421.76	1167.99	1580.8	789.43	633.17	605.9	699.19	796.78	607.39	710.92	479.64	682.06	690.05		1341.31		669.453	-1.00258	4.74091e-16	5.64961e-15	RPL7A	-1.00258
ENSG00000104886	657	554	307	395	476	369	344	551	378	580	322	194	242	227	304	250	279	248	308	226	32.12	27.44	17.63	22.72	27.76	22.47	20.58	30.58	24.14	28.6	16.22	10.44	12.02	13.91	17.54	13.45	15.08	14.01	16.49	13.81		25.404		14.297	-0.829343	4.77329e-16	5.6844e-15	PLEKHJ1	-0.829343
ENSG00000124299	806	719	337	360	640	489	321	613	471	742	339	283	278	243	281	265	320	278	297	318	25.63	23.14	12.66	13.56	24.48	19.35	12.5	21.99	19.43	24.18	11.56	9.78	8.95	9.59	10.65	9.32	11.23	10.21	10.24	12.51		19.692		10.404	-0.920471	4.83933e-16	5.75923e-15	PEPD	-0.920471
ENSG00000100410	481	455	319	322	345	313	270	329	362	405	270	244	249	232	249	205	199	191	260	229	27.64	26.5	21.69	21.97	23.78	22.43	19.02	21.35	27.03	23.76	16.25	15.27	14.52	16.59	16.96	13.03	12.64	12.7	16.22	16.22		23.517		15.04	-0.644899	4.87291e-16	5.79533e-15	PHF5A	-0.644899
ENSG00000176101	684	570	283	284	370	269	291	485	351	483	249	231	208	203	210	210	220	189	204	196	48.09	40.51	23.59	23.75	31.15	23.59	25.08	38.56	32.08	34.6	18.32	17.78	14.85	17.79	17.57	16.33	17.12	15.45	15.6	16.98		32.1		16.779	-0.935917	4.96683e-16	5.89918e-15	SSNA1	-0.935917
ENSG00000079387	114	191	154	176	214	184	224	268	193	256	452	395	423	393	351	358	386	317	446	389	1.54	2.62	2.69	3.09	3.76	3.19	4.41	4.84	3.76	3.97	8.58	6.37	6.68	7	7.63	6.31	7.4	5.78	7.97	7.44		3.387		7.116	1.07106	5.00095e-16	5.93576e-15	SENP1	1.07106
ENSG00000164081	620	533	279	387	496	317	293	558	325	572	304	282	248	208	239	188	243	172	210	286	30.84	25.77	15.51	23.74	27.9	20.03	18.58	29.87	20.62	26.92	14.3	13.39	11.79	11.43	13.35	9.99	12.42	8.99	10.86	16.14		23.978		12.266	-0.967046	5.06931e-16	6.01291e-15	TEX264	-0.967046
ENSG00000169446	468	595	491	454	430	425	434	533	480	513	817	790	767	701	713	689	772	727	793	729	7.58	9.76	9.4	8.72	8.35	8.58	8.61	9.74	10.1	8.48	13.85	13.93	12.6	14.12	13.68	12.34	13.82	13.62	13.94	14.54		8.932		13.644	0.611212	5.09538e-16	6.03983e-15	MMGT1	0.611212
ENSG00000074603	371	613	669	645	698	578	829	684	618	813	1380	1388	1749	1224	1165	1352	1384	1095	1449	1410	3.28	5.72	8.17	8.03	9.34	8.76	13.35	8.99	9.47	8.48	15.14	16.27	19.21	15.93	16.82	16.51	16.64	13.4	17.94	16.4		8.359		16.426	0.974579	5.16314e-16	6.1161e-15	DPP8	0.974579
ENSG00000165934	339	517	459	441	427	504	654	494	384	657	958	998	1078	787	969	861	1116	1005	991	867	4.67	7.12	9.3	9.35	7.89	8.38	14.27	9.52	8.57	11.05	13.3	14.22	13.91	13.37	14.85	15	17.18	17.03	13.61	15.37		9.012		14.784	0.714117	5.17908e-16	6.13092e-15	CPSF2	0.714117
ENSG00000007080	676	492	186	254	324	230	233	361	265	404	157	126	150	115	173	111	179	131	160	138	42.41	31.31	13.47	18.94	24.18	17.58	17.46	26.33	21.55	25.64	10.34	8.41	9.33	8.9	12.55	7.79	13.24	9.83	11.5	10.8		23.887		10.269	-1.21793	5.21292e-16	6.1669e-15	CCDC124	-1.21793
ENSG00000120800	61	105	118	102	135	104	174	152	101	188	374	374	430	311	214	308	372	191	311	354	0.41	0.71	0.94	0.81	1.08	0.87	1.43	1.15	0.88	1.29	2.62	2.73	2.92	2.59	1.7	2.28	2.76	1.48	2.26	2.92		0.957		2.426	1.34199	5.2371e-16	6.18979e-15	UTP20	1.34199
ENSG00000125351	73	122	73	87	82	67	110	94	88	155	186	216	230	167	180	144	217	157	246	259	1.89	3.2	2.31	2.75	2.71	2.17	3.66	2.75	2.96	4.1	5.24	6.09	6.42	5.55	5.72	4.21	6.29	4.86	7.26	8.44		2.85		6.008	1.07592	5.23919e-16	6.18979e-15	UPF3B	1.07592
ENSG00000188811	179	236	216	201	224	230	226	254	207	274	392	365	422	387	376	351	566	331	375	449	3.27	4.29	4.57	4.29	4.85	5.13	5	5.17	4.83	5.02	7.44	7.16	7.64	8.7	7.98	6.96	11.17	6.84	7.32	9.95		4.642		8.116	0.806022	5.25106e-16	6.19972e-15	NHLRC3	0.806022
ENSG00000081237	8476	21045	23333	23984	16176	18884	27646	19458	17138	19072	61200	59893	68063	43677	44728	61240	53541	52226	58948	45123	116.6	284.87	426.15	471.31	310.99	396.42	538.54	363.41	352.34	302.99	1038.96	1080.41	1130.67	872.85	815.51	1114.95	964.87	989.49	996.57	924.05		356.362		992.833	1.47821	5.41369e-16	6.3833e-15	PTPRC	1.47821
ENSG00000127914	97	344	681	621	589	577	816	808	501	694	2411	2728	3065	2130	1695	2096	2980	1759	2394	2474	0.77	2.98	5.05	4.43	4.62	4.69	6.9	5.93	4.43	4.03	14.69	17.77	20.03	17.53	13.19	14.51	20.77	11.93	15.73	18.1		4.383		16.425	1.9059	5.43435e-16	6.40344e-15	AKAP9	1.9059
ENSG00000214717	1072	1111	964	1285	1026	923	1044	1257	1296	1397	720	848	740	769	770	715	742	591	545	619	14.42	15.14	15.4	20.49	16.62	15.48	17.33	21.8	22.8	19.17	10.14	12.5	10.08	12.92	12.3	11.29	11.2	11	7.95	10.33		17.865		10.971	-0.703441	5.51352e-16	6.49068e-15	ZBED1	-0.703441
ENSG00000240038	350	416	312	394	294	253	301	297	219	306	577	659	605	587	552	516	629	540	596	655	9.9	12.79	10.49	14.08	10.39	9.48	10.69	9.75	8.46	9.1	18.37	21.3	18.06	22.16	19.4	17.36	20.6	17.84	20.03	23.61		10.513		19.873	0.918635	5.51565e-16	6.49068e-15	AMY2B	0.918635
ENSG00000099821	893	750	381	472	644	503	427	814	483	933	414	352	300	343	365	337	354	232	360	373	14.33	12.2	7.23	8.99	12.4	10.06	8.4	14.75	10.07	15.46	6.96	6.24	4.88	6.99	6.94	5.98	6.28	4.31	6.27	7.38		11.389		6.223	-0.871959	5.65061e-16	6.64077e-15	POLRMT	-0.871959
ENSG00000108021	124	334	373	360	427	351	504	508	358	473	1016	1175	1423	965	885	1061	1214	742	1093	1130	0.87	2.37	3.09	4.1	4.22	3.06	6.09	4.21	4.52	3.38	7.79	10.69	11.07	9.58	7.9	8.64	11.21	7.2	9.16	11.72		3.591		9.496	1.40293	5.75982e-16	6.76467e-15	TASOR2	1.40293
ENSG00000101189	377	344	193	245	297	194	278	316	247	364	162	202	178	174	202	144	220	143	175	165	8.29	7.67	5.02	6.4	7.83	5.32	7.49	7.84	7.06	8.17	3.73	4.84	3.97	4.76	5.27	3.5	5.35	3.64	4.18	4.47		7.109		4.371	-0.701683	5.77998e-16	6.7839e-15	MRGBP	-0.701683
ENSG00000100395	569	606	362	361	496	401	345	591	412	691	314	277	275	275	347	289	350	204	323	352	10.79	11.96	8.37	8.4	11.41	9.66	8.96	13.03	10.33	14.24	6.79	5.99	5.56	6.81	9.38	6.48	8.42	5.15	7.15	8.22		10.715		6.995	-0.615236	5.79121e-16	6.79262e-15	L3MBTL2	-0.615236
ENSG00000134744	197	448	465	490	424	375	509	517	395	580	1029	1160	1267	934	854	889	1200	742	1066	1103	4.32	11.41	9.79	8.3	8.93	8.9	10.32	10.85	7.08	10.75	19.31	19.24	22.29	21.02	21.12	18.97	26.08	15.26	22.44	23.26		9.065		20.899	1.20505	5.80489e-16	6.8042e-15	TUT4	1.20505
ENSG00000101986	664	581	412	543	582	593	439	524	414	571	321	272	292	258	309	296	320	391	335	313	11.39	9.84	8.86	11.4	12.66	12.96	9.47	10.59	9.99	10.18	6.21	5.8	5.28	5.37	7.04	5.85	7.55	9.56	6.58	7.15		10.734		6.639	-0.69315	5.83283e-16	6.83248e-15	ABCD1	-0.69315
ENSG00000125454	187	194	94	159	180	159	105	166	133	204	80	106	95	56	79	102	91	59	81	98	7.66	7.83	4.52	7.56	8.85	8.67	5.15	8.03	7.25	8.26	3.7	4.26	3.48	3.4	4.04	3.99	3.9	2.49	3.23	5.14		7.378		3.763	-0.971346	5.94622e-16	6.96074e-15	SLC25A19	-0.971346
ENSG00000162729	703	602	343	315	569	283	245	534	364	672	232	210	210	225	230	219	199	129	134	229	19.21	16.48	10.86	10.73	18.38	9.65	8.5	16.32	12.56	18.56	6.71	6.08	5.86	7.45	8.32	6.46	5.84	3.99	3.89	7.6		14.125		6.22	-1.18326	5.95635e-16	6.96803e-15	IGSF8	-1.18326
ENSG00000129003	290	917	1626	1677	1269	1429	1753	1934	1003	1817	5429	6026	7595	5564	3614	4990	6457	3175	5845	5352	1.35	4.36	9.8	10.02	7.57	9.08	10.98	10.71	6.62	9.58	28.7	33.21	38.23	34.35	21.76	27.13	35.89	19	31.95	32.51		8.007		30.273	1.9187	6.04317e-16	7.06497e-15	VPS13C	1.9187
ENSG00000096746	1225	1634	1230	1139	871	1044	1255	1133	995	1228	2199	2252	2466	2133	1994	1813	2098	2165	2110	1952	38.06	50.45	46.61	43.16	32.85	40.53	48.14	42.15	40	41.56	74.24	77.67	79.31	83.69	79.41	61.95	74.63	79.5	71.67	77.24		42.351		75.931	0.842293	6.13395e-16	7.16152e-15	HNRNPH3	0.842293
ENSG00000187187	26	58	54	48	48	30	48	33	27	52	101	125	135	105	84	93	146	73	108	119	0.31	0.63	1.4	0.59	0.64	0.48	1.14	0.49	0.6	0.56	1.09	1.63	1.75	2	0.94	1.43	1.6	1.05	0.99	1.62		0.684		1.41	1.04363	6.13776e-16	7.16152e-15	ZNF546	1.04363
ENSG00000172575	534	857	782	616	931	709	950	1222	827	1234	2003	2073	2082	1695	1782	1619	2016	1041	1969	2318	6.85	10.6	11.94	9.26	14.84	11.25	15.98	18.31	13.61	17.23	28.05	28.46	27.07	27.32	28.5	23.57	31.14	16.23	28.87	36.83		12.987		27.604	1.08781	6.33586e-16	7.38784e-15	RASGRP1	1.08781
ENSG00000143493	84	138	89	87	114	99	108	125	95	122	222	201	232	183	181	204	264	119	186	228	1.44	2	2	1.51	2.04	1.77	1.97	2.15	2.16	2.23	4.74	3.39	3.73	4.24	3.38	3.47	5.52	2.31	4.13	5.12		1.927		4.003	1.05473	6.37177e-16	7.42487e-15	INTS7	1.05473
ENSG00000085832	550	891	986	968	1036	924	1087	1126	893	1289	2010	2130	2618	1759	1697	1979	2002	1662	2109	1827	6.45	10.8	13.67	13.47	14.56	13.5	15.62	14.9	13.6	15.42	24.67	27.19	31.13	25.65	23.58	25.66	25.94	22.54	26.84	26.39		13.199		25.959	0.975806	6.47418e-16	7.5393e-15	EPS15	0.975806
ENSG00000136738	138	236	206	220	224	186	245	221	192	261	330	451	416	366	385	403	465	349	433	454	2.17	3.75	4.31	4.33	5.18	4.36	6.77	3.92	3.91	6.25	5.57	7.71	6.62	7.29	7.56	7.75	8.34	6.5	7.69	8.78		4.495		7.381	0.715495	6.49056e-16	7.54854e-15	STAM	0.715495
ENSG00000114439	149	340	557	504	533	488	594	604	462	619	1470	1558	1978	1391	1199	1378	1503	1076	1539	1489	1	2.32	6.18	7.99	6.88	4.16	8.02	7.2	5.47	7.05	22.49	16.11	18.93	16.57	10.55	14.19	12.7	9.42	13	13.31		5.627		14.727	1.38803	6.7094e-16	7.79292e-15	BBX	1.38803
ENSG00000134242	220	482	299	489	418	401	542	763	426	541	1182	1375	1100	1030	1068	1036	1261	785	1136	1411	3.92	8.89	6.99	11.43	10.2	11.27	13.59	18.04	11.07	10.62	24.88	29.92	21.85	25.89	25.8	24.2	27.3	18.23	24.38	34		10.602		25.645	1.27434	6.96301e-16	8.08224e-15	PTPN22	1.27434
ENSG00000105732	437	378	244	277	331	268	267	387	415	365	195	221	182	189	163	142	100	147	152	215	8.57	7.51	5.66	6.45	7.78	6.55	6.41	8.56	10.57	7.29	4	4.72	3.7	4.61	3.79	3.08	2.17	3.33	3.24	5.19		7.535		3.783	-0.994077	7.0149e-16	8.13193e-15	ZNF574	-0.994077
ENSG00000100664	1921	2497	2074	2397	2168	2378	3288	2366	2231	2607	6776	5465	4068	4703	4959	4091	6072	7085	5657	5218	24.59	31.47	37.3	42.69	38.15	43.28	60.73	40.68	43.11	43.67	114.38	86.9	65.9	88.67	83.22	74.47	111.68	137.91	92.53	95.34		40.567		95.1	1.22914	7.15673e-16	8.29096e-15	EIF5	1.22914
ENSG00000151233	102	166	161	205	140	161	254	278	201	180	397	561	547	420	384	418	536	389	549	530	1.14	1.42	1.97	2.59	2.16	2.15	3.84	3.46	2.69	2.3	4.86	6.71	5.62	5.46	4.47	5.22	6.38	4.58	6.4	7.49		2.372		5.719	1.26966	7.25598e-16	8.39507e-15	GXYLT1	1.26966
ENSG00000186814	148	168	177	213	179	177	220	209	188	260	372	386	377	314	333	341	406	258	435	414	2.83	3.06	3.61	4.92	3.75	3.81	4.81	4.17	4.6	4.41	7.42	8.16	7.1	6.96	7.45	8.2	7.82	7.02	9.44	9.59		3.997		7.916	0.985854	7.32907e-16	8.47415e-15	ZSCAN30	0.985854
ENSG00000112031	200	259	257	229	276	214	320	248	226	353	529	527	599	439	359	452	553	365	509	442	3.47	4.33	5.08	4.5	5.47	4.8	6.5	4.68	4.84	5.98	9.54	9.49	10.3	9.41	7	10.61	10.2	6.98	10.5	10.17		4.965		9.42	0.923933	7.62438e-16	8.80422e-15	MTRF1L	0.923933
ENSG00000179526	696	554	285	358	404	366	292	564	367	556	297	221	217	227	262	219	224	141	232	271	31.12	24.59	14.79	19.27	21.52	19.61	15.63	27.52	20.54	25.4	13.87	11.22	10.23	12.82	13.42	11.07	11.52	7.41	11.24	14.73		21.999		11.753	-0.904409	7.71928e-16	8.89658e-15	SHARPIN	-0.904409
ENSG00000127603	985	2565	3056	3077	3390	2966	4165	5824	3215	4218	11061	14430	11852	9860	7575	10601	13133	7145	10099	11856	12.97	34.69	18.07	18.84	19.86	18.27	25.86	30.37	20.2	23.79	53.5	71.7	55.72	58.78	45.93	51.47	65	39.7	52.58	74.77		22.292		56.915	1.35228	7.82959e-16	9.01789e-15	MACF1	1.35228
ENSG00000136021	338	772	745	811	619	704	1034	717	730	737	1951	1874	2107	1563	1553	1818	1975	1705	1869	1566	3.98	8.85	11.55	12.64	10.19	12.03	19.91	12.18	12.8	10.8	28.85	28.98	28.29	29.2	26.46	28.74	32.5	29.9	28.75	31.3		11.493		29.297	1.35	7.87209e-16	9.05518e-15	SCYL2	1.35
[truncated: 5,014 more rows]
[truncated: 5 more columns]

## Sheet: Tabel S7
id	SXbt-1_count	SXbt-2_count	SXbt-3_count	SXbt-4_count	SXbt-5_count	SXbt-6_count	SXbt-7_count	SXbt-8_count	SXbt-9_count	SXbt-10_count	SXbt-11_count	SXbt-12_count	SXat-1_count	SXat-2_count	SXat-3_count	SXat-4_count	SXat-5_count	SXat-6_count	SXat-7_count	SXat-8_count	SXat-9_count	SXat-10_count	SXat-11_count	SXat-12_count	SXbt-1_fpkm	SXbt-2_fpkm	SXbt-3_fpkm	SXbt-4_fpkm	SXbt-5_fpkm	SXbt-6_fpkm	SXbt-7_fpkm	SXbt-8_fpkm	SXbt-9_fpkm	SXbt-10_fpkm	SXbt-11_fpkm	SXbt-12_fpkm	SXat-1_fpkm	SXat-2_fpkm	SXat-3_fpkm	SXat-4_fpkm	SXat-5_fpkm	SXat-6_fpkm	SXat-7_fpkm	SXat-8_fpkm	SXat-9_fpkm	SXat-10_fpkm	SXat-11_fpkm	SXat-12_fpkm	Symbol
[truncated: 221 more rows]
[truncated: 13 more columns]

[truncated: 2 more sheets: Tabel S8, Tabel S9]
